# Supplementary material for: Dense Granule Protein GRA64 Interacts with Host Cell ESCRT Proteins during Toxoplasma gondii Infection
Source: mBio. 2022 Jun 22;13(4):e01442-22. doi: 10.1128/mbio.01442-22 (PMC9426488; doi:10.1128/mbio.01442-22)
Supplement: DATA SET S1 [file mbio.01442-22-s0009.xlsx]

## Sheet: IP_Tachyzoite_Summary
Replicate 1			Replicate 2	Replicate 2
Protein Accessions	Protein Fold Change	-log2 p-Value	Helper Column - Re-sort based on Rep2 IDs	Protein Accessions	Protein Fold Change	-log2 p-Value	Helper Column - Re-sort based on Rep1 IDs	Short Name
Q8NEZ2	4.7279	7.43574	Q8NEZ2	Q8NEZ2	2.9875	5.85222	Q8NEZ2	VPS37A
Q99816	3.38835	9.7184	Q99816	Q99816	3.86924	12.7931	Q99816	TSG101
Q9H444	4.66925	7.36064	Q9H444	Q9H444	2.62571	3.94885	Q9H444	CHMP4B
Q9UBV8	5.02904	6.50608	Q9UBV8	Q9UBV8	5.77728	3.90341	Q9UBV8	PEF1
Q9UK41	3.3716	6.37682	Q9UK41	Q9UK41	4.16161	4.1778	Q9UK41	VPS28
TGME49_202620-t26_1-p1	6.66075	12.834	TGME49_202620-t26_1-p1	TGME49_202620-t26_1-p1	3.75941	14.0474	TGME49_202620-t26_1-p1	GRA61
TGME49_203290-t26_1-p1	4.50535	8.30242	TGME49_203290-t26_1-p1	TGME49_203290-t26_1-p1	2.99404	12.1239	TGME49_203290-t26_1-p1	GRA34
TGME49_203310-t26_1-p1	2.19508	6.90513	TGME49_203310-t26_1-p1	TGME49_203310-t26_1-p1	3.14849	10.2383	TGME49_203310-t26_1-p1	GRA7
TGME49_239740-t26_1-p1	3.25075	4.49514	TGME49_239740-t26_1-p1	TGME49_239740-t26_1-p1	2.79969	6.05171	TGME49_239740-t26_1-p1	GRA14
TGME49_251540-t26_1-p1	3.85252	9.15946	TGME49_251540-t26_1-p1	TGME49_251540-t26_1-p1	2.49482	10.6592	TGME49_251540-t26_1-p1	GRA9
TGME49_254470-t26_1-p1	4.10912	10.7437	TGME49_254470-t26_1-p1	TGME49_254470-t26_1-p1	3.70121	28.6964	TGME49_254470-t26_1-p1	MYR1
TGME49_254720-t26_1-p1	3.73593	6.07505	TGME49_254720-t26_1-p1	TGME49_254720-t26_1-p1	2.90944	6.31477	TGME49_254720-t26_1-p1	GRA8
TGME49_270240-t26_1-p1	5.77223	37.6493	TGME49_270240-t26_1-p1	TGME49_270240-t26_1-p1	4.57463	35.0743	TGME49_270240-t26_1-p1	MAG1
TGME49_275470-t26_1-p1	3.75044	5.11587	TGME49_275470-t26_1-p1	TGME49_275470-t26_1-p1	5.90189	18.9726	TGME49_275470-t26_1-p1	GRA15
TGME49_288650-t26_1-p1	3.7572	6.10635	TGME49_288650-t26_1-p1	TGME49_288650-t26_1-p1	3.00163	9.07365	TGME49_288650-t26_1-p1	GRA12
TGME49_310780-t26_1-p1	5.3199	13.4633	TGME49_310780-t26_1-p1	TGME49_310780-t26_1-p1	3.84538	8.44726	TGME49_310780-t26_1-p1	GRA4
P02788	3.68751	5.04026	Z-Notfound	TGME49_214940-t26_1-p1	4.99722	10.7687	Z-Notfound
Q96EY5	4.63087	3.5462	Z-Notfound	TGME49_268790-t26_1-p1	4.60593	7.88477	Z-Notfound
A2NJV5	0.624484	0.349809	A2NJV5	A2NJV5	2.06507	1.64492	A2NJV5
C9J7I0	3.40707	2.80426	C9J7I0	C9J7I0	5.18923	2.14324	C9J7I0
E9PRG8	-0.677786	0.789186	E9PRG8	E9PRG8	-2.76529	1.36784	E9PRG8
O00151	-0.175982	0.237022	O00151	O00151	-2.76637	9.92901	O00151
O00159	-2.28123	18.353	O00159	O00159	-2.47521	29.1039	O00159
O00233	-2.38966	1.29761	O00233	O00233	-0.970771	1.0882	O00233
O00264	-0.970023	1.5305	O00264	O00264	-1.92122	4.24435	O00264
O00299	-0.357628	0.431693	O00299	O00299	-0.746599	1.10842	O00299
O00488	-1.001	1.4202	O00488	O00488	-2.32024	3.45112	O00488
O00567	-0.901926	0.931249	O00567	O00567	1.63075	1.6558	O00567
O00571	-0.57982	1.18218	O00571	O00571	-1.21664	3.40534	O00571
O14613	-0.556478	0.309999	O14613	O14613	0.130902	0.0873113	O14613
O14950	-0.116967	0.153794	O14950	O14950	-1.65004	2.64107	O14950
O14974	-1.11028	2.35459	O14974	O14974	-2.59133	16.5873	O14974
O14979	-0.95362	0.992112	O14979	O14979	0.639224	0.466128	O14979
O15143	-2.58564	3.59595	O15143	O15143	-1.58297	2.51235	O15143
O15144	-3.9827	7.45293	O15144	O15144	-3.28865	8.63829	O15144
O15145	-1.12405	1.19566	O15145	O15145	-2.33605	2.43453	O15145
O15173	-1.34425	0.767474	O15173	O15173	-2.99033	3.11066	O15173
O15460	-2.22754	2.52189	O15460	O15460	-0.766611	0.568581	O15460
O15511	-2.44005	5.12977	O15511	O15511	-1.33864	2.05019	O15511
O43166	-2.24537	6.14354	O43166	O43166	-2.26805	7.77044	O43166
O43175	-1.60876	3.14749	O43175	O43175	-0.879514	1.35214	O43175
O43281	-0.777784	0.925103	O43281	O43281	2.97878	1.45181	O43281
O43707	-1.67553	9.37296	O43707	O43707	-2.27842	23.1564	O43707
O43776	-1.96487	2.68916	O43776	O43776	-3.39329	2.61025	O43776
O43790	-2.47545	2.80387	O43790	O43790	0.760019	0.563227	O43790
O43795	-2.94824	22.8982	O43795	O43795	-2.90425	22.0232	O43795
O43852	-2.31521	6.87089	O43852	O43852	-2.15773	6.89991	O43852
O60493	-2.46982	2.79757	O60493	O60493	-2.03913	4.18374	O60493
O60506	-2.3416	1.27576	O60506	O60506	-2.46583	2.5729	O60506
O60664	0.259155	0.235015	O60664	O60664	-2.15418	5.29165	O60664
O60701	-1.89398	2.58256	O60701	O60701	-0.448307	0.388749	O60701
O60716	-2.28096	3.70596	O60716	O60716	-0.951661	1.35404	O60716
O75083	-1.59584	4.90274	O75083	O75083	-0.914191	2.1107	O75083
O75190	-1.42354	1.55955	O75190	O75190	0.35402	0.246596	O75190
O75340	6.33893	16.9529	O75340	O75340	2.06529	3.02842	O75340
O75348	0.285647	0.154492	O75348	O75348	1.54961	0.81387	O75348
O75369	-1.89146	8.98662	O75369	O75369	-1.53768	8.70915	O75369
O75396	-0.440554	0.340244	O75396	O75396	-0.935863	0.884851	O75396
O75525	-1.85434	1.04046	O75525	O75525	-1.52436	0.800998	O75525
O75683	-2.67153	2.27454	O75683	O75683	0.147571	0.166868	O75683
O75874	-1.17577	1.72126	O75874	O75874	-3.08364	2.40284	O75874
O94832	-2.87366	27.1803	O94832	O94832	-1.45849	12.1847	O94832
O95292	-1.07565	0.901319	O95292	O95292	-0.540836	0.815857	O95292
O95425	-1.8569	18.7769	O95425	O95425	-2.35021	30.3708	O95425
O95571	-0.273044	0.204261	O95571	O95571	0.114664	0.105363	O95571
O95816	-1.16503	1.7025	O95816	O95816	-0.0891883	0.071069	O95816
P00167	-2.97006	3.33808	P00167	P00167	-0.799008	0.868027	P00167
P00338	-2.13387	2.94126	P00338	P00338	-0.365434	0.359854	P00338
P00352	-1.90266	4.2482	P00352	P00352	-2.19063	4.12828	P00352
P00387	-1.49446	1.97697	P00387	P00387	-0.895678	1.73082	P00387
P00558	-2.05375	5.51755	P00558	P00558	-1.0949	1.92934	P00558
P00568	-3.34896	4.62084	P00568	P00568	-0.509173	0.447125	P00568
P00966	-2.94643	2.48072	P00966	P00966	-1.02838	1.48739	P00966
P01023	-0.485241	0.464133	P01023	P01023	-0.327682	0.16363	P01023
P01040	-0.0421466	0.041182	P01040	P01040	4.28795	4.28221	P01040
P01834	3.89342	1.87632	P01834	P01834	1.99858	1.59162	P01834
P02452	-0.429351	1.17638	P02452	P02452	-1.17842	5.47899	P02452
P02461	0.175193	0.252514	P02461	P02461	0.173474	0.349982	P02461
P02511	-1.15368	2.08983	P02511	P02511	-0.776199	0.953139	P02511
P02533	0.39507	1.4518	P02533	P02533	0.707611	1.66447	P02533
P02545	-0.694114	2.75874	P02545	P02545	0.0846278	0.242424	P02545
P02751	-1.14248	10.2395	P02751	P02751	-1.33948	12.5333	P02751
P02768	-0.539794	1.02284	P02768	P02768	1.01649	2.29646	P02768
P02792	-0.620668	0.713396	P02792	P02792	-4.56706	4.50608	P02792
P02794	-0.847023	1.16405	P02794	P02794	-4.11189	8.0734	P02794
P04040	0.827748	0.844813	P04040	P04040	-0.20823	0.102408	P04040
P04075	-0.491978	0.860188	P04075	P04075	-0.704469	1.35945	P04075
P04080	-2.35146	2.02179	P04080	P04080	-0.0284446	0.018559	P04080
P04083	-1.11765	2.37451	P04083	P04083	-0.377191	0.705423	P04083
P04179	0.898634	1.09422	P04179	P04179	0.975061	0.927048	P04179
P04216	-5.73428	4.09857	P04216	P04216	-0.0443088	0.0348949	P04216
P04259	0.0608413	0.153723	P04259	P04259	6.29887	2.40344	P04259
P04264	0.786876	4.75721	P04264	P04264	3.26183	37.8981	P04264
P04406	-0.754019	1.92001	P04406	P04406	-1.70256	6.16352	P04406
P04439	-1.675	0.947488	P04439	P04439	-1.74415	2.14772	P04439
P04792	-0.860192	1.82437	P04792	P04792	-1.41656	4.1797	P04792
P04843	-1.15827	1.89931	P04843	P04843	-0.722538	1.40312	P04843
P04899	-2.36402	2.67824	P04899	P04899	-0.0132867	0.0143148	P04899
P05089	-1.16861	1.24946	P05089	P05089	3.99031	2.98137	P05089
P05109	0.0633886	0.0545343	P05109	P05109	4.05902	3.02179	P05109
P05120	-0.295141	0.504665	P05120	P05120	-2.92746	6.98148	P05120
P05141	0.341916	0.259295	P05141	P05141	-0.959837	1.22519	P05141
P05387	-1.68196	2.26168	P05387	P05387	-2.77864	6.58444	P05387
P05388	-1.99082	3.18741	P05388	P05388	-2.12714	3.56545	P05388
P05556	-1.34114	2.27002	P05556	P05556	-0.370441	0.365256	P05556
P06312	-0.220691	0.1183	P06312	P06312	-0.0655779	0.0315852	P06312
P06396	-0.476922	1.29968	P06396	P06396	-1.62847	4.78166	P06396
P06576	-1.23389	3.09844	P06576	P06576	-0.878459	1.46646	P06576
P06702	-0.267719	0.243308	P06702	P06702	2.74254	3.51246	P06702
P06703	0.527436	0.293062	P06703	P06703	0.41728	0.467911	P06703
P06733	-0.896513	2.28994	P06733	P06733	-1.42439	5.03417	P06733
P06744	-0.884308	0.727532	P06744	P06744	-3.59381	3.68345	P06744
P06748	0.890464	1.08264	P06748	P06748	-1.47976	2.31565	P06748
P06753	0.466377	0.516192	P06753	P06753	-3.3767	8.14966	P06753
P06756	-1.1123	0.934789	P06756	P06756	-2.68735	2.80438	P06756
P07093	-1.31248	1.96245	P07093	P07093	1.29188	1.96334	P07093
P07203	-1.58508	1.75649	P07203	P07203	-1.25255	1.46522	P07203
P07237	-1.69739	6.55166	P07237	P07237	-2.32833	12.3048	P07237
P07305	2.36251	7.03832	P07305	P07305	-0.356844	0.601752	P07305
P07339	-0.926671	0.960323	P07339	P07339	-2.27252	1.15921	P07339
P07355	-0.960843	2.37453	P07355	P07355	-0.949107	2.98628	P07355
P07437	-0.371389	0.450213	P07437	P07437	-3.26186	2.52351	P07437
P07477	0.0530419	0.0276942	P07477	P07477	0.0838351	0.0404931	P07477
P07737	-1.47672	2.83475	P07737	P07737	-1.36472	2.75863	P07737
P07741	-4.0624	1.93066	P07741	P07741	-1.02877	0.784983	P07741
P07858	0.0089723	0.00632761	P07858	P07858	1.04915	1.52394	P07858
P07900	-2.116	9.58821	P07900	P07900	-1.37097	2.98627	P07900
P07910	-0.488496	0.797013	P07910	P07910	-2.31199	5.31634	P07910
P07951	-1.38938	1.18773	P07951	P07951	-2.05293	9.69085	P07951
P07996	-2.25797	4.70023	P07996	P07996	-1.65322	5.14199	P07996
P08123	-0.126914	0.25576	P08123	P08123	-1.44774	5.14841	P08123
P08133	-1.383	3.35567	P08133	P08133	-0.986453	2.92094	P08133
P08195	-2.24715	1.93647	P08195	P08195	-0.852051	1.06382	P08195
P08238	-1.68424	5.56906	P08238	P08238	-1.92243	5.94706	P08238
P08473	-2.92918	12.3436	P08473	P08473	-1.43523	3.39037	P08473
P08590	-2.21668	2.50933	P08590	P08590	-0.273154	0.293671	P08590
P08670	0.908526	5.4859	P08670	P08670	-2.37333	28.2876	P08670
P08708	-1.31486	2.457	P08708	P08708	-1.85536	3.03796	P08708
P08758	-2.03305	5.86765	P08758	P08758	-0.912314	1.99597	P08758
P08779	-0.865453	2.94445	P08779	P08779	3.12374	15.9351	P08779
P08865	-2.33339	3.79848	P08865	P08865	-2.04159	3.79892	P08865
P09211	-0.865608	0.710678	P09211	P09211	-0.565236	0.407733	P09211
P09382	-0.359976	0.597226	P09382	P09382	-1.94621	4.66635	P09382
P09486	-2.51759	1.35465	P09486	P09486	-2.11763	2.66836	P09486
P09493	-2.33502	9.90416	P09493	P09493	-2.88709	19.0411	P09493
P09496	-0.854284	0.700488	P09496	P09496	-0.447989	0.450435	P09496
P09497	-2.71709	1.44037	P09497	P09497	0.881085	1.47188	P09497
P09543	-0.972342	0.554208	P09543	P09543	-1.01827	1.15054	P09543
P09651	-0.293532	0.268498	P09651	P09651	0.594264	0.618459	P09651
P09936	-0.147361	0.148915	P09936	P09936	-0.409742	0.549136	P09936
P0DMV9	-1.61734	4.69536	P0DMV9	P0DMV9	-1.90309	3.84709	P0DMV9
P0DOY2	3.34986	1.6884	P0DOY2	P0DOY2	0.204196	0.138251	P0DOY2
P0DP25	-0.660466	1.22755	P0DP25	P0DP25	-0.967797	1.52021	P0DP25
P0DPH8	-1.43751	4.02762	P0DPH8	P0DPH8	2.04728	2.12024	P0DPH8
P10412	0.247246	0.288098	P10412	P10412	0.253055	0.344374	P10412
P10599	-0.616652	0.345215	P10599	P10599	-0.870953	0.959181	P10599
P10644	0.0388166	0.0202174	P10644	P10644	-1.06092	1.54474	P10644
P10809	-0.723438	1.37336	P10809	P10809	0.365861	0.738986	P10809
P10909	-0.610267	0.69975	P10909	P10909	1.49729	0.787143	P10909
P11021	-0.618125	2.46869	P11021	P11021	-1.48475	9.90935	P11021
P11142	-1.69078	5.28621	P11142	P11142	-2.11103	7.46709	P11142
P11413	-2.28346	4.76066	P11413	P11413	0.11676	0.130601	P11413
P11586	-1.58107	3.08164	P11586	P11586	-0.988143	2.3365	P11586
P11940	-1.97257	2.7007	P11940	P11940	0.688181	0.505237	P11940
P12035	1.70403	2.29518	P12035	P12035	3.11403	1.50311	P12035
P12109	-0.726687	1.744	P12109	P12109	-1.32114	2.84721	P12109
P12110	-0.0920106	0.16948	P12110	P12110	-1.58443	3.59626	P12110
P12111	-1.24865	8.64958	P12111	P12111	-1.84551	13.0671	P12111
P12236	-2.80902	5.98076	P12236	P12236	-0.831927	0.774319	P12236
P12277	1.66599	0.94273	P12277	P12277	0.223532	0.110161	P12277
P12814	-1.96458	15.6887	P12814	P12814	-2.37618	19.4901	P12814
P12956	-0.160293	0.11708	P12956	P12956	0.111257	0.0539624	P12956
P13489	-1.11372	0.936084	P13489	P13489	-0.0951004	0.105556	P13489
P13639	-2.48777	11.2395	P13639	P13639	-0.852036	2.39766	P13639
P13645	0.74546	3.20078	P13645	P13645	1.67283	9.33936	P13645
P13647	0.988454	4.04246	P13647	P13647	2.48134	15.2139	P13647
P13667	-0.928438	1.73919	P13667	P13667	-2.00175	2.50753	P13667
P13674	-3.05118	1.57561	P13674	P13674	-1.84466	1.89546	P13674
P13693	-0.0646566	0.0462084	P13693	P13693	-1.97358	1.57148	P13693
P13797	-1.673	2.96139	P13797	P13797	-1.93171	2.40993	P13797
P13804	-1.32363	0.755915	P13804	P13804	-0.360074	0.397223	P13804
P13987	-2.25841	1.23736	P13987	P13987	2.19874	2.28611	P13987
P14314	0.199053	0.146623	P14314	P14314	-2.19759	3.70188	P14314
P14618	-2.22739	11.1425	P14618	P14618	-1.45407	8.62287	P14618
P14625	-1.2883	5.88015	P14625	P14625	-1.35608	5.26252	P14625
P14649	-1.39224	2.89112	P14649	P14649	-1.19443	2.83601	P14649
P14923	0.654584	1.74481	P14923	P14923	2.28329	7.41158	P14923
P15144	-1.67704	9.38486	P15144	P15144	-1.28389	5.21035	P15144
P15880	-2.2816	3.15873	P15880	P15880	0.0272277	0.0338296	P15880
P15924	-0.0157486	0.0636677	P15924	P15924	1.36702	18.8843	P15924
P16070	-1.37521	2.59696	P16070	P16070	-1.79677	4.22041	P16070
P16152	-1.36334	2.81619	P16152	P16152	-2.79154	4.21371	P16152
P16401	0.436296	1.34534	P16401	P16401	-0.59481	1.65458	P16401
P16402	0.373475	0.866922	P16402	P16402	-1.21592	2.01509	P16402
P16403	0.706157	1.04413	P16403	P16403	-1.60558	2.55569	P16403
P16615	-2.46573	2.79299	P16615	P16615	-0.239325	0.436691	P16615
P16989	-0.268717	0.200846	P16989	P16989	-0.269184	0.224264	P16989
P17066	-0.699044	0.817747	P17066	P17066	-3.40335	1.60822	P17066
P17302	-1.1184	1.81996	P17302	P17302	-2.17704	4.52559	P17302
P17844	-1.48224	1.95842	P17844	P17844	-1.11071	1.96432	P17844
P17858	-2.49837	4.68307	P17858	P17858	-0.821829	1.13486	P17858
P17931	-2.21026	3.05408	P17931	P17931	-2.38798	4.06872	P17931
P17980	-1.86698	1.04689	P17980	P17980	1.55413	0.816166	P17980
P17987	-3.36292	2.7744	P17987	P17987	0.220102	0.276059	P17987
P18077	-2.77127	1.46299	P18077	P18077	0.480083	0.419078	P18077
P18085	-1.89572	1.63896	P18085	P18085	-2.25761	2.34999	P18085
P18124	-2.51642	3.49774	P18124	P18124	-1.23948	2.62254	P18124
P18206	-1.80446	5.40451	P18206	P18206	-1.32618	2.45433	P18206
P18583	0.11302	0.148363	P18583	P18583	0.755214	0.922969	P18583
P18621	-1.07425	2.5873	P18621	P18621	-1.06118	2.42902	P18621
P18669	-2.30202	3.18855	P18669	P18669	-1.32688	2.86315	P18669
P19013	0.519558	0.727819	P19013	P19013	5.76781	2.28433	P19013
P19338	-0.7121	1.15573	P19338	P19338	1.02142	0.535907	P19338
P20020	-1.94388	1.68061	P20020	P20020	-2.17514	4.52088	P20020
P20042	-2.97675	4.13472	P20042	P20042	0.148722	0.120322	P20042
P20810	-2.8144	1.4808	P20810	P20810	-1.25969	3.21913	P20810
P20930	0.800401	1.77075	P20930	P20930	1.99338	6.23313	P20930
P21333	-1.19868	17.287	P21333	P21333	-1.53995	32.0839	P21333
P21589	-1.25938	3.78663	P21589	P21589	-0.688028	1.53621	P21589
P21796	-1.42869	2.45067	P21796	P21796	-0.637518	0.83977	P21796
P21980	-3.22412	3.59718	P21980	P21980	-1.83327	3.33897	P21980
P22061	-1.15509	2.28701	P22061	P22061	-0.532061	0.615552	P22061
P22087	-3.34043	1.68495	P22087	P22087	-0.713432	0.958866	P22087
P22307	-0.817643	0.833128	P22307	P22307	0.565737	0.660281	P22307
P22314	-1.41984	2.96297	P22314	P22314	-1.75536	6.70556	P22314
P22626	-1.58157	3.98331	P22626	P22626	-0.0439637	0.0287828	P22626
P22695	-0.794358	0.646768	P22695	P22695	-1.24729	1.22595	P22695
P23246	-0.495718	0.475231	P23246	P23246	1.29985	1.28451	P23246
P23284	-2.03552	3.2679	P23284	P23284	-1.68132	2.38723	P23284
P23396	-1.52017	3.50925	P23396	P23396	-0.88204	2.11675	P23396
P23497	-2.34695	2.65883	P23497	P23497	-2.02253	2.53644	P23497
P23528	-0.126588	0.154812	P23528	P23528	-1.25162	2.47091	P23528
P24534	-1.76455	1.97408	P24534	P24534	-2.09097	2.1683	P24534
P24593	-3.08503	3.45662	P24593	P24593	-2.55827	6.50652	P24593
P24666	-0.21796	0.161198	P24666	P24666	-0.665833	0.703915	P24666
P24821	-2.05643	7.61411	P24821	P24821	-0.671933	2.00193	P24821
P24844	-1.05049	2.82113	P24844	P24844	-2.94906	5.12325	P24844
P25311	-1.90737	3.03671	P25311	P25311	0.594001	0.618148	P25311
P25398	0.299647	0.162361	P25398	P25398	0.567474	0.662605	P25398
P25705	-0.959774	1.95704	P25705	P25705	0.669313	1.68024	P25705
P26038	-1.11834	2.01082	P26038	P26038	-0.609663	1.19889	P26038
P26373	-0.0338433	0.0329787	P26373	P26373	-1.01967	1.90475	P26373
P26447	-0.453705	0.43097	P26447	P26447	-1.30775	1.77221	P26447
P26599	-0.216117	0.159773	P26599	P26599	2.71468	1.34738	P26599
P26640	-2.8408	1.49162	P26640	P26640	0.640037	0.576461	P26640
P26641	-2.32363	3.22005	P26641	P26641	-0.654639	0.781277	P26641
P27348	-1.64386	2.20383	P27348	P27348	-1.98614	3.29184	P27348
P27482	-1.1778	1.26057	P27482	P27482	2.15906	1.71954	P27482
P27635	-3.32857	4.59489	P27635	P27635	-1.91849	4.9254	P27635
P27708	-1.26619	0.723526	P27708	P27708	-0.89091	1.12147	P27708
P27797	-2.14595	8.90378	P27797	P27797	-1.36633	4.56218	P27797
P27816	0.302973	0.359479	P27816	P27816	-0.530064	1.15624	P27816
P27824	-1.99865	8.90135	P27824	P27824	-1.56774	4.54634	P27824
P29401	-1.87424	2.10592	P29401	P29401	-0.873315	1.56759	P29401
P29508	1.22671	0.701109	P29508	P29508	0.393518	0.276033	P29508
P29692	-1.16088	1.24012	P29692	P29692	-0.467793	0.531949	P29692
P29966	-0.675702	1.1752	P29966	P29966	0.201318	0.231922	P29966
P30041	-1.78822	3.20404	P30041	P30041	-1.34596	3.11863	P30041
P30044	-1.17174	1.49152	P30044	P30044	-1.2632	1.47976	P30044
P30050	-0.693796	0.557568	P30050	P30050	-1.55342	1.22571	P30050
P30085	-2.14622	1.85259	P30085	P30085	-2.81121	1.38622	P30085
P30086	-3.44862	2.83215	P30086	P30086	-0.919486	0.8673	P30086
P30101	-0.563753	1.66283	P30101	P30101	-1.82499	9.12849	P30101
P30153	-2.10757	2.38234	P30153	P30153	-0.219989	0.255048	P30153
P30460	-0.397396	0.372685	P30460	P30460	-1.38458	1.08405	P30460
P31025	1.91375	1.07051	P31025	P31025	3.04621	1.47756	P31025
P31151	-1.33418	1.73454	P31151	P31151	0.663872	0.342276	P31151
P31431	-0.452894	0.499521	P31431	P31431	0.411975	0.354482	P31431
P31689	-1.55696	1.33934	P31689	P31689	-1.93631	2.81314	P31689
P31939	-3.38964	2.7925	P31939	P31939	-1.62115	1.97565	P31939
P31943	-0.266476	0.3719	P31943	P31943	1.67078	2.681	P31943
P31944	0.0331284	0.0390644	P31944	P31944	2.43789	3.10671	P31944
P31946	-0.389017	0.421839	P31946	P31946	-0.513962	0.367816	P31946
P31948	-2.74184	2.32823	P31948	P31948	-3.86922	1.76523	P31948
P31949	0.49395	0.385018	P31949	P31949	-1.05456	1.01337	P31949
P32119	-2.76162	2.34322	P32119	P32119	-1.08805	0.834595	P32119
P32969	-1.74894	1.95523	P32969	P32969	-0.788362	1.07981	P32969
P33176	-1.74237	6.46523	P33176	P33176	-0.986657	2.57207	P33176
P35052	2.18155	1.8821	P35052	P35052	-1.46162	2.02326	P35052
P35221	-1.89518	1.06115	P35221	P35221	-1.93189	4.27351	P35221
P35232	-0.421086	0.32408	P35232	P35232	-0.487165	0.614906	P35232
P35527	0.568333	2.54583	P35527	P35527	2.40141	18.4788	P35527
P35555	-2.86582	2.4213	P35555	P35555	-0.963	1.07806	P35555
P35579	0.532379	8.10882	P35579	P35579	-2.86368	134.063	P35579
P35580	-0.276112	2.42638	P35580	P35580	-2.5046	74.8763	P35580
P35908	0.114346	0.378226	P35908	P35908	-0.035993	0.0934285	P35908
P35998	-2.1278	3.43345	P35998	P35998	-1.30732	2.61177	P35998
P36542	-2.96047	2.49098	P36542	P36542	-0.949854	1.21005	P36542
P36543	-0.901079	0.742672	P36543	P36543	-1.57049	0.824475	P36543
P36578	-0.540338	0.761754	P36578	P36578	-0.932428	4.20131	P36578
P36957	-2.54657	1.36734	P36957	P36957	0.316312	0.307501	P36957
P37108	-0.378057	0.408733	P37108	P37108	-0.390113	0.196203	P37108
P37802	-1.80703	2.02527	P37802	P37802	-2.56233	3.84656	P37802
P38159	-1.45472	1.24703	P38159	P38159	-1.34695	1.05238	P38159
P38646	-0.235459	0.540475	P38646	P38646	0.0916742	0.241775	P38646
P39019	-1.48631	3.13704	P39019	P39019	-1.89968	3.12394	P39019
P39023	-0.725101	1.37727	P39023	P39023	-1.01946	2.30522	P39023
P40121	-1.58113	1.36105	P40121	P40121	-2.27828	1.81292	P40121
P40429	-1.8075	1.56201	P40429	P40429	-0.697319	1.10538	P40429
P40939	-2.23081	2.52567	P40939	P40939	1.76806	4.43893	P40939
P41208	-3.27271	2.71264	P41208	P41208	-1.75565	1.39366	P41208
P41250	-1.71831	1.4834	P41250	P41250	-1.1675	1.34976	P41250
P41252	-0.850007	0.482474	P41252	P41252	-1.08806	2.06793	P41252
P42167	0.71339	0.402064	P42167	P42167	-2.03683	1.05175	P42167
P42224	-1.959	1.69363	P42224	P42224	-0.81134	1.80846	P42224
P42766	-0.300231	0.455823	P42766	P42766	-0.320356	0.476528	P42766
P43235	0.00350915	0.00375446	P43235	P43235	-0.21871	0.207043	P43235
P43487	0.0561642	0.0293401	P43487	P43487	-1.46508	1.46961	P43487
P43490	-2.39236	1.29883	P43490	P43490	-0.290637	0.401216	P43490
P43686	-1.01831	1.44959	P43686	P43686	-2.62208	3.943	P43686
P45880	-0.257653	0.330765	P45880	P45880	-0.820643	1.24275	P45880
P45974	-0.120196	0.0634572	P45974	P45974	-1.88951	2.73491	P45974
P46459	-1.61658	1.7948	P46459	P46459	-0.875374	1.57222	P46459
P46776	-0.693741	0.810604	P46776	P46776	-1.55865	2.46586	P46776
P46777	-2.15086	1.18665	P46777	P46777	0.551021	0.708553	P46777
P46778	-1.09386	0.917947	P46778	P46778	-0.103021	0.104974	P46778
P46779	0.286041	0.337548	P46779	P46779	-0.079345	0.112499	P46779
P46781	-1.16626	1.91528	P46781	P46781	-0.73105	1.50408	P46781
P46782	0.361412	0.436771	P46782	P46782	-1.07792	1.03891	P46782
P46783	-2.12698	2.40505	P46783	P46783	-0.405801	0.204442	P46783
P46821	-1.83581	5.16677	P46821	P46821	-1.52314	9.23113	P46821
P46939	-1.46506	2.52616	P46939	P46939	-1.80234	9.53979	P46939
P46940	-2.07303	11.3577	P46940	P46940	-1.90796	13.0987	P46940
P47755	-0.0282517	0.0425064	P47755	P47755	-2.2472	3.79775	P47755
P47756	-2.11717	5.27792	P47756	P47756	-1.66378	2.96734	P47756
P47914	0.417858	0.229635	P47914	P47914	-2.19964	2.78157	P47914
P47929	3.79166	4.13916	P47929	P47929	1.64897	1.67627	P47929
P48047	-1.94616	2.19177	P48047	P48047	-0.205354	0.193674	P48047
P48594	-0.501596	0.698762	P48594	P48594	-0.400851	0.344079	P48594
P48681	-0.249296	0.185588	P48681	P48681	-0.742108	1.1004	P48681
P48735	-2.17312	2.99933	P48735	P48735	-0.63532	0.988051	P48735
P49207	-2.25184	1.2343	P49207	P49207	0.0448092	0.0403274	P49207
P49327	-1.82622	7.89926	P49327	P49327	-2.04617	10.6918	P49327
P49368	-0.636228	0.507147	P49368	P49368	-0.331584	0.524796	P49368
P49411	-2.24196	3.63686	P49411	P49411	-1.24699	2.64304	P49411
P49419	-2.08214	1.79866	P49419	P49419	0.238985	0.254268	P49419
P49588	-1.46596	1.93374	P49588	P49588	-1.68489	3.31118	P49588
P49748	-0.620472	0.347455	P49748	P49748	-1.71105	1.74595	P49748
P49773	-1.88927	1.05817	P49773	P49773	-2.4541	1.94789	P49773
P50402	-0.52101	0.502182	P50402	P50402	-1.12587	1.29372	P50402
P50454	-2.46769	7.40937	P50454	P50454	-2.20412	7.08881	P50454
P50479	-0.959745	1.35064	P50479	P50479	-2.36695	7.30291	P50479
P50552	-2.41818	3.9472	P50552	P50552	-2.75872	4.16162	P50552
P50914	-4.80948	2.15113	P50914	P50914	-0.265002	0.311916	P50914
P50990	-0.911045	1.11186	P50990	P50990	-2.15048	4.03961	P50990
P51148	-1.67399	0.946953	P51148	P51148	-1.58034	1.24819	P51148
P51149	-1.68939	4.00553	P51149	P51149	-1.53258	2.41609	P51149
P51570	-0.690097	0.914118	P51570	P51570	1.88828	1.94409	P51570
P51888	-1.62363	2.1731	P51888	P51888	-2.25706	1.79641	P51888
P51991	-2.17213	3.51264	P51991	P51991	-0.527518	0.540641	P51991
P52209	-2.63444	1.40532	P52209	P52209	-0.38951	0.195887	P52209
P52272	-0.209015	0.395196	P52272	P52272	-1.23588	2.96597	P52272
P52597	0.585455	0.326939	P52597	P52597	1.88567	1.94118	P52597
P52907	-0.636512	1.25108	P52907	P52907	-3.4705	6.05328	P52907
P53007	-2.53761	2.17046	P53007	P53007	-1.2959	1.75306	P53007
P53396	-0.912178	1.42048	P53396	P53396	-1.41273	2.65716	P53396
P53618	-1.6646	2.23533	P53618	P53618	-0.37888	0.576525	P53618
P53621	-2.3298	7.91898	P53621	P53621	-0.923441	2.56735	P53621
P53814	-1.37736	2.60197	P53814	P53814	-3.00722	9.7176	P53814
P54289	-3.20555	4.43666	P54289	P54289	-0.4889	0.496488	P54289
P54577	-2.01677	1.74313	P54577	P54577	-0.0498514	0.0239513	P54577
P54652	-0.182133	0.245912	P54652	P54652	-1.13479	2.65175	P54652
P55072	-1.53295	3.82812	P55072	P55072	-2.59044	9.16993	P55072
P55084	-1.02492	0.855064	P55084	P55084	-1.77793	2.19499	P55084
P55209	-1.24403	1.34087	P55209	P55209	-2.99862	3.84331	P55209
P55290	-2.01425	4.97122	P55290	P55290	-0.690285	1.17205	P55290
P55786	-2.01068	1.11871	P55786	P55786	-1.10026	1.25941	P55786
P56945	0.0371423	0.0729519	P56945	P56945	-0.731734	1.08192	P56945
P59998	-1.85711	1.60538	P59998	P59998	-2.49071	3.17793	P59998
P60174	-0.516744	0.788952	P60174	P60174	-1.24808	2.27407	P60174
P60660	-0.649041	1.65498	P60660	P60660	-2.43491	7.09068	P60660
P60709	0.584918	1.96823	P60709	P60709	-0.820868	0.612842	P60709
P60842	-2.68854	6.95674	P60842	P60842	-2.66057	3.40452	P60842
P60866	1.39091	1.51974	P60866	P60866	-0.0862174	0.0686488	P60866
P60903	0.125253	0.0907736	P60903	P60903	-0.608739	0.44196	P60903
P60953	-1.17835	0.99515	P60953	P60953	-0.380098	0.464343	P60953
P60981	-3.81967	1.85203	P60981	P60981	0.7446	0.80022	P60981
P61026	-2.04336	1.13474	P61026	P61026	1.8788	0.976869	P61026
P61081	-1.03565	0.591113	P61081	P61081	-2.05074	1.05823	P61081
P61158	-0.93155	1.88455	P61158	P61158	-2.17524	6.97122	P61158
P61160	-2.68767	5.0647	P61160	P61160	-0.857127	1.53139	P61160
P61163	-1.72934	1.49316	P61163	P61163	-3.5261	3.62166	P61163
P61204	-1.88247	2.5652	P61204	P61204	1.28729	1.2705	P61204
P61247	0.850915	3.47371	P61247	P61247	-0.65863	1.83015	P61247
P61254	0.642971	1.02213	P61254	P61254	0.00963811	0.00626222	P61254
P61313	-0.576197	0.655392	P61313	P61313	-0.631092	1.25127	P61313
P61353	0.181508	0.0967402	P61353	P61353	0.727323	0.778903	P61353
P61586	-2.03162	2.29304	P61586	P61586	-2.24619	1.14746	P61586
P61626	4.28975	3.35482	P61626	P61626	5.46636	2.21241	P61626
P61927	1.7145	0.968254	P61927	P61927	-0.430018	0.303536	P61927
P61978	-1.2054	3.38501	P61978	P61978	0.637076	0.991329	P61978
P61981	-1.2772	1.6489	P61981	P61981	0.429992	0.580158	P61981
P62070	0.63027	0.353204	P62070	P62070	0.273603	0.262951	P62070
P62081	-2.07278	2.8505	P62081	P62081	-2.32944	1.18441	P62081
P62136	-2.64253	2.25221	P62136	P62136	-2.91012	1.42521	P62136
P62191	-0.926668	1.13413	P62191	P62191	-0.286744	0.197275	P62191
P62195	-1.38164	1.50842	P62195	P62195	-0.343335	0.238693	P62195
P62241	-1.29812	1.93692	P62241	P62241	-1.3458	2.91583	P62241
P62244	-1.57155	1.74002	P62244	P62244	-1.54301	2.43598	P62244
P62249	-1.10194	1.78738	P62249	P62249	-0.815306	1.63351	P62249
P62258	-1.27168	1.89004	P62258	P62258	-1.38501	1.89775	P62258
P62263	1.41836	2.1517	P62263	P62263	-0.87324	1.4557	P62263
P62266	-0.544886	0.615104	P62266	P62266	0.524481	0.729481	P62266
P62269	-0.255637	0.575162	P62269	P62269	-0.876252	2.09861	P62269
P62277	-0.637093	0.628638	P62277	P62277	-2.05352	3.0088	P62277
P62280	-1.63914	3.21986	P62280	P62280	-0.35784	0.633937	P62280
P62333	-2.31911	1.26545	P62333	P62333	-1.05728	0.808828	P62333
P62424	-1.32138	1.71528	P62424	P62424	-0.911379	1.88245	P62424
P62701	-2.72242	5.7837	P62701	P62701	-1.17461	1.35937	P62701
P62750	-0.349488	0.645788	P62750	P62750	0.152789	0.235221	P62750
P62753	0.0020813	0.00242391	P62753	P62753	-0.392746	0.706516	P62753
P62805	-0.365391	0.442124	P62805	P62805	-2.37568	4.53568	P62805
P62820	-3.38718	2.79084	P62820	P62820	-0.52884	0.611306	P62820
P62826	-1.01434	1.06418	P62826	P62826	1.09464	1.43294	P62826
P62829	-0.926382	1.29486	P62829	P62829	-0.436313	0.589914	P62829
P62841	-2.33627	3.23843	P62841	P62841	-2.8756	3.68561	P62841
P62847	-2.51279	3.49257	P62847	P62847	-1.37418	1.8801	P62847
P62851	-0.030739	0.0485115	P62851	P62851	-2.31636	4.87048	P62851
P62854	-2.52164	2.8554	P62854	P62854	-1.55179	1.22434	P62854
P62857	1.13271	0.647283	P62857	P62857	-1.6323	1.99124	P62857
P62861	-1.92206	1.07468	P62861	P62861	0.0332827	0.0298493	P62861
P62879	-2.12988	2.93534	P62879	P62879	0.369557	0.258134	P62879
P62899	-2.50069	2.83207	P62899	P62899	-0.698999	0.636298	P62899
P62913	1.04837	1.50085	P62913	P62913	-1.59864	3.37199	P62913
P62917	-1.19122	1.00691	P62917	P62917	-0.994123	1.84468	P62917
P62937	0.227878	0.397615	P62937	P62937	-2.78984	5.43356	P62937
P62979	0.673044	0.37833	P62979	P62979	-0.32319	0.272653	P62979
P63104	-0.644634	1.1916	P63104	P63104	-1.39832	3.27743	P63104
P63173	-3.34854	2.76462	P63173	P63173	-0.749746	0.554894	P63173
P63220	-2.16246	1.19218	P63220	P63220	0.701517	0.51595	P63220
P63244	-3.00093	4.16711	P63244	P63244	-0.936623	1.46033	P63244
P67809	0.064876	0.0834666	P67809	P67809	-0.204454	0.273036	P67809
P67936	0.466715	1.26481	P67936	P67936	-2.74161	15.7245	P67936
P68104	-2.8458	4.67748	P68104	P68104	-1.18165	2.63254	P68104
P68366	-2.39945	2.06055	P68366	P68366	0.297387	0.205007	P68366
P68371	0.233827	0.210676	P68371	P68371	0.693884	0.358498	P68371
P78371	-3.27914	4.53166	P78371	P78371	-0.691877	1.32924	P78371
P81605	-1.38615	1.51393	P81605	P81605	2.8792	4.35199	P81605
P83731	0.0233375	0.0251519	P83731	P83731	-0.34083	0.511063	P83731
P84098	0.0696124	0.0832768	P84098	P84098	-0.233353	0.315159	P84098
P84243	-1.2929	0.738623	P84243	P84243	-0.705403	0.642851	P84243
P98095	-1.89118	3.82344	P98095	P98095	-0.941705	1.84439	P98095
P98160	-1.75963	7.19547	P98160	P98160	-0.805307	2.3898	P98160
Q00325	-0.327949	0.392211	Q00325	Q00325	-2.01651	2.52806	Q00325
Q00341	-1.51512	2.32595	Q00341	Q00341	-1.36958	1.8726	Q00341
Q00610	-2.88063	16.588	Q00610	Q00610	-1.28534	4.54018	Q00610
Q00688	-2.44704	2.09869	Q00688	Q00688	-1.73096	1.37329	Q00688
Q00839	-0.919446	1.7182	Q00839	Q00839	-0.363156	0.760452	Q00839
Q01082	-2.26595	3.13583	Q01082	Q01082	-2.78433	22.4748	Q01082
Q01469	0.827721	0.67663	Q01469	Q01469	1.25287	1.23216	Q01469
Q01518	-2.50845	2.84071	Q01518	Q01518	-0.511632	0.522399	Q01518
Q01813	-2.14014	2.95054	Q01813	Q01813	-2.06741	2.1424	Q01813
Q01995	-0.740584	1.41381	Q01995	Q01995	-2.40595	5.09158	Q01995
Q02413	-0.264644	0.492943	Q02413	Q02413	1.12346	1.65618	Q02413
Q02539	-1.63472	2.5424	Q02539	Q02539	-1.41235	1.94244	Q02539
Q02543	-0.874667	0.718839	Q02543	Q02543	-0.717901	1.54662	Q02543
Q02878	-1.62228	2.51985	Q02878	Q02878	-1.31345	3.02091	Q02878
Q02952	-0.906459	2.20107	Q02952	Q02952	-0.0468974	0.0800377	Q02952
Q03135	-0.852322	1.30852	Q03135	Q03135	-1.41909	2.67218	Q03135
Q04323	-1.20583	0.689207	Q04323	Q04323	0.707934	0.3661	Q04323
Q04446	-0.109798	0.0578711	Q04446	Q04446	-2.35794	1.19692	Q04446
Q04637	-2.20194	1.21089	Q04637	Q04637	-0.551409	0.396923	Q04637
Q04695	-0.202292	0.365115	Q04695	Q04695	2.71827	8.08942	Q04695
Q04917	-1.47945	1.26943	Q04917	Q04917	-1.1719	1.3557	Q04917
Q05682	-0.500454	1.85759	Q05682	Q05682	-2.17362	23.4991	Q05682
Q06210	-2.24055	4.65886	Q06210	Q06210	-2.45671	6.68718	Q06210
Q06830	-0.069489	0.0831251	Q06830	Q06830	-0.463401	0.772947	Q06830
Q07020	-0.474483	0.526262	Q07020	Q07020	0.0647714	0.0711109	Q07020
Q07065	0.879495	3.94475	Q07065	Q07065	-0.817885	3.32779	Q07065
Q07092	1.50937	0.858668	Q07092	Q07092	0.896101	0.842322	Q07092
Q07866	-2.82764	3.18827	Q07866	Q07866	-1.66784	3.26961	Q07866
Q07960	-2.52603	3.51142	Q07960	Q07960	-2.56167	2.0288	Q07960
Q08188	-0.176168	0.23729	Q08188	Q08188	0.554385	0.49124	Q08188
Q08431	-2.24204	5.15944	Q08431	Q08431	-1.0273	1.63604	Q08431
Q08554	-0.253585	0.296101	Q08554	Q08554	0.934152	1.70565	Q08554
Q09666	-1.13698	9.14339	Q09666	Q09666	-1.01324	12.4477	Q09666
Q0ZGT2	-1.60835	6.37604	Q0ZGT2	Q0ZGT2	-3.84945	49.3562	Q0ZGT2
Q10588	-2.03404	2.2959	Q10588	Q10588	-1.27238	1.71514	Q10588
Q12765	-2.96056	4.11299	Q12765	Q12765	-2.14458	2.70562	Q12765
Q12792	-2.6526	2.25997	Q12792	Q12792	-1.52025	1.83484	Q12792
Q12797	-2.05866	2.82946	Q12797	Q12797	-1.7289	3.10969	Q12797
Q12841	-1.85443	1.04051	Q12841	Q12841	-1.46127	0.768618	Q12841
Q13045	-2.00746	3.66571	Q13045	Q13045	-2.58596	9.65386	Q13045
Q13200	-2.25706	1.23674	Q13200	Q13200	-2.78637	2.90583	Q13200
Q13283	-1.46326	1.25477	Q13283	Q13283	-2.48868	2.59707	Q13283
Q13409	-3.13777	1.60906	Q13409	Q13409	-3.82191	2.88037	Q13409
Q13418	-2.06373	3.3186	Q13418	Q13418	-1.10457	1.44848	Q13418
Q13428	-1.14385	4.16371	Q13428	Q13428	0.414987	1.05002	Q13428
Q13501	0.318548	0.173021	Q13501	Q13501	-2.38137	5.97597	Q13501
Q13509	-0.494781	0.687804	Q13509	Q13509	-1.93053	2.80347	Q13509
Q13523	-0.538576	0.607041	Q13523	Q13523	-0.312645	0.155839	Q13523
Q13557	-1.94842	2.66446	Q13557	Q13557	-1.99635	2.91342	Q13557
Q13561	-2.47688	5.78272	Q13561	Q13561	-3.56259	15.5364	Q13561
Q13596	-0.0634052	0.0331635	Q13596	Q13596	-0.89401	0.466983	Q13596
Q13643	-1.12172	0.640955	Q13643	Q13643	0.10595	0.0847911	Q13643
Q13813	-1.46496	5.12781	Q13813	Q13813	-3.05372	38.4885	Q13813
Q13885	-0.928243	2.88678	Q13885	Q13885	0.384986	0.193515	Q13885
Q14019	-2.527	1.35878	Q14019	Q14019	-0.997369	0.758781	Q14019
Q14103	-1.70643	2.67246	Q14103	Q14103	1.21193	0.938689	Q14103
Q14118	-2.97471	3.34291	Q14118	Q14118	0.434179	0.489168	Q14118
Q14157	0.210294	0.112558	Q14157	Q14157	-1.38056	1.08067	Q14157
Q14192	-1.9386	1.08296	Q14192	Q14192	0.704394	0.518265	Q14192
Q14204	-2.23701	29.2035	Q14204	Q14204	-0.952923	7.74772	Q14204
Q14247	-1.40114	4.59828	Q14247	Q14247	-1.74565	12.8463	Q14247
Q14254	-2.20585	1.21273	Q14254	Q14254	-0.221628	0.234537	Q14254
Q14257	0.14764	0.247563	Q14257	Q14257	0.0500152	0.0627395	Q14257
Q14315	-1.52805	10.9429	Q14315	Q14315	-1.28683	13.0107	Q14315
Q14444	-3.11454	1.60015	Q14444	Q14444	-0.886812	0.832429	Q14444
Q14517	-2.47639	2.80493	Q14517	Q14517	-2.2549	1.15135	Q14517
Q14574	-0.467566	0.362815	Q14574	Q14574	1.41922	0.746878	Q14574
Q14697	-1.754	4.19672	Q14697	Q14697	-0.995764	1.84853	Q14697
Q14847	-0.732086	1.19509	Q14847	Q14847	-1.44275	3.4135	Q14847
Q14956	-1.94059	1.67777	Q14956	Q14956	-0.317991	0.158607	Q14956
Q14974	-1.52347	2.02098	Q14974	Q14974	-1.12115	1.28738	Q14974
Q15019	0.704167	1.23583	Q15019	Q15019	-1.62749	2.29763	Q15019
Q15025	-0.16248	0.164966	Q15025	Q15025	-1.56099	3.01084	Q15025
Q15084	-1.33607	2.00445	Q15084	Q15084	-0.491693	0.780202	Q15084
Q15121	-0.861464	0.883959	Q15121	Q15121	-2.42371	2.52821	Q15121
Q15149	-1.74127	39.2436	Q15149	Q15149	-1.67106	59.5113	Q15149
Q15181	-1.93502	1.67296	Q15181	Q15181	-2.20898	1.75881	Q15181
Q15233	-2.62725	1.40224	Q15233	Q15233	1.95477	2.01797	Q15233
Q15293	-1.61188	4.08044	Q15293	Q15293	-1.36844	3.79219	Q15293
Q15323	-2.94307	5.56753	Q15323	Q15323	1.77823	0.928055	Q15323
Q15365	-0.173434	0.127044	Q15365	Q15365	0.291704	0.346386	Q15365
Q15366	-0.214605	0.192395	Q15366	Q15366	1.38098	1.08103	Q15366
Q15417	-1.19353	1.75234	Q15417	Q15417	-0.228721	0.188725	Q15417
Q15746	-2.27494	13.2902	Q15746	Q15746	-2.86815	31.6408	Q15746
Q15942	-0.228955	0.2372	Q15942	Q15942	-1.43676	2.71398	Q15942
Q16181	-2.244	4.16	Q16181	Q16181	-0.0374585	0.0467418	Q16181
Q16555	-2.18171	6.85369	Q16555	Q16555	-1.02679	2.71243	Q16555
Q16643	-1.77508	7.28001	Q16643	Q16643	-3.41531	25.4461	Q16643
Q16658	-1.73912	4.4911	Q16658	Q16658	-1.13444	2.49674	Q16658
Q16777	-0.761313	1.02601	Q16777	Q16777	-3.52071	1.64914	Q16777
Q16778	-0.483102	0.669111	Q16778	Q16778	0.827326	0.618132	Q16778
Q16891	0.468738	0.961148	Q16891	Q16891	-2.01565	5.96582	Q16891
Q32MZ4	-1.77134	2.79023	Q32MZ4	Q32MZ4	-0.23945	0.453746	Q32MZ4
Q32P28	-2.63157	2.9767	Q32P28	Q32P28	-1.98495	1.58064	Q32P28
Q5D862	0.411149	0.821426	Q5D862	Q5D862	2.1525	6.08947	Q5D862
Q5JWF2	-2.01758	1.74382	Q5JWF2	Q5JWF2	-0.138119	0.0672579	Q5JWF2
Q5KU26	-0.346837	0.263276	Q5KU26	Q5KU26	1.48022	1.16441	Q5KU26
Q5QNW6	-1.78848	1.54531	Q5QNW6	Q5QNW6	0.366016	0.2555	Q5QNW6
Q5SSJ5	-0.451578	0.349436	Q5SSJ5	Q5SSJ5	0.37434	0.319458	Q5SSJ5
Q5T749	0.809319	0.458538	Q5T749	Q5T749	0.614385	0.642278	Q5T749
Q5T9A4	-1.04926	1.10586	Q5T9A4	Q5T9A4	-0.492629	0.250384	Q5T9A4
Q63ZY3	-0.0171691	0.0166386	Q63ZY3	Q63ZY3	-0.681691	0.500033	Q63ZY3
Q69YQ0	-2.42996	7.80582	Q69YQ0	Q69YQ0	-2.65348	13.0531	Q69YQ0
Q6KB66	0.222786	0.368539	Q6KB66	Q6KB66	1.90985	1.96809	Q6KB66
Q6NYC8	-3.91873	1.88457	Q6NYC8	Q6NYC8	-3.43915	10.5515	Q6NYC8
Q6NZI2	-1.60646	6.08554	Q6NZI2	Q6NZI2	-2.18023	8.56998	Q6NZI2
Q6UVY6	-3.37503	3.74618	Q6UVY6	Q6UVY6	-0.137168	0.178339	Q6UVY6
Q6UWP8	-1.19996	1.76362	Q6UWP8	Q6UWP8	2.2048	2.29271	Q6UWP8
Q6WCQ1	-1.52375	11.6245	Q6WCQ1	Q6WCQ1	-2.67465	24.3501	Q6WCQ1
Q6ZMP0	0.203016	0.233097	Q6ZMP0	Q6ZMP0	-2.13746	1.70247	Q6ZMP0
Q6ZVX7	-1.05108	0.878904	Q6ZVX7	Q6ZVX7	1.78835	0.933007	Q6ZVX7
Q71UM5	-3.0974	1.59354	Q71UM5	Q71UM5	-0.563576	0.406434	Q71UM5
Q7KZF4	-2.46048	4.02096	Q7KZF4	Q7KZF4	-0.96395	1.37522	Q7KZF4
Q7Z794	-0.2274	0.396689	Q7Z794	Q7Z794	0.335638	0.438638	Q7Z794
Q86V48	-0.599197	0.475	Q86V48	Q86V48	-1.98685	10.6002	Q86V48
Q86V81	-3.5491	1.75974	Q86V81	Q86V81	-0.326274	0.275449	Q86V81
Q86YZ3	-0.135885	0.392993	Q86YZ3	Q86YZ3	4.20406	43.7701	Q86YZ3
Q8IWE2	-3.25473	3.62769	Q8IWE2	Q8IWE2	-3.42607	4.37279	Q8IWE2
Q8N1N4	-0.270155	0.481071	Q8N1N4	Q8N1N4	1.89032	3.81555	Q8N1N4
Q8N474	-1.55791	1.72341	Q8N474	Q8N474	-1.49322	0.785055	Q8N474
Q8NBS9	-1.3305	1.44608	Q8NBS9	Q8NBS9	-0.411687	0.354212	Q8NBS9
Q8NC51	-1.58117	3.08188	Q8NC51	Q8NC51	-1.32516	3.44284	Q8NC51
Q8TAD7	-2.55664	2.18539	Q8TAD7	Q8TAD7	-0.508694	0.446662	Q8TAD7
Q8WUM4	2.0664	9.7025	Q8WUM4	Q8WUM4	0.76262	3.56347	Q8WUM4
Q8WVV4	1.40026	1.53114	Q8WVV4	Q8WVV4	1.64856	1.6758	Q8WVV4
Q8WWI1	-1.04235	9.38512	Q8WWI1	Q8WWI1	-2.52519	38.1448	Q8WWI1
Q8WX93	-0.207105	0.238119	Q8WX93	Q8WX93	-1.52136	3.16702	Q8WX93
Q92522	-1.16434	1.91143	Q92522	Q92522	-2.22702	2.81922	Q92522
Q92598	0.154377	0.112611	Q92598	Q92598	-2.37017	3.01492	Q92598
Q92614	-2.37277	1.28996	Q92614	Q92614	-2.93403	20.582	Q92614
Q92743	-2.86195	3.22467	Q92743	Q92743	-1.87044	2.32437	Q92743
Q92804	-0.86125	0.489083	Q92804	Q92804	1.17591	0.908386	Q92804
Q92841	0.199482	0.146952	Q92841	Q92841	-0.35213	0.245197	Q92841
Q93052	-2.36524	1.28654	Q93052	Q93052	-2.82018	3.61381	Q93052
Q969G5	-1.9716	5.24884	Q969G5	Q969G5	-2.0593	6.13127	Q969G5
Q969Q0	-0.018494	0.0130728	Q969Q0	Q969Q0	-0.143046	0.0956524	Q969Q0
Q96AG4	-2.36209	2.67605	Q96AG4	Q96AG4	-1.78861	1.83284	Q96AG4
Q96AQ6	-2.25879	1.23754	Q96AQ6	Q96AQ6	-2.34554	2.98141	Q96AQ6
Q96AY3	-1.77297	1.98424	Q96AY3	Q96AY3	-2.16031	1.72053	Q96AY3
Q96B97	0.253079	0.188552	Q96B97	Q96B97	-1.29945	1.75879	Q96B97
Q96D15	-1.22232	1.80291	Q96D15	Q96D15	-1.57336	3.30471	Q96D15
Q96FQ6	-0.728587	0.411009	Q96FQ6	Q96FQ6	-0.73173	0.540311	Q96FQ6
Q96FW1	-3.00051	3.36969	Q96FW1	Q96FW1	-0.00503293	0.00326671	Q96FW1
Q96IZ0	-2.55758	4.18906	Q96IZ0	Q96IZ0	-1.98	5.12569	Q96IZ0
Q96J84	-2.09764	3.37944	Q96J84	Q96J84	-2.40985	5.58439	Q96J84
Q96N67	-1.61049	2.49848	Q96N67	Q96N67	-0.707041	1.03823	Q96N67
Q96P63	0.613056	0.703404	Q96P63	Q96P63	1.81992	2.25374	Q96P63
Q96QK1	-0.80049	1.08867	Q96QK1	Q96QK1	-2.78185	1.37449	Q96QK1
Q96SB3	-2.57574	6.0421	Q96SB3	Q96SB3	-3.47196	18.0145	Q96SB3
Q96TA1	-1.69847	1.46581	Q96TA1	Q96TA1	-2.79401	1.37936	Q96TA1
Q99536	-2.94338	4.83903	Q99536	Q99536	-1.89496	2.74402	Q99536
Q99623	-1.19372	1.0092	Q99623	Q99623	1.51228	1.19128	Q99623
Q99653	-1.57333	0.893294	Q99653	Q99653	-3.02877	1.47094	Q99653
Q99961	-0.0060191	0.00424186	Q99961	Q99961	-0.236099	0.339516	Q99961
Q9BPX5	-2.47697	4.04961	Q9BPX5	Q9BPX5	-0.929516	0.486222	Q9BPX5
Q9BR76	-1.65702	0.937982	Q9BR76	Q9BR76	-2.75989	1.36567	Q9BR76
Q9BSD7	-1.30362	1.41334	Q9BSD7	Q9BSD7	0.0320851	0.0209511	Q9BSD7
Q9BSJ8	-1.82443	1.57684	Q9BSJ8	Q9BSJ8	-2.28168	2.8942	Q9BSJ8
Q9BTV4	-2.4702	1.33371	Q9BTV4	Q9BTV4	-0.739497	0.793912	Q9BTV4
Q9BUF5	-1.20789	1.77753	Q9BUF5	Q9BUF5	-2.30604	2.40227	Q9BUF5
Q9BVP2	-0.186948	0.137347	Q9BVP2	Q9BVP2	2.05221	1.05892	Q9BVP2
Q9BWM7	-0.621617	0.494435	Q9BWM7	Q9BWM7	-1.80587	3.93001	Q9BWM7
Q9BXF6	1.17945	0.674126	Q9BXF6	Q9BXF6	-1.35071	0.711191	Q9BXF6
Q9BY43	3.34625	1.68708	Q9BY43	Q9BY43	3.82405	6.65229	Q9BY43
Q9BZF9	-2.48728	1.34128	Q9BZF9	Q9BZF9	-2.46352	3.68601	Q9BZF9
Q9C0C2	-1.88532	5.34231	Q9C0C2	Q9C0C2	-1.5265	8.40175	Q9C0C2
Q9H223	-1.82172	2.88159	Q9H223	Q9H223	-1.97994	1.02505	Q9H223
Q9H2D6	-0.204487	0.2103	Q9H2D6	Q9H2D6	0.219594	0.27537	Q9H2D6
Q9H425	-1.51056	1.29753	Q9H425	Q9H425	-1.28549	2.55635	Q9H425
Q9H4M9	-1.41035	2.41269	Q9H4M9	Q9H4M9	-2.50014	5.83093	Q9H4M9
Q9H792	-1.87192	1.04939	Q9H792	Q9H792	-1.82647	4.62715	Q9H792
Q9HCY8	-0.883192	0.501974	Q9HCY8	Q9HCY8	1.01918	0.5347	Q9HCY8
Q9NR12	-2.54486	2.17615	Q9NR12	Q9NR12	-0.216097	0.27064	Q9NR12
Q9NR99	-2.38085	9.64564	Q9NR99	Q9NR99	-0.352245	0.592834	Q9NR99
Q9NVA2	-2.25459	1.23558	Q9NVA2	Q9NVA2	-0.476697	0.41583	Q9NVA2
Q9NVI7	-0.972041	1.01391	Q9NVI7	Q9NVI7	-2.44275	3.65211	Q9NVI7
Q9NX63	0.264857	0.310407	Q9NX63	Q9NX63	0.868544	0.956103	Q9NX63
Q9NY12	-1.23443	1.32921	Q9NY12	Q9NY12	0.775428	0.402669	Q9NY12
Q9NYL9	-0.141517	0.324035	Q9NYL9	Q9NYL9	-1.75362	7.80918	Q9NYL9
Q9NZM1	-2.57411	4.21751	Q9NZM1	Q9NZM1	-1.95682	8.75306	Q9NZM1
Q9NZN3	-1.55474	3.89757	Q9NZN3	Q9NZN3	-1.92969	1.00123	Q9NZN3
Q9NZN4	-1.59446	4.02457	Q9NZN4	Q9NZN4	-1.68516	3.31182	Q9NZN4
Q9NZR1	-0.717415	1.064	Q9NZR1	Q9NZR1	-1.24819	2.08154	Q9NZR1
Q9NZT1	-0.248236	0.184758	Q9NZT1	Q9NZT1	3.6696	5.53825	Q9NZT1
Q9P0K7	-0.785219	2.66889	Q9P0K7	Q9P0K7	-1.08963	4.26	Q9P0K7
Q9P0L0	0.935509	0.970735	Q9P0L0	Q9P0L0	-1.20171	1.39605	Q9P0L0
Q9P2E9	-1.05496	2.68321	Q9P2E9	Q9P2E9	-0.991677	4.69799	Q9P2E9
Q9UGY1	-1.49645	2.29224	Q9UGY1	Q9UGY1	-0.999957	0.524323	Q9UGY1
Q9UHB6	-1.32322	4.678	Q9UHB6	Q9UHB6	-3.84712	42.0873	Q9UHB6
Q9UHD8	-0.314644	0.334214	Q9UHD8	Q9UHD8	1.8011	2.58714	Q9UHD8
Q9UJU6	-0.885909	2.01642	Q9UJU6	Q9UJU6	-0.978476	1.93652	Q9UJU6
Q9ULV4	-3.20311	5.25916	Q9ULV4	Q9ULV4	-2.10942	10.0519	Q9ULV4
Q9ULX9	2.02765	1.7524	Q9ULX9	Q9ULX9	-2.56082	1.28385	Q9ULX9
Q9UM54	-2.50959	17.1674	Q9UM54	Q9UM54	-2.09849	21.9909	Q9UM54
Q9UQM7	-0.951615	0.542089	Q9UQM7	Q9UQM7	-0.715717	0.764642	Q9UQM7
Q9Y266	0.505773	0.280458	Q9Y266	Q9Y266	-0.389787	0.273238	Q9Y266
Q9Y277	-1.6472	1.83202	Q9Y277	Q9Y277	-1.14187	2.19864	Q9Y277
Q9Y2D5	-2.41427	7.22118	Q9Y2D5	Q9Y2D5	-2.73558	16.2085	Q9Y2D5
Q9Y2J2	-1.63068	2.87244	Q9Y2J2	Q9Y2J2	-0.386259	0.3824	Q9Y2J2
Q9Y2Q3	-2.59112	1.38669	Q9Y2Q3	Q9Y2Q3	-0.515382	0.368914	Q9Y2Q3
Q9Y2X3	-1.63189	1.40651	Q9Y2X3	Q9Y2X3	0.76902	0.570539	Q9Y2X3
Q9Y3C1	0.134756	0.190863	Q9Y3C1	Q9Y3C1	-1.17849	1.14962	Q9Y3C1
Q9Y3I0	-2.51632	2.15369	Q9Y3I0	Q9Y3I0	-1.63548	1.29414	Q9Y3I0
Q9Y3U8	0.561162	0.312735	Q9Y3U8	Q9Y3U8	0.829418	0.431952	Q9Y3U8
Q9Y490	-1.30581	8.87089	Q9Y490	Q9Y490	-1.83939	20.0992	Q9Y490
Q9Y4F1	-1.48618	2.27373	Q9Y4F1	Q9Y4F1	-0.94726	0.717093	Q9Y4F1
Q9Y4I1	-2.25107	8.99705	Q9Y4I1	Q9Y4I1	-1.6008	7.82799	Q9Y4I1
Q9Y4L1	-2.51048	4.7077	Q9Y4L1	Q9Y4L1	-1.55221	2.17275	Q9Y4L1
Q9Y5X1	-1.53284	2.35795	Q9Y5X1	Q9Y5X1	-1.18532	1.76787	Q9Y5X1
Q9Y5Z4	0.548555	0.305374	Q9Y5Z4	Q9Y5Z4	-1.53779	0.80785	Q9Y5Z4
Q9Y608	-0.948832	2.20282	Q9Y608	Q9Y608	-3.71822	22.5952	Q9Y608
Q9Y678	-3.36173	1.69273	Q9Y678	Q9Y678	-0.525158	0.998754	Q9Y678
Q9Y696	-1.58282	2.11111	Q9Y696	Q9Y696	-3.28853	4.98042	Q9Y696
Q9Y6C2	-1.21174	5.04134	Q9Y6C2	Q9Y6C2	-2.08434	11.6764	Q9Y6C2
Q9Y6M1	-2.24949	2.54721	Q9Y6M1	Q9Y6M1	-0.661459	0.790728	Q9Y6M1
Q9Y6N5	-2.56648	2.90511	Q9Y6N5	Q9Y6N5	-2.24798	5.14071	Q9Y6N5
TGME49_201760-t26_1-p1	-1.32953	1.72754	TGME49_201760-t26_1-p1	TGME49_201760-t26_1-p1	-0.273021	0.398538	TGME49_201760-t26_1-p1
TGME49_204020-t26_1-p1	-1.21932	1.56232	TGME49_204020-t26_1-p1	TGME49_204020-t26_1-p1	0.496328	0.628171	TGME49_204020-t26_1-p1
TGME49_204050-t26_1-p1	3.24172	2.6912	TGME49_204050-t26_1-p1	TGME49_204050-t26_1-p1	2.39079	4.56884	TGME49_204050-t26_1-p1
TGME49_204340-t26_1-p1	2.85223	2.4112	TGME49_204340-t26_1-p1	TGME49_204340-t26_1-p1	1.52852	6.66842	TGME49_204340-t26_1-p1
TGME49_207440-t26_1-p1	-1.47822	1.26831	TGME49_207440-t26_1-p1	TGME49_207440-t26_1-p1	0.628893	1.04656	TGME49_207440-t26_1-p1
TGME49_207840-t26_1-p1	0.340615	0.488839	TGME49_207840-t26_1-p1	TGME49_207840-t26_1-p1	1.625	1.98104	TGME49_207840-t26_1-p1
TGME49_208830-t26_1-p1	4.08629	3.23532	TGME49_208830-t26_1-p1	TGME49_208830-t26_1-p1	2.94702	10.7018	TGME49_208830-t26_1-p1
TGME49_209030-t26_1-p1	-0.380011	0.595378	TGME49_209030-t26_1-p1	TGME49_209030-t26_1-p1	-1.05867	2.14157	TGME49_209030-t26_1-p1
TGME49_209755-t26_1-p1	0.465072	0.360724	TGME49_209755-t26_1-p1	TGME49_209755-t26_1-p1	-0.375356	0.981147	TGME49_209755-t26_1-p1
TGME49_213350-t26_1-p1	-1.78037	1.00253	TGME49_213350-t26_1-p1	TGME49_213350-t26_1-p1	-1.22853	1.43249	TGME49_213350-t26_1-p1
TGME49_214080-t26_1-p1	1.59485	0.904849	TGME49_214080-t26_1-p1	TGME49_214080-t26_1-p1	1.38652	1.90021	TGME49_214080-t26_1-p1
TGME49_215460-t26_1-p1	0.0120332	0.0102007	TGME49_215460-t26_1-p1	TGME49_215460-t26_1-p1	1.28888	1.51489	TGME49_215460-t26_1-p1
TGME49_215775-t26_1-p1	1.16176	0.663988	TGME49_215775-t26_1-p1	TGME49_215775-t26_1-p1	-1.11068	0.583925	TGME49_215775-t26_1-p1
TGME49_215980-t26_1-p1	-1.85691	1.60521	TGME49_215980-t26_1-p1	TGME49_215980-t26_1-p1	2.7061	2.82369	TGME49_215980-t26_1-p1
TGME49_216000-t26_1-p1	-1.14128	1.86543	TGME49_216000-t26_1-p1	TGME49_216000-t26_1-p1	-0.458621	0.624612	TGME49_216000-t26_1-p1
TGME49_216435-t26_1-p1	-0.941769	0.536325	TGME49_216435-t26_1-p1	TGME49_216435-t26_1-p1	1.22926	0.647186	TGME49_216435-t26_1-p1
TGME49_219170-t26_1-p1	-2.14855	1.18555	TGME49_219170-t26_1-p1	TGME49_219170-t26_1-p1	1.48322	2.57674	TGME49_219170-t26_1-p1
TGME49_219320-t26_1-p1	-1.19261	1.96812	TGME49_219320-t26_1-p1	TGME49_219320-t26_1-p1	-1.092	1.92295	TGME49_219320-t26_1-p1
TGME49_220240-t26_1-p1	2.70005	1.43319	TGME49_220240-t26_1-p1	TGME49_220240-t26_1-p1	-0.342976	0.761087	TGME49_220240-t26_1-p1
TGME49_220270-t26_1-p1	-0.112449	0.112394	TGME49_220270-t26_1-p1	TGME49_220270-t26_1-p1	0.233991	0.248571	TGME49_220270-t26_1-p1
TGME49_222220-t26_1-p1	-1.33473	4.09228	TGME49_222220-t26_1-p1	TGME49_222220-t26_1-p1	0.812674	1.53118	TGME49_222220-t26_1-p1
TGME49_222370-t26_1-p1	1.26794	0.724517	TGME49_222370-t26_1-p1	TGME49_222370-t26_1-p1	1.78274	2.55645	TGME49_222370-t26_1-p1
TGME49_223940-t26_1-p1	0.142073	0.174776	TGME49_223940-t26_1-p1	TGME49_223940-t26_1-p1	-1.30445	2.80094	TGME49_223940-t26_1-p1
TGME49_224520-t26_1-p1	-2.27227	1.24381	TGME49_224520-t26_1-p1	TGME49_224520-t26_1-p1	0.667732	0.604454	TGME49_224520-t26_1-p1
TGME49_224530-t26_1-p1	-1.81998	1.02291	TGME49_224530-t26_1-p1	TGME49_224530-t26_1-p1	1.55368	2.17518	TGME49_224530-t26_1-p1
TGME49_225080-t26_1-p1	-1.46464	3.08015	TGME49_225080-t26_1-p1	TGME49_225080-t26_1-p1	-0.18572	0.174188	TGME49_225080-t26_1-p1
TGME49_225690-t26_1-p1	0.952685	0.789393	TGME49_225690-t26_1-p1	TGME49_225690-t26_1-p1	1.9715	8.17698	TGME49_225690-t26_1-p1
TGME49_226220-t26_1-p1	-2.57351	3.5788	TGME49_226220-t26_1-p1	TGME49_226220-t26_1-p1	1.77448	4.45955	TGME49_226220-t26_1-p1
TGME49_226380-t26_1-p1	2.29961	1.97956	TGME49_226380-t26_1-p1	TGME49_226380-t26_1-p1	2.70794	8.0532	TGME49_226380-t26_1-p1
TGME49_226970-t26_1-p1	-0.757541	0.428055	TGME49_226970-t26_1-p1	TGME49_226970-t26_1-p1	1.83836	2.27953	TGME49_226970-t26_1-p1
TGME49_227280-t26_1-p1	0.827681	0.676594	TGME49_227280-t26_1-p1	TGME49_227280-t26_1-p1	-0.213954	0.267744	TGME49_227280-t26_1-p1
TGME49_227620-t26_1-p1	4.68694	2.11699	TGME49_227620-t26_1-p1	TGME49_227620-t26_1-p1	3.64303	2.76997	TGME49_227620-t26_1-p1
TGME49_227970-t26_1-p1	4.12506	1.95035	TGME49_227970-t26_1-p1	TGME49_227970-t26_1-p1	4.6106	3.33054	TGME49_227970-t26_1-p1
TGME49_229010-t26_1-p1	2.60737	2.95015	TGME49_229010-t26_1-p1	TGME49_229010-t26_1-p1	1.82646	6.77717	TGME49_229010-t26_1-p1
TGME49_229640-t26_1-p1	-0.269792	0.145609	TGME49_229640-t26_1-p1	TGME49_229640-t26_1-p1	0.328955	0.277882	TGME49_229640-t26_1-p1
TGME49_229670-t26_1-p1	-1.51601	1.67235	TGME49_229670-t26_1-p1	TGME49_229670-t26_1-p1	0.82097	0.895678	TGME49_229670-t26_1-p1
TGME49_229930-t26_1-p1	-0.580449	0.32401	TGME49_229930-t26_1-p1	TGME49_229930-t26_1-p1	0.743222	0.905821	TGME49_229930-t26_1-p1
TGME49_230160-t26_1-p1	-0.57016	0.449961	TGME49_230160-t26_1-p1	TGME49_230160-t26_1-p1	0.354618	0.390586	TGME49_230160-t26_1-p1
TGME49_230210-t26_1-p1	-0.0454849	0.0723463	TGME49_230210-t26_1-p1	TGME49_230210-t26_1-p1	-0.781743	1.54899	TGME49_230210-t26_1-p1
TGME49_230340-t26_1-p1	-2.11829	3.89804	TGME49_230340-t26_1-p1	TGME49_230340-t26_1-p1	1.92459	11.085	TGME49_230340-t26_1-p1
TGME49_230850-t26_1-p1	-1.00706	2.23114	TGME49_230850-t26_1-p1	TGME49_230850-t26_1-p1	0.0699172	0.128784	TGME49_230850-t26_1-p1
TGME49_231070-t26_1-p1	-0.845251	1.42376	TGME49_231070-t26_1-p1	TGME49_231070-t26_1-p1	0.370433	0.939964	TGME49_231070-t26_1-p1
TGME49_231140-t26_1-p1	-2.2044	3.04546	TGME49_231140-t26_1-p1	TGME49_231140-t26_1-p1	-0.0819201	0.090497	TGME49_231140-t26_1-p1
TGME49_231630-t26_1-p1	-0.111516	0.156344	TGME49_231630-t26_1-p1	TGME49_231630-t26_1-p1	0.563217	0.975221	TGME49_231630-t26_1-p1
TGME49_231640-t26_1-p1	-0.636537	1.54436	TGME49_231640-t26_1-p1	TGME49_231640-t26_1-p1	0.239057	0.656266	TGME49_231640-t26_1-p1
TGME49_232410-t26_1-p1	0.228418	0.314113	TGME49_232410-t26_1-p1	TGME49_232410-t26_1-p1	-0.471991	0.789875	TGME49_232410-t26_1-p1
TGME49_232710-t26_1-p1	-0.480915	0.459562	TGME49_232710-t26_1-p1	TGME49_232710-t26_1-p1	2.40177	5.56228	TGME49_232710-t26_1-p1
TGME49_233460-t26_1-p1	-1.79419	1.00966	TGME49_233460-t26_1-p1	TGME49_233460-t26_1-p1	2.05542	4.22409	TGME49_233460-t26_1-p1
TGME49_233480-t26_1-p1	-0.172333	0.126208	TGME49_233480-t26_1-p1	TGME49_233480-t26_1-p1	2.92517	6.35227	TGME49_233480-t26_1-p1
TGME49_235340-t26_1-p1	0.170073	0.124491	TGME49_235340-t26_1-p1	TGME49_235340-t26_1-p1	1.90612	3.49957	TGME49_235340-t26_1-p1
TGME49_235470-t26_1-p1	-1.63694	2.19332	TGME49_235470-t26_1-p1	TGME49_235470-t26_1-p1	0.972277	1.66325	TGME49_235470-t26_1-p1
TGME49_236950-t26_1-p1	1.61356	0.914861	TGME49_236950-t26_1-p1	TGME49_236950-t26_1-p1	-3.62309	1.68406	TGME49_236950-t26_1-p1
TGME49_237015-t26_1-p1	3.679	1.80468	TGME49_237015-t26_1-p1	TGME49_237015-t26_1-p1	2.64928	3.38958	TGME49_237015-t26_1-p1
TGME49_238010-t26_1-p1	-0.73479	0.593772	TGME49_238010-t26_1-p1	TGME49_238010-t26_1-p1	-0.562584	0.287755	TGME49_238010-t26_1-p1
TGME49_239100-t26_1-p1	-0.692713	0.690702	TGME49_239100-t26_1-p1	TGME49_239100-t26_1-p1	0.0820004	0.0905883	TGME49_239100-t26_1-p1
TGME49_239760-t26_1-p1	-0.916706	0.948601	TGME49_239760-t26_1-p1	TGME49_239760-t26_1-p1	1.36718	1.86868	TGME49_239760-t26_1-p1
TGME49_240060-t26_1-p1	3.31824	4.58172	TGME49_240060-t26_1-p1	TGME49_240060-t26_1-p1	-0.666605	2.04087	TGME49_240060-t26_1-p1
TGME49_243250-t26_1-p1	-2.82914	1.48685	TGME49_243250-t26_1-p1	TGME49_243250-t26_1-p1	-0.105456	0.0699636	TGME49_243250-t26_1-p1
TGME49_244470-t26_1-p1	-2.70794	1.43652	TGME49_244470-t26_1-p1	TGME49_244470-t26_1-p1	1.11157	2.43163	TGME49_244470-t26_1-p1
TGME49_245460-t26_1-p1	-4.15626	1.96007	TGME49_245460-t26_1-p1	TGME49_245460-t26_1-p1	0.236525	0.275757	TGME49_245460-t26_1-p1
TGME49_245640-t26_1-p1	-0.590483	0.329882	TGME49_245640-t26_1-p1	TGME49_245640-t26_1-p1	0.888082	1.24563	TGME49_245640-t26_1-p1
TGME49_248390-t26_1-p1	-0.713896	0.95121	TGME49_248390-t26_1-p1	TGME49_248390-t26_1-p1	0.370485	0.365304	TGME49_248390-t26_1-p1
TGME49_248480-t26_1-p1	-1.24163	1.83692	TGME49_248480-t26_1-p1	TGME49_248480-t26_1-p1	0.520695	0.532793	TGME49_248480-t26_1-p1
TGME49_248700-t26_1-p1	-2.39989	4.48182	TGME49_248700-t26_1-p1	TGME49_248700-t26_1-p1	-0.13	0.168529	TGME49_248700-t26_1-p1
TGME49_250340-t26_1-p1	-0.671571	0.885459	TGME49_250340-t26_1-p1	TGME49_250340-t26_1-p1	-1.33436	1.32307	TGME49_250340-t26_1-p1
TGME49_250710-t26_1-p1	0.351388	0.863849	TGME49_250710-t26_1-p1	TGME49_250710-t26_1-p1	-1.87744	11.0064	TGME49_250710-t26_1-p1
TGME49_250820-t26_1-p1	-1.90433	2.59814	TGME49_250820-t26_1-p1	TGME49_250820-t26_1-p1	1.37393	5.36003	TGME49_250820-t26_1-p1
TGME49_253470-t26_1-p1	-1.41343	1.54721	TGME49_253470-t26_1-p1	TGME49_253470-t26_1-p1	0.699057	0.936041	TGME49_253470-t26_1-p1
TGME49_255190-t26_1-p1	-2.95051	1.5359	TGME49_255190-t26_1-p1	TGME49_255190-t26_1-p1	0.79896	0.415431	TGME49_255190-t26_1-p1
TGME49_256030-t26_1-p1	-1.31003	2.20628	TGME49_256030-t26_1-p1	TGME49_256030-t26_1-p1	-0.335021	0.614519	TGME49_256030-t26_1-p1
TGME49_257380-t26_1-p1	0.682032	0.794876	TGME49_257380-t26_1-p1	TGME49_257380-t26_1-p1	2.2772	2.88806	TGME49_257380-t26_1-p1
TGME49_257680-t26_1-p1	1.21863	1.03197	TGME49_257680-t26_1-p1	TGME49_257680-t26_1-p1	-0.547189	0.56338	TGME49_257680-t26_1-p1
TGME49_258090-t26_1-p1	0.279929	0.255188	TGME49_258090-t26_1-p1	TGME49_258090-t26_1-p1	1.83817	8.926	TGME49_258090-t26_1-p1
TGME49_258410-t26_1-p1	-2.58529	4.23671	TGME49_258410-t26_1-p1	TGME49_258410-t26_1-p1	-0.0723745	0.0858532	TGME49_258410-t26_1-p1
TGME49_258470-t26_1-p1	-1.21318	1.02699	TGME49_258470-t26_1-p1	TGME49_258470-t26_1-p1	-1.05756	1.01665	TGME49_258470-t26_1-p1
TGME49_258870-t26_1-p1	4.03972	3.20738	TGME49_258870-t26_1-p1	TGME49_258870-t26_1-p1	1.23196	4.7572	TGME49_258870-t26_1-p1
TGME49_259630-t26_1-p1	-0.836899	0.855414	TGME49_259630-t26_1-p1	TGME49_259630-t26_1-p1	-0.99631	1.12165	TGME49_259630-t26_1-p1
TGME49_260540-t26_1-p1	-1.89741	2.58772	TGME49_260540-t26_1-p1	TGME49_260540-t26_1-p1	0.891592	1.83036	TGME49_260540-t26_1-p1
TGME49_262050-t26_1-p1	0.728786	0.411126	TGME49_262050-t26_1-p1	TGME49_262050-t26_1-p1	-0.129653	0.10439	TGME49_262050-t26_1-p1
TGME49_262620-t26_1-p1	-0.83737	1.00787	TGME49_262620-t26_1-p1	TGME49_262620-t26_1-p1	2.25693	4.72347	TGME49_262620-t26_1-p1
TGME49_262670-t26_1-p1	-2.60148	1.39116	TGME49_262670-t26_1-p1	TGME49_262670-t26_1-p1	-1.83335	1.45749	TGME49_262670-t26_1-p1
TGME49_263050-t26_1-p1	-0.539037	0.75962	TGME49_263050-t26_1-p1	TGME49_263050-t26_1-p1	0.494345	0.625295	TGME49_263050-t26_1-p1
TGME49_263090-t26_1-p1	0.258114	0.269727	TGME49_263090-t26_1-p1	TGME49_263090-t26_1-p1	1.45072	2.98158	TGME49_263090-t26_1-p1
TGME49_263520-t26_1-p1	-0.667169	0.975954	TGME49_263520-t26_1-p1	TGME49_263520-t26_1-p1	-0.494644	1.14608	TGME49_263520-t26_1-p1
TGME49_266070-t26_1-p1	-2.29228	1.25308	TGME49_266070-t26_1-p1	TGME49_266070-t26_1-p1	-0.522233	0.374222	TGME49_266070-t26_1-p1
TGME49_266960-t26_1-p1	-0.598543	0.474434	TGME49_266960-t26_1-p1	TGME49_266960-t26_1-p1	-1.59392	1.61441	TGME49_266960-t26_1-p1
TGME49_267060-t26_1-p1	0.832566	0.680976	TGME49_267060-t26_1-p1	TGME49_267060-t26_1-p1	0.570245	0.291863	TGME49_267060-t26_1-p1
TGME49_267400-t26_1-p1	-2.02965	1.75411	TGME49_267400-t26_1-p1	TGME49_267400-t26_1-p1	2.9972	2.34303	TGME49_267400-t26_1-p1
TGME49_267500-t26_1-p1	-1.69649	1.89179	TGME49_267500-t26_1-p1	TGME49_267500-t26_1-p1	-0.794726	1.39398	TGME49_267500-t26_1-p1
TGME49_269190-t26_1-p1	2.44935	2.10054	TGME49_269190-t26_1-p1	TGME49_269190-t26_1-p1	1.9012	5.20314	TGME49_269190-t26_1-p1
TGME49_269442-t26_1-p1	-1.15213	0.658457	TGME49_269442-t26_1-p1	TGME49_269442-t26_1-p1	0.208546	0.196861	TGME49_269442-t26_1-p1
TGME49_269690-t26_1-p1	2.57133	1.37812	TGME49_269690-t26_1-p1	TGME49_269690-t26_1-p1	-0.291548	0.7958	TGME49_269690-t26_1-p1
TGME49_269885-t26_1-p1	1.97055	3.15084	TGME49_269885-t26_1-p1	TGME49_269885-t26_1-p1	1.61589	2.57547	TGME49_269885-t26_1-p1
TGME49_270250-t26_1-p1	1.99792	1.72702	TGME49_270250-t26_1-p1	TGME49_270250-t26_1-p1	6.15552	8.56208	TGME49_270250-t26_1-p1
TGME49_270320-t26_1-p1	2.44274	8.3839	TGME49_270320-t26_1-p1	TGME49_270320-t26_1-p1	0.353747	0.499925	TGME49_270320-t26_1-p1
TGME49_271050-t26_1-p1	-1.69507	1.89007	TGME49_271050-t26_1-p1	TGME49_271050-t26_1-p1	2.82474	6.11194	TGME49_271050-t26_1-p1
TGME49_271930-t26_1-p1	-1.81808	2.46798	TGME49_271930-t26_1-p1	TGME49_271930-t26_1-p1	-1.91725	4.57963	TGME49_271930-t26_1-p1
TGME49_272520-t26_1-p1	-1.50204	2.30233	TGME49_272520-t26_1-p1	TGME49_272520-t26_1-p1	1.96304	3.99529	TGME49_272520-t26_1-p1
TGME49_273760-t26_1-p1	-0.863929	1.59002	TGME49_273760-t26_1-p1	TGME49_273760-t26_1-p1	0.462814	0.899182	TGME49_273760-t26_1-p1
TGME49_275440-t26_1-p1	2.01586	1.74235	TGME49_275440-t26_1-p1	TGME49_275440-t26_1-p1	2.45139	3.12495	TGME49_275440-t26_1-p1
TGME49_278870-t26_1-p1	-1.53909	2.68052	TGME49_278870-t26_1-p1	TGME49_278870-t26_1-p1	-0.415542	0.958133	TGME49_278870-t26_1-p1
TGME49_279100-t26_1-p1	4.13338	3.26335	TGME49_279100-t26_1-p1	TGME49_279100-t26_1-p1	2.22089	3.74693	TGME49_279100-t26_1-p1
TGME49_280570-t26_1-p1	-1.94507	1.08619	TGME49_280570-t26_1-p1	TGME49_280570-t26_1-p1	-1.51257	2.10722	TGME49_280570-t26_1-p1
TGME49_283510-t26_1-p1	0.313696	0.170281	TGME49_283510-t26_1-p1	TGME49_283510-t26_1-p1	0.651396	0.587918	TGME49_283510-t26_1-p1
TGME49_286580-t26_1-p1	0.160532	0.14187	TGME49_286580-t26_1-p1	TGME49_286580-t26_1-p1	2.52667	6.41201	TGME49_286580-t26_1-p1
TGME49_286720-t26_1-p1	0.019434	0.027664	TGME49_286720-t26_1-p1	TGME49_286720-t26_1-p1	2.32511	4.42463	TGME49_286720-t26_1-p1
TGME49_289750-t26_1-p1	0.0471802	0.0512926	TGME49_289750-t26_1-p1	TGME49_289750-t26_1-p1	-0.865548	0.649528	TGME49_289750-t26_1-p1
TGME49_290700-t26_1-p1	0.575097	0.653968	TGME49_290700-t26_1-p1	TGME49_290700-t26_1-p1	1.96898	2.86771	TGME49_290700-t26_1-p1
TGME49_293360-t26_1-p1	0.0917292	0.0795487	TGME49_293360-t26_1-p1	TGME49_293360-t26_1-p1	-1.93959	3.20144	TGME49_293360-t26_1-p1
TGME49_293690-t26_1-p1	-1.22099	1.3129	TGME49_293690-t26_1-p1	TGME49_293690-t26_1-p1	0.504979	0.360872	TGME49_293690-t26_1-p1
TGME49_295360-t26_1-p1	-1.79463	1.55072	TGME49_295360-t26_1-p1	TGME49_295360-t26_1-p1	-0.323722	0.353342	TGME49_295360-t26_1-p1
TGME49_299050-t26_1-p1	-0.77892	1.05407	TGME49_299050-t26_1-p1	TGME49_299050-t26_1-p1	1.60515	1.95329	TGME49_299050-t26_1-p1
TGME49_300000-t26_1-p1	-1.24477	0.711379	TGME49_300000-t26_1-p1	TGME49_300000-t26_1-p1	-1.42616	0.750473	TGME49_300000-t26_1-p1
TGME49_300100-t26_1-p1	1.49362	2.28714	TGME49_300100-t26_1-p1	TGME49_300100-t26_1-p1	1.64249	3.76551	TGME49_300100-t26_1-p1
TGME49_301420-t26_1-p1	-2.23955	2.53576	TGME49_301420-t26_1-p1	TGME49_301420-t26_1-p1	2.33616	3.47733	TGME49_301420-t26_1-p1
TGME49_305160-t26_1-p1	-0.319278	0.173433	TGME49_305160-t26_1-p1	TGME49_305160-t26_1-p1	0.0797646	0.0725429	TGME49_305160-t26_1-p1
TGME49_308090-t26_1-p1	0.626126	0.616507	TGME49_308090-t26_1-p1	TGME49_308090-t26_1-p1	0.263174	0.180249	TGME49_308090-t26_1-p1
TGME49_308860-t26_1-p1	-0.166611	0.088601	TGME49_308860-t26_1-p1	TGME49_308860-t26_1-p1	1.18211	2.46735	TGME49_308860-t26_1-p1
TGME49_309590-t26_1-p1	0.961438	0.797334	TGME49_309590-t26_1-p1	TGME49_309590-t26_1-p1	1.6131	4.97598	TGME49_309590-t26_1-p1
TGME49_309930-t26_1-p1	1.63246	0.924942	TGME49_309930-t26_1-p1	TGME49_309930-t26_1-p1	0.135903	0.187408	TGME49_309930-t26_1-p1
TGME49_310010-t26_1-p1	1.58421	0.89914	TGME49_310010-t26_1-p1	TGME49_310010-t26_1-p1	1.20518	2.17626	TGME49_310010-t26_1-p1
TGME49_310440-t26_1-p1	-1.85943	5.25049	TGME49_310440-t26_1-p1	TGME49_310440-t26_1-p1	1.99189	5.52183	TGME49_310440-t26_1-p1
TGME49_310490-t26_1-p1	0.0480734	0.0470644	TGME49_310490-t26_1-p1	TGME49_310490-t26_1-p1	1.45899	1.74964	TGME49_310490-t26_1-p1
TGME49_311230-t26_1-p1	-0.693993	3.69759	TGME49_311230-t26_1-p1	TGME49_311230-t26_1-p1	0.867834	7.09224	TGME49_311230-t26_1-p1
TGME49_311260-t26_1-p1	-0.549155	0.305724	TGME49_311260-t26_1-p1	TGME49_311260-t26_1-p1	0.471475	0.410829	TGME49_311260-t26_1-p1
TGME49_311470-t26_1-p1	2.32011	2.62822	TGME49_311470-t26_1-p1	TGME49_311470-t26_1-p1	1.37548	3.41393	TGME49_311470-t26_1-p1
TGME49_311720-t26_1-p1	0.92102	2.24714	TGME49_311720-t26_1-p1	TGME49_311720-t26_1-p1	0.276648	0.628537	TGME49_311720-t26_1-p1
TGME49_313380-t26_1-p1	-2.21937	5.5818	TGME49_313380-t26_1-p1	TGME49_313380-t26_1-p1	-0.50712	0.809149	TGME49_313380-t26_1-p1
TGME49_315610-t26_1-p1	1.30707	1.11274	TGME49_315610-t26_1-p1	TGME49_315610-t26_1-p1	0.970329	1.08763	TGME49_315610-t26_1-p1
TGME49_315780-t26_1-p1	-1.84557	4.09467	TGME49_315780-t26_1-p1	TGME49_315780-t26_1-p1	0.542425	1.09018	TGME49_315780-t26_1-p1
TGME49_316340-t26_1-p1	0.0471948	0.0513088	TGME49_316340-t26_1-p1	TGME49_316340-t26_1-p1	-0.420692	0.650354	TGME49_316340-t26_1-p1
TGME49_316400-t26_1-p1	-0.386822	0.419209	TGME49_316400-t26_1-p1	TGME49_316400-t26_1-p1	-1.69108	2.07345	TGME49_316400-t26_1-p1
TGME49_320030-t26_1-p1	1.49054	1.27945	TGME49_320030-t26_1-p1	TGME49_320030-t26_1-p1	0.739275	1.27486	TGME49_320030-t26_1-p1
P62736	-3.45713	8.24502	Z-Notfound	P04259; P02538; P48668	2.71626	13.9678	Z-Notfound
P01876	4.8003	6.27646	Z-Notfound	P35749; P35579	-4.36618	11.5183	Z-Notfound
P78386	-2.62201	5.5531	Z-Notfound	P35580; P35579	-3.23983	11.2547	Z-Notfound
Q9H9H4	4.36275	4.63667	Z-Notfound	Q96C19	-4.41354	10.6392	Z-Notfound
P35749	-1.3793	3.81548	Z-Notfound	TGME49_229480-t26_1-p1	4.78139	8.14448	Z-Notfound
P61224	-2.5479	3.5425	Z-Notfound	Q9HD42	5.21241	7.53011	Z-Notfound
P05186	-2.12566	3.42962	Z-Notfound	P35580; P35749; P35579	-2.34438	7.21683	Z-Notfound
P21266	-1.96909	3.14821	Z-Notfound	P62736; P68032	-3.37769	6.65543	Z-Notfound
P19012	3.81475	3.06916	Z-Notfound	TGME49_215220-t26_1-p1	1.9883	6.56044	Z-Notfound
Q02818	-2.70945	3.06147	Z-Notfound	Q14203	-2.29123	6.14504	Z-Notfound
O76011	-3.74775	3.02693	Z-Notfound	Q9BUP0	-2.83238	6.13029	Z-Notfound
P78417	-3.31459	2.74144	Z-Notfound	TGME49_235380-t26_1-p1	2.14278	6.05503	Z-Notfound
O94813	-1.05844	2.69484	Z-Notfound	P24844; O14950	-3.46499	6.04374	Z-Notfound
P62491	-1.54551	2.69393	Z-Notfound	P60709; P62736; Q562R1; P68032; P63261	-2.9839	5.84468	Z-Notfound
Q14525	-2.20468	2.49544	Z-Notfound	Q8IXS6	-2.86605	5.59583	Z-Notfound
P30043	-2.872	2.42588	Z-Notfound	TGME49_244280-t26_1-p1	5.90045	5.46022	Z-Notfound
P23526	-2.82768	2.39288	Z-Notfound	P09493; P06753	-1.96751	5.43597	Z-Notfound
Q8TD47	-1.26367	2.33928	Z-Notfound	Q14764	-2.75504	5.3591	Z-Notfound
P30484	-1.9853	2.23826	Z-Notfound	TGME49_221660-t26_1-p1	1.38456	5.22684	Z-Notfound
Q86UE4	-1.88063	2.11358	Z-Notfound	Q12965	-3.45068	5.22106	Z-Notfound
P17655	-2.45692	2.10658	Z-Notfound	TGME49_234270-t26_1-p1	1.59975	5.16994	Z-Notfound
P35613	-1.75307	1.96023	Z-Notfound	Q86VP1	-1.95595	5.04732	Z-Notfound
P62714	-1.74976	1.95623	Z-Notfound	TGME49_255660-t26_1-p1	3.99328	5.03009	Z-Notfound
Q13642	-3.96429	1.89933	Z-Notfound	TGME49_286630-t26_1-p1	3.27157	4.95497	Z-Notfound
Q07666	-3.88497	1.87355	Z-Notfound	Q6ZVM7	-2.34732	4.94697	Z-Notfound
P05534	1.04845	1.85642	Z-Notfound	TGME49_319560-t26_1-p1	1.92359	4.94198	Z-Notfound
P10321	-2.1459	1.85232	Z-Notfound	Q8WYL5	-2.55196	4.92077	Z-Notfound
O75569	-2.1372	1.84503	Z-Notfound	P02533; P08779	5.089	4.90102	Z-Notfound
TGME49_323100-t26_1-p1	3.71655	1.81745	Z-Notfound	P60709; P62736; P68032; P63261	-2.77312	4.79783	Z-Notfound
P51636	-3.70109	1.8122	Z-Notfound	P67936; P09493; P07951; P06753	-1.98218	4.77422	Z-Notfound
Q8IYB3	1.10777	1.79892	Z-Notfound	P58107; Q15149	-3.12411	4.73153	Z-Notfound
O75947	-3.58818	1.77339	Z-Notfound	TGME49_232780-t26_1-p1	1.85797	4.72902	Z-Notfound
O75165	3.55473	1.76171	Z-Notfound	TGME49_227948-t26_1-p1	-3.06735	4.64449	Z-Notfound
Q96RF0	-1.32578	1.7219	Z-Notfound	TGME49_244380-t26_1-p1	-1.16641	4.40458	Z-Notfound
P20339	-1.99081	1.72093	Z-Notfound	P21291	-2.26592	4.29433	Z-Notfound
Q92499	-1.98967	1.71995	Z-Notfound	P11498	0.736304	4.25723	Z-Notfound
Q13835	1.31259	1.70205	Z-Notfound	TGME49_275860-t26_1-p1	-1.38389	4.24951	Z-Notfound
Q9BYG3	-1.14656	1.6703	Z-Notfound	TGME49_284190-t26_1-p1	1.01369	4.18589	Z-Notfound
P68402	-1.92779	1.66672	Z-Notfound	P60709; P63261	-2.19963	4.14814	Z-Notfound
Q9C075	-3.20587	1.63493	Z-Notfound	P02533; Q04695; P08779	6.29934	4.13035	Z-Notfound
Q06323	-1.86821	1.61505	Z-Notfound	TGME49_230705-t26_1-p1	1.74954	4.08045	Z-Notfound
P62330	-3.11207	1.5992	Z-Notfound	TGME49_213030-t26_1-p1	2.37993	4.05328	Z-Notfound
Q9UMY4	-3.03722	1.57015	Z-Notfound	Q13772	-3.06534	3.92786	Z-Notfound
Q9NSI2	-1.1983	1.53101	Z-Notfound	Q9P1Z2	-1.77431	3.84438	Z-Notfound
Q9UJ70	-2.9094	1.51944	Z-Notfound	O75381	-2.05138	3.82057	Z-Notfound
TGME49_236890-t26_1-p1	2.887	1.5104	Z-Notfound	TGME49_286450-t26_1-p1	3.61989	3.70709	Z-Notfound
P14866	-1.73837	1.50114	Z-Notfound	TGME49_262960-t26_1-p1	2.47567	3.70581	Z-Notfound
P42025	-2.86303	1.50068	Z-Notfound	P35580; P35749	-1.96951	3.63959	Z-Notfound
Q9NZM5	2.80178	1.47561	Z-Notfound	TGME49_230180-t26_1-p1	1.43345	3.60414	Z-Notfound
P51665	-2.75146	1.45475	Z-Notfound	Q96RQ3	0.822323	3.58771	Z-Notfound
Q01844	-2.71644	1.44009	Z-Notfound	Q13885; P04350; P07437; P68371; Q9BVA1	-5.08753	3.57681	Z-Notfound
P07384	-2.68681	1.4276	Z-Notfound	Q99627	-3.46935	3.56939	Z-Notfound
Q9NRX4	-2.68512	1.42689	Z-Notfound	TGME49_231960-t26_1-p1	0.97696	3.5447	Z-Notfound
P08962	-2.63427	1.40525	Z-Notfound	P05166	-1.77821	3.53949	Z-Notfound
Q71UI9	-2.58763	1.38518	Z-Notfound	P12814; Q08043; P35609; O43707	-1.91221	3.51303	Z-Notfound
O75056	-2.58086	1.38225	Z-Notfound	P63167	-4.92712	3.49598	Z-Notfound
TGME49_294800-t26_1-p1	-1.25789	1.35771	Z-Notfound	P02538; P48668	3.38611	3.49194	Z-Notfound
P51659	-1.05312	1.3168	Z-Notfound	Q13085; O00763	1.64179	3.48727	Z-Notfound
P25786	-2.42736	1.31459	Z-Notfound	TGME49_255260-t26_1-p1	3.35982	3.46728	Z-Notfound
P60468	2.41741	1.31012	Z-Notfound	Q15056	-2.70423	3.46213	Z-Notfound
P12429	-1.51787	1.30413	Z-Notfound	Q9Y3F4	-3.34739	3.45559	Z-Notfound
Q9NVJ2	-2.39249	1.29889	Z-Notfound	Q14194	-2.31085	3.43565	Z-Notfound
Q96CC6	-2.39041	1.29795	Z-Notfound	Q9NSB2	4.80395	3.43255	Z-Notfound
Q9UBS4	-0.732407	1.29675	Z-Notfound	TGME49_225020-t26_1-p1	3.26471	3.37727	Z-Notfound
Q13148	-2.37958	1.29305	Z-Notfound	TGME49_286000-t26_1-p1	-1.36227	3.3709	Z-Notfound
Q96QA5	-1.49402	1.28259	Z-Notfound	TGME49_306060-t26_1-p1	-1.09452	3.36519	Z-Notfound
A7E2Y1	-2.33846	1.27432	Z-Notfound	TGME49_213880-t26_1-p1	4.60472	3.32739	Z-Notfound
P20290	-2.3368	1.27356	Z-Notfound	Q5BJF6	-1.82532	3.32147	Z-Notfound
Q8IY81	-0.828012	1.26364	Z-Notfound	TGME49_249240-t26_1-p1	3.2028	3.31802	Z-Notfound
TGME49_270380-t26_1-p1	-1.47126	1.26201	Z-Notfound	Q96HC4	-2.59374	3.31583	Z-Notfound
P05198	-2.28537	1.24988	Z-Notfound	TGME49_310790-t26_1-p1	3.17611	3.29231	Z-Notfound
Q9BRK5	-2.2761	1.24559	Z-Notfound	TGME49_262010-t26_1-p1	1.56454	3.28132	Z-Notfound
Q16610	-1.13882	1.21347	Z-Notfound	P28289	-1.7757	3.21235	Z-Notfound
Q13310	-2.18075	1.20087	Z-Notfound	TGME49_292020-t26_1-p1	0.835313	3.18434	Z-Notfound
Q14108	1.40333	1.2004	Z-Notfound	TGME49_221310-t26_1-p1	-1.91448	3.15268	Z-Notfound
Q92817	-1.40197	1.19917	Z-Notfound	TGME49_246170-t26_1-p1	2.13257	3.14044	Z-Notfound
O75635	2.07678	1.15101	Z-Notfound	TGME49_201180-t26_1-p1	-2.12927	3.13496	Z-Notfound
P21128	-1.34319	1.14568	Z-Notfound	P50991	-2.12591	3.12936	Z-Notfound
P31942	-1.32878	1.13254	Z-Notfound	TGME49_232000-t26_1-p1	-1.22222	3.09282	Z-Notfound
Q9NQC3	-1.32786	1.1317	Z-Notfound	Q9UMS6	-1.72089	3.09214	Z-Notfound
P50570	-2.01393	1.12031	Z-Notfound	P09493; P07951	-2.08762	3.06563	Z-Notfound
Q13838	-1.9855	1.10629	Z-Notfound	Q9BQS8	-2.40564	3.06307	Z-Notfound
O75475	-1.96828	1.09775	Z-Notfound	P36776	1.46788	3.02644	Z-Notfound
TGME49_221620-t26_1-p1	-0.496334	1.08107	Z-Notfound	TGME49_266030-t26_1-p1	3.96887	2.96867	Z-Notfound
P04156	-1.8772	1.05206	Z-Notfound	P08134; P61586	-2.84608	2.96637	Z-Notfound
Q7Z406	-1.85333	1.03995	Z-Notfound	Q92974	-1.44029	2.95436	Z-Notfound
TGME49_305270-t26_1-p1	-1.19044	1.0062	Z-Notfound	P02533; Q04695	2.28986	2.90539	Z-Notfound
P58107	-0.954208	0.992808	Z-Notfound	TGME49_267740-t26_1-p1	2.28344	2.89661	Z-Notfound
P17661	0.674415	0.988546	Z-Notfound	Q9UPQ0	-1.40179	2.85431	Z-Notfound
O60437	0.73014	0.976702	Z-Notfound	Q9NZ09	3.77702	2.85297	Z-Notfound
TGME49_315690-t26_1-p1	1.72174	0.972043	Z-Notfound	O95684	-2.7027	2.82019	Z-Notfound
O75822	-1.64959	0.93404	Z-Notfound	Q86VP6	-1.59319	2.81383	Z-Notfound
P80303	-1.64454	0.931363	Z-Notfound	TGME49_269460-t26_1-p1	1.57571	2.77596	Z-Notfound
Q13185	-1.10331	0.926573	Z-Notfound	TGME49_258458-t26_1-p1	-2.1901	2.76842	Z-Notfound
Q9BS26	-1.07498	0.90071	Z-Notfound	TGME49_246630-t26_1-p1	-3.58625	2.73423	Z-Notfound
P20618	1.57238	0.892782	Z-Notfound	P12814; O43707	-1.35058	2.72231	Z-Notfound
Q00577	-1.566	0.889344	Z-Notfound	O43399	-3.56437	2.72038	Z-Notfound
P35637	-1.55781	0.884926	Z-Notfound	Q13885; Q13509; P04350; Q9BUF5; P07437; P68371; Q9BVA1	-1.8757	2.71183	Z-Notfound
P02538	0.583554	0.833396	Z-Notfound	P0DMV9; P34931	-1.85768	2.6817	Z-Notfound
Q5XKE5	0.34648	0.82127	Z-Notfound	P20020; P23634	-3.47364	2.66236	Z-Notfound
P12259	-1.43012	0.815214	Z-Notfound	TGME49_201130-t26_1-p1	-1.1845	2.64082	Z-Notfound
P12273	-0.801292	0.81427	Z-Notfound	TGME49_290600-t26_1-p1	-3.43581	2.63792	Z-Notfound
Q9UNH7	-0.962228	0.798052	Z-Notfound	P57721; Q15366; Q15365	-3.39592	2.61197	Z-Notfound
P84090	-1.38876	0.792303	Z-Notfound	TGME49_200360-t26_1-p1	3.38264	2.6033	Z-Notfound
O43390	-0.952115	0.788876	Z-Notfound	TGME49_245600-t26_1-p1	1.62826	2.59922	Z-Notfound
P40261	-0.758969	0.76575	Z-Notfound	TGME49_291630-t26_1-p1	1.8049	2.59348	Z-Notfound
P02675	-1.31127	0.748967	Z-Notfound	P54886	-1.80362	2.59134	Z-Notfound
TGME49_215785-t26_1-p1	-0.64059	0.73967	Z-Notfound	TGME49_244200-t26_1-p1	1.3838	2.58904	Z-Notfound
P57735	-1.24092	0.709191	Z-Notfound	P31947	-2.45589	2.56238	Z-Notfound
O60911	1.23844	0.707786	Z-Notfound	TGME49_264660-t26_1-p1	0.413614	2.55194	Z-Notfound
Q99497	0.854626	0.700794	Z-Notfound	TGME49_289530-t26_1-p1	3.29881	2.54809	Z-Notfound
P51858	-1.19966	0.685685	Z-Notfound	P98082	-2.44232	2.54799	Z-Notfound
P14735	1.18893	0.679554	Z-Notfound	TGME49_247220-t26_1-p1	-3.27221	2.53041	Z-Notfound
Q9UL25	-1.17727	0.672881	Z-Notfound	O60292	-2.01643	2.52795	Z-Notfound
P47813	-0.805413	0.65665	Z-Notfound	P09874	-2.01212	2.52196	Z-Notfound
Q9Y446	-0.651768	0.644925	Z-Notfound	Q9H0H5	-3.25016	2.5157	Z-Notfound
P41091	1.1286	0.644915	Z-Notfound	P46937	-2.00725	2.51519	Z-Notfound
Q9BVK6	1.09539	0.625748	Z-Notfound	Q99798	1.4417	2.488	Z-Notfound
P04632	-1.07232	0.612397	Z-Notfound	TGME49_295680-t26_1-p1	-1.43989	2.48415	Z-Notfound
P41567	0.752814	0.609761	Z-Notfound	TGME49_256840-t26_1-p1	3.20024	2.48219	Z-Notfound
P50502	-0.611112	0.599961	Z-Notfound	TGME49_279420-t26_1-p1	-1.56479	2.47757	Z-Notfound
Q15185	-1.04066	0.594028	Z-Notfound	TGME49_232600-t26_1-p1	1.56283	2.47384	Z-Notfound
P04004	-1.02952	0.587548	Z-Notfound	TGME49_310220-t26_1-p1	1.07535	2.47148	Z-Notfound
P08727	-0.999634	0.57014	Z-Notfound	P19474	-1.72788	2.46486	Z-Notfound
Q16698	-0.98511	0.561665	Z-Notfound	P50213	-1.96209	2.4523	Z-Notfound
TGME49_223490-t26_1-p1	-0.927319	0.527862	Z-Notfound	TGME49_218230-t26_1-p1	2.34479	2.44391	Z-Notfound
P15531	-0.502092	0.482002	Z-Notfound	TGME49_263220-t26_1-p1	1.54118	2.4325	Z-Notfound
Q9UMY1	-0.833958	0.473035	Z-Notfound	Q13526	-3.10697	2.41884	Z-Notfound
P50395	-0.806668	0.456978	Z-Notfound	TGME49_260670-t26_1-p1	2.32015	2.41744	Z-Notfound
Q13510	-0.57739	0.45618	Z-Notfound	P54652; P11142	-2.315	2.41191	Z-Notfound
Q99459	-0.416243	0.454681	Z-Notfound	TGME49_220950-t26_1-p1; TGME49_323110-t26_1-p1	3.07788	2.39889	Z-Notfound
Q2M2I5	-0.541208	0.425153	Z-Notfound	O00148; Q13838	3.07684	2.39817	Z-Notfound
Q9UIJ7	-0.721934	0.407093	Z-Notfound	Q9BPU6	-1.39233	2.38312	Z-Notfound
P26639	-0.704587	0.396883	Z-Notfound	TGME49_244530-t26_1-p1	1.38743	2.37276	Z-Notfound
TGME49_286730-t26_1-p1	-0.67483	0.37938	Z-Notfound	TGME49_269600-t26_1-p1	1.89849	2.36356	Z-Notfound
O75477	-0.646495	0.362729	Z-Notfound	P12814; P35609; O43707	-6.08438	2.35643	Z-Notfound
P05067	0.636956	0.357128	Z-Notfound	P04259; P02538; P48668; P12035	5.95163	2.32661	Z-Notfound
Q13151	-0.574317	0.320423	Z-Notfound	P68036	-2.23113	2.3213	Z-Notfound
Q53EL6	0.409456	0.314466	Z-Notfound	P02533; P19012; Q04695; P08779	5.89438	2.31356	Z-Notfound
TGME49_277080-t26_1-p1	0.408983	0.314076	Z-Notfound	TGME49_253750-t26_1-p1	1.85292	2.29989	Z-Notfound
Q92973	-0.319386	0.294015	Z-Notfound	TGME49_258240-t26_1-p1	2.92242	2.29062	Z-Notfound
Q9NR31	-0.513895	0.285181	Z-Notfound	TGME49_306890-t26_1-p1	-1.05865	2.28276	Z-Notfound
P05362	-0.307393	0.282143	Z-Notfound	TGME49_237500-t26_1-p1	1.24529	2.26768	Z-Notfound
P22392	-0.465376	0.257035	Z-Notfound	TGME49_258950-t26_1-p1	-2.18132	2.26714	Z-Notfound
Q96AE4	0.449444	0.247829	Z-Notfound	TGME49_249670-t26_1-p1	-2.18063	2.26639	Z-Notfound
Q96JP5	0.445361	0.245473	Z-Notfound	P00367	1.44762	2.2548	Z-Notfound
P01034	-0.419213	0.230415	Z-Notfound	Q9BZF1	-2.15548	2.23895	Z-Notfound
Q4V9L6	0.415416	0.228232	Z-Notfound	Q02252	-1.32348	2.23815	Z-Notfound
P17096	-0.413725	0.227261	Z-Notfound	TGME49_255895-t26_1-p1	1.43798	2.23658	Z-Notfound
P68871	0.249074	0.225294	Z-Notfound	TGME49_247440-t26_1-p1	1.09466	2.23532	Z-Notfound
P62316	-0.260617	0.194469	Z-Notfound	P78352	-2.14876	2.23161	Z-Notfound
P22735	-0.15219	0.18794	Z-Notfound	O60784	-1.80342	2.23065	Z-Notfound
TGME49_313390-t26_1-p1	0.325208	0.176786	Z-Notfound	TGME49_244120-t26_1-p1	0.676632	2.2029	Z-Notfound
Q07021	-0.191746	0.170872	Z-Notfound	P50993	-2.78934	2.19575	Z-Notfound
Q92945	0.150729	0.169998	Z-Notfound	TGME49_267370-t26_1-p1	2.11459	2.19422	Z-Notfound
O14737	-0.313141	0.169967	Z-Notfound	Q07157	-1.07692	2.18898	Z-Notfound
Q9UNX3	-0.30583	0.165844	Z-Notfound	P21333; O75369; Q14315	-1.54729	2.1646	Z-Notfound
TGME49_251810-t26_1-p1	-0.194011	0.142754	Z-Notfound	P53990	2.08542	2.16221	Z-Notfound
Q9BQ61	-0.245492	0.132055	Z-Notfound	TGME49_292920-t26_1-p1	-2.08263	2.15914	Z-Notfound
Q8WXX5	0.0989348	0.129116	Z-Notfound	Q7Z6Z7	-1.74899	2.15449	Z-Notfound
Q04828	0.231757	0.124427	Z-Notfound	TGME49_209950-t26_1-p1	2.07503	2.15078	Z-Notfound
Q16576	-0.229553	0.123205	Z-Notfound	TGME49_253330-t26_1-p1	1.2627	2.11156	Z-Notfound
Q8IWK6	-0.20717	0.110836	Z-Notfound	TGME49_233450-t26_1-p1	5.06497	2.11121	Z-Notfound
Q71U36	-0.142888	0.103964	Z-Notfound	Q16186	-2.03375	2.10533	Z-Notfound
Q13867	0.190274	0.101544	Z-Notfound	TGME49_253900-t26_1-p1	2.62436	2.07535	Z-Notfound
P13646	0.0923978	0.0664621	Z-Notfound	Q96F07; Q7L576	4.86871	2.05927	Z-Notfound
O60488	-0.112478	0.0593092	Z-Notfound	P02533; P19012; P13646; Q04695; P08779	4.85862	2.05655	Z-Notfound
TGME49_249570-t26_1-p1	-0.101743	0.0535555	Z-Notfound	TGME49_309120-t26_1-p1	1.67888	2.05639	Z-Notfound
P43307	-0.0980462	0.0515783	Z-Notfound	TGME49_316250-t26_1-p1	1.14358	2.03753	Z-Notfound
Q86VY4	-0.0518798	0.0369658	Z-Notfound	Q14699	-2.57104	2.03578	Z-Notfound
P07585	-0.033236	0.0323804	Z-Notfound	Q99715	-1.07405	2.03425	Z-Notfound
Q7Z7K6	-0.0366715	0.0313092	Z-Notfound	O94826	2.56712	2.03287	Z-Notfound
TGME49_314810-t26_1-p1	-0.0321047	0.0273742	Z-Notfound	Q9UH65	-1.65994	2.02989	Z-Notfound
P20337	0.0417495	0.021756	Z-Notfound	TGME49_258390-t26_1-p1	-2.54902	2.01936	Z-Notfound
TGME49_262560-t26_1-p1	0.0221073	0.0114809	Z-Notfound	TGME49_293180-t26_1-p1	-0.961305	2.01572	Z-Notfound
P00491	-0.0023449	0.00121351	Z-Notfound	TGME49_250115-t26_1-p1	1.64857	2.01399	Z-Notfound
			Z-Notfound	TGME49_236010-t26_1-p1	4.67727	2.00691	Z-Notfound
			Z-Notfound	P28482	-2.5287	2.00414	Z-Notfound
			Z-Notfound	TGME49_214430-t26_1-p1	1.44296	1.99261	Z-Notfound
			Z-Notfound	TGME49_205040-t26_1-p1	2.51205	1.99164	Z-Notfound
			Z-Notfound	Q93009	1.92582	1.98583	Z-Notfound
			Z-Notfound	P02786	-2.50073	1.98313	Z-Notfound
			Z-Notfound	TGME49_257470-t26_1-p1	1.91751	1.9766	Z-Notfound
			Z-Notfound	P09622	1.62045	1.97468	Z-Notfound
			Z-Notfound	Q8WY54	-4.54019	1.96835	Z-Notfound
			Z-Notfound	TGME49_306220-t26_1-p1	-1.29454	1.96827	Z-Notfound
			Z-Notfound	TGME49_239010-t26_1-p1	1.19061	1.96327	Z-Notfound
			Z-Notfound	A5D8V6	4.48412	1.9523	Z-Notfound
			Z-Notfound	Q00653	-2.45377	1.94764	Z-Notfound
			Z-Notfound	Q9UN37	-2.45122	1.94571	Z-Notfound
			Z-Notfound	P16949	-1.88575	1.94127	Z-Notfound
			Z-Notfound	TGME49_308870-t26_1-p1	4.4381	1.93902	Z-Notfound
			Z-Notfound	TGME49_260520-t26_1-p1	0.77038	1.93841	Z-Notfound
			Z-Notfound	O00763	-0.724415	1.93374	Z-Notfound
			Z-Notfound	Q969Q0; P83881	1.59039	1.93268	Z-Notfound
			Z-Notfound	Q8NBJ7	-2.42567	1.92629	Z-Notfound
			Z-Notfound	TGME49_264080-t26_1-p1	4.3867	1.92405	Z-Notfound
			Z-Notfound	TGME49_247400-t26_1-p1	4.37386	1.92029	Z-Notfound
			Z-Notfound	P52565	-1.86445	1.91754	Z-Notfound
			Z-Notfound	TGME49_287480-t26_1-p1	-1.86254	1.91541	Z-Notfound
			Z-Notfound	P61106	-1.26521	1.91408	Z-Notfound
			Z-Notfound	TGME49_230420-t26_1-p1	4.35008	1.9133	Z-Notfound
			Z-Notfound	Q9NP72	-2.38769	1.89731	Z-Notfound
			Z-Notfound	TGME49_312230-t26_1-p1	-1.25079	1.88755	Z-Notfound
			Z-Notfound	P61764	-1.00925	1.88018	Z-Notfound
			Z-Notfound	O60504	-2.35869	1.87506	Z-Notfound
			Z-Notfound	TGME49_223920-t26_1-p1	-4.20986	1.87147	Z-Notfound
			Z-Notfound	Q7Z794; P35908; P04264; P04259; P02538; P48668; P12035; P13647	4.20109	1.86882	Z-Notfound
			Z-Notfound	Q14165	2.348	1.86684	Z-Notfound
			Z-Notfound	Q9Y6K9	-2.34775	1.86665	Z-Notfound
			Z-Notfound	TGME49_225120-t26_1-p1	-2.34575	1.86511	Z-Notfound
			Z-Notfound	TGME49_227810-t26_1-p1	1.81719	1.8648	Z-Notfound
			Z-Notfound	P08559	-0.946779	1.85703	Z-Notfound
			Z-Notfound	TGME49_294200-t26_1-p1	-1.35797	1.8537	Z-Notfound
			Z-Notfound	P33176; O60282	-1.52951	1.84774	Z-Notfound
			Z-Notfound	TGME49_294440-t26_1-p1	2.31202	1.83908	Z-Notfound
			Z-Notfound	P04264; P04259; P02538; P48668; P13647	4.10308	1.83889	Z-Notfound
			Z-Notfound	TGME49_275460-t26_1-p1	4.07776	1.83108	Z-Notfound
			Z-Notfound	P35611	2.29475	1.82571	Z-Notfound
			Z-Notfound	P60660; P14649	-2.28487	1.81804	Z-Notfound
			Z-Notfound	Q16527	-4.01245	1.81073	Z-Notfound
			Z-Notfound	P21333; Q14315	-1.76801	1.80978	Z-Notfound
			Z-Notfound	O95573	-1.32908	1.80675	Z-Notfound
			Z-Notfound	TGME49_295125-t26_1-p1	2.26835	1.8052	Z-Notfound
			Z-Notfound	Q9Y4W6	1.11049	1.80112	Z-Notfound
			Z-Notfound	TGME49_226660-t26_1-p1	3.96486	1.79575	Z-Notfound
			Z-Notfound	TGME49_211260-t26_1-p1	-1.4885	1.79066	Z-Notfound
			Z-Notfound	TGME49_293590-t26_1-p1	1.19679	1.78874	Z-Notfound
			Z-Notfound	Q9H0U4	-2.24284	1.78532	Z-Notfound
			Z-Notfound	P60880	2.24256	1.78509	Z-Notfound
			Z-Notfound	Q99733	-1.74299	1.78177	Z-Notfound
			Z-Notfound	TGME49_263320-t26_1-p1	-2.23739	1.78106	Z-Notfound
			Z-Notfound	TGME49_201780-t26_1-p1	1.47514	1.77207	Z-Notfound
			Z-Notfound	TGME49_315320-t26_1-p1	2.22378	1.77042	Z-Notfound
			Z-Notfound	Q96FS4	-3.87834	1.76817	Z-Notfound
			Z-Notfound	TGME49_319340-t26_1-p1	0.959926	1.76505	Z-Notfound
			Z-Notfound	TGME49_225150-t26_1-p1	2.21593	1.76427	Z-Notfound
			Z-Notfound	TGME49_318310-t26_1-p1	3.86035	1.76237	Z-Notfound
			Z-Notfound	P04350	-3.85256	1.75986	Z-Notfound
			Z-Notfound	Q9NQP4	-3.84596	1.75772	Z-Notfound
			Z-Notfound	P05129	1.17889	1.7562	Z-Notfound
			Z-Notfound	P54136	-1.45895	1.74959	Z-Notfound
			Z-Notfound	P55769	3.81432	1.74746	Z-Notfound
			Z-Notfound	TGME49_214880-t26_1-p1	-0.902137	1.74663	Z-Notfound
			Z-Notfound	O95336	-3.8112	1.74644	Z-Notfound
			Z-Notfound	P14868	1.2885	1.74111	Z-Notfound
			Z-Notfound	Q8NE71	-1.70591	1.74019	Z-Notfound
			Z-Notfound	TGME49_283850-t26_1-p1	-1.16722	1.73505	Z-Notfound
			Z-Notfound	Q13177	-1.70095	1.73462	Z-Notfound
			Z-Notfound	O75367	-2.17817	1.7346	Z-Notfound
			Z-Notfound	P30447	-3.76413	1.73105	Z-Notfound
			Z-Notfound	P63241	-1.28021	1.72775	Z-Notfound
			Z-Notfound	TGME49_217400-t26_1-p1	1.07283	1.72596	Z-Notfound
			Z-Notfound	P30040	-1.68909	1.72132	Z-Notfound
			Z-Notfound	TGME49_309752-t26_1-p1	2.15413	1.71565	Z-Notfound
			Z-Notfound	P42566	-3.70936	1.71296	Z-Notfound
			Z-Notfound	P60709; TGME49_209030-t26_1-p1; P63261	-2.1469	1.70994	Z-Notfound
			Z-Notfound	TGME49_222170-t26_1-p1	-2.12005	1.68867	Z-Notfound
			Z-Notfound	Q8N6T3	-3.63023	1.68647	Z-Notfound
			Z-Notfound	P30447; P10316	-3.60789	1.67893	Z-Notfound
			Z-Notfound	P84095	-1.40652	1.6769	Z-Notfound
			Z-Notfound	TGME49_205470-t26_1-p1	-1.40592	1.67607	Z-Notfound
			Z-Notfound	Q96CV9	-1.13412	1.67532	Z-Notfound
			Z-Notfound	Q9NZB2	-2.10144	1.6739	Z-Notfound
			Z-Notfound	Q9BUJ2	1.64646	1.67344	Z-Notfound
			Z-Notfound	Q96PE2	-3.58845	1.67233	Z-Notfound
			Z-Notfound	Q99584	-2.08793	1.66314	Z-Notfound
			Z-Notfound	TGME49_243730-t26_1-p1	1.39328	1.65859	Z-Notfound
			Z-Notfound	Q99569	-1.39188	1.65665	Z-Notfound
			Z-Notfound	Q5T750	3.52632	1.65107	Z-Notfound
			Z-Notfound	P62873	-1.62239	1.64641	Z-Notfound
			Z-Notfound	Q9NP98	-3.50841	1.6449	Z-Notfound
			Z-Notfound	TGME49_220330-t26_1-p1	-3.49937	1.64177	Z-Notfound
			Z-Notfound	TGME49_276860-t26_1-p1	3.4981	1.64133	Z-Notfound
			Z-Notfound	O00231	-2.05834	1.63954	Z-Notfound
			Z-Notfound	P35442	-3.48224	1.63583	Z-Notfound
			Z-Notfound	O00487	-3.47568	1.63355	Z-Notfound
			Z-Notfound	O43169	-2.04877	1.63189	Z-Notfound
			Z-Notfound	Q13641	-2.02257	1.6109	Z-Notfound
			Z-Notfound	TGME49_277270-t26_1-p1	-2.01943	1.60837	Z-Notfound
			Z-Notfound	Q9P0M6	2.01862	1.60773	Z-Notfound
			Z-Notfound	TGME49_268570-t26_1-p1	-3.40134	1.60751	Z-Notfound
			Z-Notfound	TGME49_239752-t26_1-p1	0.646646	1.60729	Z-Notfound
			Z-Notfound	TGME49_286600-t26_1-p1	1.57573	1.59396	Z-Notfound
			Z-Notfound	O00629	-3.3559	1.5914	Z-Notfound
			Z-Notfound	P17600	-1.99638	1.58985	Z-Notfound
			Z-Notfound	P0DPH8; A6NHL2; Q9NY65; TGME49_316400-t26_1-p1; Q9BQE3; P68366	-3.34768	1.58847	Z-Notfound
			Z-Notfound	Q27J81	-3.34761	1.58845	Z-Notfound
			Z-Notfound	TGME49_221870-t26_1-p1	1.5691	1.58651	Z-Notfound
			Z-Notfound	TGME49_246720-t26_1-p1	3.34005	1.58575	Z-Notfound
			Z-Notfound	TGME49_216060-t26_1-p1	1.3384	1.58289	Z-Notfound
			Z-Notfound	TGME49_282055-t26_1-p1	-1.18633	1.57748	Z-Notfound
			Z-Notfound	P07900; P08238	-0.727511	1.57296	Z-Notfound
			Z-Notfound	Q15654	-3.30371	1.57272	Z-Notfound
			Z-Notfound	TGME49_237880-t26_1-p1	-3.28989	1.56773	Z-Notfound
			Z-Notfound	P78357	3.2892	1.56749	Z-Notfound
			Z-Notfound	P04350; P68371	-3.26987	1.56049	Z-Notfound
			Z-Notfound	O95218	-3.26729	1.55956	Z-Notfound
			Z-Notfound	TGME49_309820-t26_1-p1	-3.26069	1.55716	Z-Notfound
			Z-Notfound	P12236; P05141; P12235; Q9H0C2	-1.95545	1.55683	Z-Notfound
			Z-Notfound	TGME49_294560-t26_1-p1	3.25034	1.5534	Z-Notfound
			Z-Notfound	O15446	1.9416	1.54562	Z-Notfound
			Z-Notfound	TGME49_290660-t26_1-p1	3.22065	1.54257	Z-Notfound
			Z-Notfound	Q15738	-1.93125	1.53724	Z-Notfound
			Z-Notfound	Q66PJ3	3.20226	1.53582	Z-Notfound
			Z-Notfound	P13591	1.1575	1.53179	Z-Notfound
			Z-Notfound	TGME49_203630-t26_1-p1	1.9224	1.53006	Z-Notfound
			Z-Notfound	O43143	3.1843	1.52921	Z-Notfound
			Z-Notfound	P67936; P06753	-1.91474	1.52384	Z-Notfound
			Z-Notfound	P15104	1.29023	1.51674	Z-Notfound
			Z-Notfound	P11182	3.14505	1.51468	Z-Notfound
			Z-Notfound	TGME49_234230-t26_1-p1	1.50489	1.51434	Z-Notfound
			Z-Notfound	TGME49_313230-t26_1-p1	1.28388	1.50804	Z-Notfound
			Z-Notfound	TGME49_210690-t26_1-p1	1.03822	1.50469	Z-Notfound
			Z-Notfound	Q00535	-1.88275	1.49783	Z-Notfound
			Z-Notfound	Q9BVA1	-3.09788	1.49706	Z-Notfound
			Z-Notfound	Q9P2J5	-1.48914	1.49664	Z-Notfound
			Z-Notfound	TGME49_214240-t26_1-p1	0.889877	1.49007	Z-Notfound
			Z-Notfound	O94973	-3.06947	1.48637	Z-Notfound
			Z-Notfound	Q7Z2W4	-3.03596	1.47367	Z-Notfound
			Z-Notfound	Q9NRW1	3.01744	1.46662	Z-Notfound
			Z-Notfound	P62906	-1.24867	1.45992	Z-Notfound
			Z-Notfound	Q15382	-1.83502	1.45885	Z-Notfound
			Z-Notfound	P30626	-1.83081	1.45541	Z-Notfound
			Z-Notfound	P37840	-1.44876	1.45129	Z-Notfound
			Z-Notfound	P34932	1.82531	1.45091	Z-Notfound
			Z-Notfound	P10620	-2.97354	1.44979	Z-Notfound
			Z-Notfound	P78524	-2.96407	1.44614	Z-Notfound
			Z-Notfound	TGME49_278830-t26_1-p1	0.814892	1.43801	Z-Notfound
			Z-Notfound	P56192	-2.93433	1.43463	Z-Notfound
			Z-Notfound	O43837	1.43144	1.43184	Z-Notfound
			Z-Notfound	Q96RP9	-1.22621	1.42934	Z-Notfound
			Z-Notfound	Q92629	-2.89509	1.41933	Z-Notfound
			Z-Notfound	Q16822	-1.08341	1.4154	Z-Notfound
			Z-Notfound	TGME49_233120-t26_1-p1	-1.41586	1.41436	Z-Notfound
			Z-Notfound	Q9BV73	-2.88136	1.41395	Z-Notfound
			Z-Notfound	TGME49_288380-t26_1-p1	2.87656	1.41207	Z-Notfound
			Z-Notfound	TGME49_248120-t26_1-p1	1.07788	1.40679	Z-Notfound
			Z-Notfound	Q14498	-2.85503	1.40359	Z-Notfound
			Z-Notfound	TGME49_304990-t26_1-p1	-1.7675	1.40342	Z-Notfound
			Z-Notfound	O95373	-2.85371	1.40307	Z-Notfound
			Z-Notfound	Q9UMX5	-2.85149	1.40219	Z-Notfound
			Z-Notfound	TGME49_283780-t26_1-p1	-2.8471	1.40046	Z-Notfound
			Z-Notfound	P04259; P48668	2.84551	1.39983	Z-Notfound
			Z-Notfound	P31943; P55795	2.84331	1.39896	Z-Notfound
			Z-Notfound	A0FGR8	-2.82802	1.3929	Z-Notfound
			Z-Notfound	P12814; Q08043; P35609	-1.75253	1.39108	Z-Notfound
			Z-Notfound	Q15392	2.82063	1.38996	Z-Notfound
			Z-Notfound	Q8IY63	-1.19681	1.3894	Z-Notfound
			Z-Notfound	TGME49_244180-t26_1-p1	-1.74895	1.38814	Z-Notfound
			Z-Notfound	Q96J02	-0.896763	1.38461	Z-Notfound
			Z-Notfound	TGME49_227900-t26_1-p1	-0.749598	1.38415	Z-Notfound
			Z-Notfound	TGME49_220640-t26_1-p1; TGME49_220630-t26_1-p1; TGME49_296231-t26_1-p1	2.80042	1.38191	Z-Notfound
			Z-Notfound	TGME49_204400-t26_1-p1; P25705	-1.05923	1.37779	Z-Notfound
			Z-Notfound	TGME49_305980-t26_1-p1	-2.77708	1.37258	Z-Notfound
			Z-Notfound	Q6P996	-2.77456	1.37157	Z-Notfound
			Z-Notfound	TGME49_251170-t26_1-p1; TGME49_250955-t26_1-p1	-2.77326	1.37104	Z-Notfound
			Z-Notfound	P40925	-2.76335	1.36706	Z-Notfound
			Z-Notfound	P11279	2.76301	1.36692	Z-Notfound
			Z-Notfound	O75116	-1.7226	1.36638	Z-Notfound
			Z-Notfound	TGME49_291950-t26_1-p1	-1.71809	1.36265	Z-Notfound
			Z-Notfound	TGME49_237180-t26_1-p1	1.17571	1.36085	Z-Notfound
			Z-Notfound	O43805	-2.74651	1.36027	Z-Notfound
			Z-Notfound	TGME49_318260-t26_1-p1	2.718	1.34873	Z-Notfound
			Z-Notfound	Q9Y570	-2.71442	1.34728	Z-Notfound
			Z-Notfound	TGME49_269950-t26_1-p1	-0.816236	1.33949	Z-Notfound
			Z-Notfound	P08572	-2.69422	1.33905	Z-Notfound
			Z-Notfound	TGME49_231080-t26_1-p1	2.69176	1.33805	Z-Notfound
			Z-Notfound	TGME49_239770-t26_1-p1	2.68006	1.33327	Z-Notfound
			Z-Notfound	Q7LBR1	2.67691	1.33197	Z-Notfound
			Z-Notfound	TGME49_240090-t26_1-p1	1.02934	1.33154	Z-Notfound
			Z-Notfound	P30837	1.67943	1.33064	Z-Notfound
			Z-Notfound	P40227	-1.34097	1.33046	Z-Notfound
			Z-Notfound	P16402; P10412; P16403	-1.15122	1.3278	Z-Notfound
			Z-Notfound	Q9Y6W5	-2.66646	1.32769	Z-Notfound
			Z-Notfound	TGME49_315510-t26_1-p1	0.933504	1.32288	Z-Notfound
			Z-Notfound	TGME49_212290-t26_1-p1	1.66687	1.32022	Z-Notfound
			Z-Notfound	P52292	-1.6648	1.31851	Z-Notfound
			Z-Notfound	Q9BQE5	-2.63571	1.31503	Z-Notfound
			Z-Notfound	TGME49_225160-t26_1-p1	0.803808	1.31449	Z-Notfound
			Z-Notfound	P09619	-2.63077	1.31299	Z-Notfound
			Z-Notfound	TGME49_247530-t26_1-p1	1.32324	1.31064	Z-Notfound
			Z-Notfound	TGME49_258200-t26_1-p1	1.32184	1.30908	Z-Notfound
			Z-Notfound	Q9NQA3	-2.6143	1.30616	Z-Notfound
			Z-Notfound	Q9Y4E1	-2.60217	1.30112	Z-Notfound
			Z-Notfound	P04259; P02538; P48668; P13647	2.59886	1.29975	Z-Notfound
			Z-Notfound	TGME49_278440-t26_1-p1	-1.13003	1.2993	Z-Notfound
			Z-Notfound	Q13509; Q9BUF5	-2.59705	1.29899	Z-Notfound
			Z-Notfound	TGME49_249390-t26_1-p1	-1.31087	1.29682	Z-Notfound
			Z-Notfound	O14828	-2.59142	1.29665	Z-Notfound
			Z-Notfound	Q9Y2L9	-2.58541	1.29414	Z-Notfound
			Z-Notfound	TGME49_206300-t26_1-p1	2.58313	1.29319	Z-Notfound
			Z-Notfound	Q13085	0.274881	1.29152	Z-Notfound
			Z-Notfound	P15311	1.63227	1.29147	Z-Notfound
			Z-Notfound	TGME49_289760-t26_1-p1	0.913763	1.28918	Z-Notfound
			Z-Notfound	TGME49_246130-t26_1-p1	-2.56349	1.28497	Z-Notfound
			Z-Notfound	Q9UNL2	-2.55674	1.28214	Z-Notfound
			Z-Notfound	Q14982	2.55591	1.28179	Z-Notfound
			Z-Notfound	P48594; P29508	1.11509	1.27926	Z-Notfound
			Z-Notfound	Q13637	-1.61659	1.27842	Z-Notfound
			Z-Notfound	TGME49_217050-t26_1-p1	2.54596	1.27761	Z-Notfound
			Z-Notfound	P14174	-2.54171	1.27582	Z-Notfound
			Z-Notfound	Q8N1G4	-1.29183	1.27557	Z-Notfound
			Z-Notfound	TGME49_227150-t26_1-p1	-2.53751	1.27405	Z-Notfound
			Z-Notfound	P42704	0.640215	1.27377	Z-Notfound
			Z-Notfound	TGME49_294360-t26_1-p1	0.592364	1.27214	Z-Notfound
			Z-Notfound	TGME49_280590-t26_1-p1	-2.53199	1.27172	Z-Notfound
			Z-Notfound	P69905	-1.60734	1.27071	Z-Notfound
			Z-Notfound	Q6DN90	2.52649	1.2694	Z-Notfound
			Z-Notfound	Q9BQE3; P68366	-1.60336	1.26739	Z-Notfound
			Z-Notfound	O15075	-2.51873	1.26611	Z-Notfound
			Z-Notfound	TGME49_315750-t26_1-p1	1.59248	1.25832	Z-Notfound
			Z-Notfound	TGME49_260825-t26_1-p1	2.50025	1.25828	Z-Notfound
			Z-Notfound	TGME49_320490-t26_1-p1	-2.49249	1.25498	Z-Notfound
			Z-Notfound	TGME49_275320-t26_1-p1	-1.58713	1.25386	Z-Notfound
			Z-Notfound	P61513	2.4872	1.25272	Z-Notfound
			Z-Notfound	Q9NZ01	-1.27125	1.25263	Z-Notfound
			Z-Notfound	TGME49_236040-t26_1-p1	-2.48564	1.25206	Z-Notfound
			Z-Notfound	Q96LJ7	-2.4833	1.25106	Z-Notfound
			Z-Notfound	Q02809	-2.47889	1.24918	Z-Notfound
			Z-Notfound	TGME49_253370-t26_1-p1	1.57845	1.24661	Z-Notfound
			Z-Notfound	Q15907	1.09063	1.24655	Z-Notfound
			Z-Notfound	O43237	-1.26005	1.24015	Z-Notfound
			Z-Notfound	P05026	2.45437	1.23869	Z-Notfound
			Z-Notfound	P08240	2.45331	1.23824	Z-Notfound
			Z-Notfound	TGME49_278780-t26_1-p1	1.56651	1.23664	Z-Notfound
			Z-Notfound	TGME49_268230-t26_1-p1	1.25613	1.23579	Z-Notfound
			Z-Notfound	P58546	-2.4429	1.23376	Z-Notfound
			Z-Notfound	P01859	2.439	1.23209	Z-Notfound
			Z-Notfound	P0DPH8; Q9NY65; TGME49_316400-t26_1-p1; Q9BQE3; P68366	-1.25256	1.23181	Z-Notfound
			Z-Notfound	P05161	-2.43003	1.22822	Z-Notfound
			Z-Notfound	P14136	-2.42956	1.22802	Z-Notfound
			Z-Notfound	TGME49_297900-t26_1-p1	-0.680196	1.2273	Z-Notfound
			Z-Notfound	TGME49_300330-t26_1-p1	-2.42362	1.22546	Z-Notfound
			Z-Notfound	TGME49_295110-t26_1-p1	1.55265	1.22506	Z-Notfound
			Z-Notfound	P06454	-1.55166	1.22423	Z-Notfound
			Z-Notfound	P63151	-1.55019	1.223	Z-Notfound
			Z-Notfound	P05165	0.386219	1.22144	Z-Notfound
			Z-Notfound	P09471	1.23855	1.21622	Z-Notfound
			Z-Notfound	Q8N8S7	-2.39146	1.21153	Z-Notfound
			Z-Notfound	P30492; P30460	-1.53317	1.20877	Z-Notfound
			Z-Notfound	O75369; Q14315	-1.53296	1.20859	Z-Notfound
			Z-Notfound	TGME49_215910-t26_1-p1	-0.287244	1.20536	Z-Notfound
			Z-Notfound	Q12931	-1.22588	1.20215	Z-Notfound
			Z-Notfound	Q9P270	-2.3696	1.20201	Z-Notfound
			Z-Notfound	Q562R1	2.36635	1.20059	Z-Notfound
			Z-Notfound	Q9H936	-1.22394	1.19999	Z-Notfound
			Z-Notfound	P04181	-1.52177	1.19922	Z-Notfound
			Z-Notfound	Q14258	-2.35283	1.19468	Z-Notfound
			Z-Notfound	Q9Y371	1.21879	1.19428	Z-Notfound
			Z-Notfound	TGME49_218720-t26_1-p1	2.34954	1.19324	Z-Notfound
			Z-Notfound	P12829	-2.34899	1.19299	Z-Notfound
			Z-Notfound	P51149; TGME49_248880-t26_1-p1	-2.33497	1.18684	Z-Notfound
			Z-Notfound	P61266	-1.50685	1.18673	Z-Notfound
			Z-Notfound	TGME49_227360-t26_1-p1	0.661783	1.18659	Z-Notfound
			Z-Notfound	TGME49_269770-t26_1-p1	-1.20936	1.18381	Z-Notfound
			Z-Notfound	Q93050	-1.50334	1.18379	Z-Notfound
			Z-Notfound	O60427	2.32634	1.18304	Z-Notfound
			Z-Notfound	TGME49_239260-t26_1-p1	-2.31829	1.17949	Z-Notfound
			Z-Notfound	TGME49_250770-t26_1-p1	1.49818	1.17947	Z-Notfound
			Z-Notfound	P11277; Q01082; O15020	-2.30449	1.1734	Z-Notfound
			Z-Notfound	P11047	-1.48858	1.17142	Z-Notfound
			Z-Notfound	P62745	-2.29572	1.16952	Z-Notfound
			Z-Notfound	P38919	-2.29243	1.16806	Z-Notfound
			Z-Notfound	Q02978	-2.28915	1.16661	Z-Notfound
			Z-Notfound	TGME49_228120-t26_1-p1	0.840929	1.16656	Z-Notfound
			Z-Notfound	P11216	-1.02849	1.16403	Z-Notfound
			Z-Notfound	Q99439	-0.727486	1.16367	Z-Notfound
			Z-Notfound	P63313	-1.47878	1.1632	Z-Notfound
			Z-Notfound	P26038; P15311	-1.47871	1.16314	Z-Notfound
			Z-Notfound	Q9NWB6	-0.618815	1.15793	Z-Notfound
			Z-Notfound	P05771; P17252	-1.47245	1.15789	Z-Notfound
			Z-Notfound	P42677	-1.46924	1.1552	Z-Notfound
			Z-Notfound	O43242	1.02173	1.1551	Z-Notfound
			Z-Notfound	O95782	1.46464	1.15134	Z-Notfound
			Z-Notfound	Q9HD45	2.2512	1.1497	Z-Notfound
			Z-Notfound	TGME49_289750-t26_1-p1; P62987; P62979	-1.17749	1.14851	Z-Notfound
			Z-Notfound	Q9P121	2.24703	1.14783	Z-Notfound
			Z-Notfound	O75718	-1.17663	1.14757	Z-Notfound
			Z-Notfound	Q9NVS9	-2.2433	1.14616	Z-Notfound
			Z-Notfound	TGME49_250880-t26_1-p1	-1.45746	1.14531	Z-Notfound
			Z-Notfound	TGME49_288720-t26_1-p1	1.17136	1.14174	Z-Notfound
			Z-Notfound	TGME49_245720-t26_1-p1	-0.67491	1.14027	Z-Notfound
			Z-Notfound	TGME49_286920-t26_1-p1	-0.672225	1.13475	Z-Notfound
			Z-Notfound	Q5SW79	-1.44392	1.13394	Z-Notfound
			Z-Notfound	TGME49_297880-t26_1-p1	-1.44289	1.13307	Z-Notfound
			Z-Notfound	TGME49_202550-t26_1-p1	0.504326	1.13107	Z-Notfound
			Z-Notfound	TGME49_226420-t26_1-p1	-2.19437	1.12414	Z-Notfound
			Z-Notfound	Q9Y230	-1.15488	1.12353	Z-Notfound
			Z-Notfound	Q7L576	-2.19078	1.12251	Z-Notfound
			Z-Notfound	TGME49_242790-t26_1-p1	2.18829	1.12139	Z-Notfound
			Z-Notfound	P17066; P54652; P11142	-2.18791	1.12121	Z-Notfound
			Z-Notfound	P40616	2.18599	1.12035	Z-Notfound
			Z-Notfound	TGME49_266630-t26_1-p1	2.1856	1.12017	Z-Notfound
			Z-Notfound	P47755; P52907	-1.42718	1.11988	Z-Notfound
			Z-Notfound	TGME49_208560-t26_1-p1	-0.88942	1.11924	Z-Notfound
			Z-Notfound	TGME49_236650-t26_1-p1	-2.17415	1.11497	Z-Notfound
			Z-Notfound	TGME49_250955-t26_1-p1	1.41626	1.1107	Z-Notfound
			Z-Notfound	TGME49_295090-t26_1-p1	-0.983718	1.10514	Z-Notfound
			Z-Notfound	TGME49_233870-t26_1-p1	0.422342	1.10401	Z-Notfound
			Z-Notfound	TGME49_232340-t26_1-p1	-0.547332	1.10229	Z-Notfound
			Z-Notfound	Q9C0H9	-2.14611	1.1022	Z-Notfound
			Z-Notfound	Q3SY69	-0.546641	1.10058	Z-Notfound
			Z-Notfound	TGME49_290670-t26_1-p1	-2.1293	1.09451	Z-Notfound
			Z-Notfound	P29692; P24534	-2.11407	1.08752	Z-Notfound
			Z-Notfound	TGME49_296231-t26_1-p1	-2.10409	1.08293	Z-Notfound
			Z-Notfound	TGME49_296121-t26_1-p1	1.38086	1.08092	Z-Notfound
			Z-Notfound	TGME49_227000-t26_1-p1	0.788543	1.08011	Z-Notfound
			Z-Notfound	TGME49_273595-t26_1-p1	-1.11479	1.07936	Z-Notfound
			Z-Notfound	Q08170	-2.09622	1.0793	Z-Notfound
			Z-Notfound	P19256	2.09274	1.0777	Z-Notfound
			Z-Notfound	TGME49_211460-t26_1-p1	0.682129	1.07633	Z-Notfound
			Z-Notfound	TGME49_232350-t26_1-p1	2.0819	1.07269	Z-Notfound
			Z-Notfound	P21399	-2.07755	1.07068	Z-Notfound
			Z-Notfound	Q9NQ29	1.36285	1.06577	Z-Notfound
			Z-Notfound	TGME49_268950-t26_1-p1	-0.340733	1.0654	Z-Notfound
			Z-Notfound	TGME49_258462-t26_1-p1	2.06285	1.06386	Z-Notfound
			Z-Notfound	TGME49_269330-t26_1-p1	-2.05222	1.05892	Z-Notfound
			Z-Notfound	Q9NZN3; Q9H4M9	-2.04924	1.05753	Z-Notfound
			Z-Notfound	Q9BZG1	-1.34755	1.05289	Z-Notfound
			Z-Notfound	TGME49_212300-t26_1-p1	0.366983	1.05215	Z-Notfound
			Z-Notfound	P05413	-2.03701	1.05183	Z-Notfound
			Z-Notfound	TGME49_297180-t26_1-p1	1.34589	1.05149	Z-Notfound
			Z-Notfound	P31153	1.34224	1.04842	Z-Notfound
			Z-Notfound	TGME49_252070-t26_1-p1	0.938846	1.04663	Z-Notfound
			Z-Notfound	P78386; O43790	1.08271	1.04416	Z-Notfound
			Z-Notfound	TGME49_278770-t26_1-p1	1.33385	1.04136	Z-Notfound
			Z-Notfound	TGME49_258670-t26_1-p1	-2.0074	1.03797	Z-Notfound
			Z-Notfound	TGME49_315570-t26_1-p1	-2.00382	1.03629	Z-Notfound
			Z-Notfound	TGME49_243540-t26_1-p1	-1.32725	1.0358	Z-Notfound
			Z-Notfound	P49023	-2.00263	1.03574	Z-Notfound
			Z-Notfound	TGME49_221620-t26_1-p1; Q13885; Q13509; P07437; Q9BVA1	-1.99902	1.03404	Z-Notfound
			Z-Notfound	TGME49_261970-t26_1-p1	1.99163	1.03056	Z-Notfound
			Z-Notfound	Q16666	-0.620781	1.03026	Z-Notfound
			Z-Notfound	O94875	1.06852	1.02863	Z-Notfound
			Z-Notfound	P52815	1.97631	1.02334	Z-Notfound
			Z-Notfound	Q9Y265	1.30838	1.01991	Z-Notfound
			Z-Notfound	TGME49_208730-t26_1-p1	0.356914	1.01671	Z-Notfound
			Z-Notfound	O75955	-1.30424	1.01642	Z-Notfound
			Z-Notfound	Q9H307	1.301	1.01369	Z-Notfound
			Z-Notfound	TGME49_224060-t26_1-p1	-0.913062	1.01327	Z-Notfound
			Z-Notfound	Q9UQ03	1.05424	1.01303	Z-Notfound
			Z-Notfound	P29373	-1.95201	1.01184	Z-Notfound
			Z-Notfound	Q9Y5F9	-1.29832	1.01144	Z-Notfound
			Z-Notfound	P16402; P10412; P16403; Q02539	-1.05236	1.01098	Z-Notfound
			Z-Notfound	Q9NZU5	-1.94354	1.00782	Z-Notfound
			Z-Notfound	P26368	-0.90812	1.00689	Z-Notfound
			Z-Notfound	P35222	-1.04444	1.00234	Z-Notfound
			Z-Notfound	TGME49_207160-t26_1-p1	-1.92566	0.999307	Z-Notfound
			Z-Notfound	Q8N3V7	-1.92232	0.997716	Z-Notfound
			Z-Notfound	Q01814	-0.639356	0.995586	Z-Notfound
			Z-Notfound	Q13885; Q9BVA1	-0.804351	0.993922	Z-Notfound
			Z-Notfound	P0DP25; TGME49_249240-t26_1-p1	-0.679347	0.98976	Z-Notfound
			Z-Notfound	TGME49_245670-t26_1-p1	-0.894699	0.989617	Z-Notfound
			Z-Notfound	P02765	-1.8888	0.981678	Z-Notfound
			Z-Notfound	TGME49_241710-t26_1-p1	-1.02366	0.979711	Z-Notfound
			Z-Notfound	P21579	-1.8786	0.976776	Z-Notfound
			Z-Notfound	P12236; P05141; P12235	-1.25574	0.975576	Z-Notfound
			Z-Notfound	TGME49_278530-t26_1-p1	1.87482	0.974954	Z-Notfound
			Z-Notfound	TGME49_288000-t26_1-p1	-1.2507	0.971335	Z-Notfound
			Z-Notfound	P67936; P07951	-1.24919	0.970061	Z-Notfound
			Z-Notfound	TGME49_261850-t26_1-p1	-0.787651	0.969687	Z-Notfound
			Z-Notfound	P30492; P30447; P04439; P10316	-1.24674	0.968	Z-Notfound
			Z-Notfound	P55209; Q99733	-1.86025	0.967936	Z-Notfound
			Z-Notfound	TGME49_291180-t26_1-p1	-1.85599	0.965876	Z-Notfound
			Z-Notfound	P14625; P08238; TGME49_288380-t26_1-p1	-1.85271	0.964293	Z-Notfound
			Z-Notfound	Q14739	-1.83891	0.957616	Z-Notfound
			Z-Notfound	P04844	-1.83646	0.956427	Z-Notfound
			Z-Notfound	P0CG39; P60709; P63261	-1.83297	0.954736	Z-Notfound
			Z-Notfound	TGME49_241170-t26_1-p1	1.82946	0.953034	Z-Notfound
			Z-Notfound	Q86SQ0	-1.21851	0.94423	Z-Notfound
			Z-Notfound	Q969V3	1.21355	0.94005	Z-Notfound
			Z-Notfound	P07195	-1.20865	0.93593	Z-Notfound
			Z-Notfound	P61204; P18085; P84085	-1.78365	0.930713	Z-Notfound
			Z-Notfound	TGME49_228170-t26_1-p1	0.385026	0.930352	Z-Notfound
			Z-Notfound	TGME49_267590-t26_1-p1	-1.78219	0.929996	Z-Notfound
			Z-Notfound	TGME49_228470-t26_1-p1	-1.20031	0.928915	Z-Notfound
			Z-Notfound	Q99714	-1.77625	0.927088	Z-Notfound
			Z-Notfound	Q7L0J3	-0.75564	0.92358	Z-Notfound
			Z-Notfound	Q01081	-1.76707	0.922585	Z-Notfound
			Z-Notfound	TGME49_312420-t26_1-p1	0.341761	0.920393	Z-Notfound
			Z-Notfound	Q9BZQ8	-1.76023	0.919226	Z-Notfound
			Z-Notfound	TGME49_219850-t26_1-p1	1.75758	0.917923	Z-Notfound
			Z-Notfound	TGME49_320050-t26_1-p1	0.964293	0.91543	Z-Notfound
			Z-Notfound	Q9Y383	-0.682756	0.910312	Z-Notfound
			Z-Notfound	P54821	-1.1745	0.907199	Z-Notfound
			Z-Notfound	TGME49_264130-t26_1-p1	-0.956611	0.907154	Z-Notfound
			Z-Notfound	P11310	-0.956498	0.907033	Z-Notfound
			Z-Notfound	TGME49_298020-t26_1-p1	-0.739706	0.900805	Z-Notfound
			Z-Notfound	TGME49_308970-t26_1-p1	-0.676487	0.90046	Z-Notfound
			Z-Notfound	TGME49_264740-t26_1-p1	-0.823856	0.899323	Z-Notfound
			Z-Notfound	O75886	-1.70608	0.892495	Z-Notfound
			Z-Notfound	P20962	1.705	0.891959	Z-Notfound
			Z-Notfound	Q07955	-0.621932	0.891094	Z-Notfound
			Z-Notfound	P04259; P02538	-0.940037	0.889333	Z-Notfound
			Z-Notfound	P43004	-1.6986	0.888782	Z-Notfound
			Z-Notfound	P07948	-1.69647	0.887722	Z-Notfound
			Z-Notfound	TGME49_275690-t26_1-p1	0.93845	0.887628	Z-Notfound
			Z-Notfound	P61254; Q9UNX3	-0.938376	0.887549	Z-Notfound
			Z-Notfound	Q99797	1.69423	0.88661	Z-Notfound
			Z-Notfound	TGME49_232300-t26_1-p1	1.14682	0.883929	Z-Notfound
			Z-Notfound	TGME49_309050-t26_1-p1	1.68856	0.883789	Z-Notfound
			Z-Notfound	TGME49_258560-t26_1-p1	-1.68753	0.88328	Z-Notfound
			Z-Notfound	TGME49_224460-t26_1-p1	0.577201	0.881162	Z-Notfound
			Z-Notfound	Q96FJ2; P63167	-1.14051	0.878624	Z-Notfound
			Z-Notfound	P17252	-1.67768	0.878375	Z-Notfound
			Z-Notfound	TGME49_259000-t26_1-p1	1.67545	0.877261	Z-Notfound
			Z-Notfound	Q7Z434	-1.67441	0.876742	Z-Notfound
			Z-Notfound	Q08209	-1.67301	0.876047	Z-Notfound
			Z-Notfound	P35908; P12035	-1.67242	0.875749	Z-Notfound
			Z-Notfound	Q14980	-0.922035	0.870029	Z-Notfound
			Z-Notfound	TGME49_211680-t26_1-p1	0.606809	0.865524	Z-Notfound
			Z-Notfound	O14684	-1.63794	0.8585	Z-Notfound
			Z-Notfound	O75439	1.63765	0.858353	Z-Notfound
			Z-Notfound	TGME49_305940-t26_1-p1	0.908362	0.855406	Z-Notfound
			Z-Notfound	Q13885; Q13509; P04350; P07437; P68371; Q9BVA1	-1.6313	0.855168	Z-Notfound
			Z-Notfound	P50281	-1.62959	0.854308	Z-Notfound
			Z-Notfound	TGME49_218840-t26_1-p1	-1.62387	0.851435	Z-Notfound
			Z-Notfound	P35908; P04259; P02538; P48668; Q9NSB2; P12035; P13647	-1.62015	0.849562	Z-Notfound
			Z-Notfound	TGME49_269010-t26_1-p1	-1.60458	0.841718	Z-Notfound
			Z-Notfound	TGME49_210781-t26_1-p1	1.09446	0.839974	Z-Notfound
			Z-Notfound	TGME49_266410-t26_1-p1	0.693878	0.835973	Z-Notfound
			Z-Notfound	P0DPH8; P68366	-1.59095	0.834834	Z-Notfound
			Z-Notfound	TGME49_211860-t26_1-p1	0.494282	0.83423	Z-Notfound
			Z-Notfound	Q9NSE4	-0.769876	0.831595	Z-Notfound
			Z-Notfound	TGME49_289360-t26_1-p1	-1.58355	0.831095	Z-Notfound
			Z-Notfound	P23381	-0.877301	0.822316	Z-Notfound
			Z-Notfound	TGME49_297960-t26_1-p1	-0.682011	0.81935	Z-Notfound
			Z-Notfound	Q9H2X9	1.55781	0.81804	Z-Notfound
			Z-Notfound	P54578	-1.55328	0.815736	Z-Notfound
			Z-Notfound	O00408	1.546	0.812033	Z-Notfound
			Z-Notfound	P63010	-0.866258	0.810597	Z-Notfound
			Z-Notfound	TGME49_291850-t26_1-p1	1.54208	0.810035	Z-Notfound
			Z-Notfound	Q9GZL7	-1.54157	0.809776	Z-Notfound
			Z-Notfound	P11387	-1.54144	0.809711	Z-Notfound
			Z-Notfound	Q6ZU80	-1.54057	0.809267	Z-Notfound
			Z-Notfound	Q16777; Q7L7L0; P16104	-1.53629	0.807086	Z-Notfound
			Z-Notfound	Q9Y3Z3	1.53201	0.804901	Z-Notfound
			Z-Notfound	Q9H4G4	-1.05153	0.804014	Z-Notfound
			Z-Notfound	P48643	-0.567407	0.79974	Z-Notfound
			Z-Notfound	P63000	-1.04311	0.796973	Z-Notfound
			Z-Notfound	Q12904	-0.737055	0.790897	Z-Notfound
			Z-Notfound	P21964	1.5041	0.790633	Z-Notfound
			Z-Notfound	Q9HC07	1.50181	0.789459	Z-Notfound
			Z-Notfound	Q96I99	-1.50141	0.789252	Z-Notfound
			Z-Notfound	Q9Y2V2	-1.49977	0.788415	Z-Notfound
			Z-Notfound	Q9Y6G9	-1.49778	0.787392	Z-Notfound
			Z-Notfound	P15531; P22392	-1.49222	0.784543	Z-Notfound
			Z-Notfound	TGME49_217740-t26_1-p1	0.840013	0.782842	Z-Notfound
			Z-Notfound	O00161	-0.839125	0.781905	Z-Notfound
			Z-Notfound	Q15046	-1.48565	0.781168	Z-Notfound
			Z-Notfound	P23258	-1.47995	0.77824	Z-Notfound
			Z-Notfound	TGME49_234250-t26_1-p1	1.47932	0.777913	Z-Notfound
			Z-Notfound	O75746; Q9UJS0	-1.01944	0.777193	Z-Notfound
			Z-Notfound	P78527	-0.381337	0.776076	Z-Notfound
			Z-Notfound	TGME49_213067-t26_1-p1	0.723431	0.774115	Z-Notfound
			Z-Notfound	Q14596	-1.00486	0.765027	Z-Notfound
			Z-Notfound	P36507; Q02750	1.45387	0.764806	Z-Notfound
			Z-Notfound	TGME49_215590-t26_1-p1	-1.00182	0.762493	Z-Notfound
			Z-Notfound	P49189	1.44764	0.761586	Z-Notfound
			Z-Notfound	Q15323; Q14525	1.44591	0.760692	Z-Notfound
			Z-Notfound	Q9GZT3	-1.44324	0.759314	Z-Notfound
			Z-Notfound	TGME49_286120-t26_1-p1	-0.995774	0.757451	Z-Notfound
			Z-Notfound	TGME49_271888-t26_1-p1	0.995067	0.756862	Z-Notfound
			Z-Notfound	Q9H910	1.43478	0.754937	Z-Notfound
			Z-Notfound	P50993; P05023; P13637	-0.813155	0.754586	Z-Notfound
			Z-Notfound	P01857	0.812546	0.753947	Z-Notfound
			Z-Notfound	P02533; P19012; P13646; P08779	-1.43087	0.752914	Z-Notfound
			Z-Notfound	P30038	-0.633639	0.752325	Z-Notfound
			Z-Notfound	Q9BQE3	0.985384	0.748795	Z-Notfound
			Z-Notfound	TGME49_249270-t26_1-p1	1.41446	0.744409	Z-Notfound
			Z-Notfound	P62993	0.968663	0.734878	Z-Notfound
			Z-Notfound	TGME49_310750-t26_1-p1	0.617622	0.730395	Z-Notfound
			Z-Notfound	TGME49_258580-t26_1-p1	1.38637	0.729807	Z-Notfound
			Z-Notfound	TGME49_262730-t26_1-p1	0.564069	0.728032	Z-Notfound
			Z-Notfound	Q13492	1.38241	0.727741	Z-Notfound
			Z-Notfound	TGME49_203980-t26_1-p1	0.780432	0.720369	Z-Notfound
			Z-Notfound	Q8TEW0	-1.36778	0.720114	Z-Notfound
			Z-Notfound	O14908	-1.36212	0.717154	Z-Notfound
			Z-Notfound	TGME49_227800-t26_1-p1	-0.771089	0.710644	Z-Notfound
			Z-Notfound	TGME49_301480-t26_1-p1	-1.34772	0.709625	Z-Notfound
			Z-Notfound	TGME49_299780-t26_1-p1	-0.549799	0.706735	Z-Notfound
			Z-Notfound	TGME49_217680-t26_1-p1	0.222616	0.706224	Z-Notfound
			Z-Notfound	TGME49_202610-t26_1-p1	-0.932372	0.704742	Z-Notfound
			Z-Notfound	P67775	-0.666228	0.704392	Z-Notfound
			Z-Notfound	Q9NYI0	-1.33546	0.703206	Z-Notfound
			Z-Notfound	P20908	-1.33066	0.700688	Z-Notfound
			Z-Notfound	TGME49_208030-t26_1-p1	0.593446	0.697546	Z-Notfound
			Z-Notfound	Q68CZ2	1.32267	0.696494	Z-Notfound
			Z-Notfound	P51884	-1.30014	0.68465	Z-Notfound
			Z-Notfound	P21246	1.28579	0.677088	Z-Notfound
			Z-Notfound	TGME49_289690-t26_1-p1	0.641582	0.674732	Z-Notfound
			Z-Notfound	TGME49_281675-t26_1-p1	-1.28125	0.674693	Z-Notfound
			Z-Notfound	Q96E17	-1.27678	0.672334	Z-Notfound
			Z-Notfound	P04350; P07437; P68371	-1.27636	0.672111	Z-Notfound
			Z-Notfound	TGME49_214840-t26_1-p1	-0.485918	0.667641	Z-Notfound
			Z-Notfound	TGME49_306230-t26_1-p1	1.26543	0.666342	Z-Notfound
			Z-Notfound	P0DPH8; Q9NY65; Q9BQE3; P68366	-0.883578	0.664386	Z-Notfound
			Z-Notfound	Q9P2K5	1.25388	0.660231	Z-Notfound
			Z-Notfound	Q53GQ0	-0.722054	0.659937	Z-Notfound
			Z-Notfound	Q9Y2W1	1.24958	0.657958	Z-Notfound
			Z-Notfound	Q8N1F7	1.24597	0.656047	Z-Notfound
			Z-Notfound	TGME49_214970-t26_1-p1	0.471729	0.645196	Z-Notfound
			Z-Notfound	TGME49_231130-t26_1-p1	-0.858329	0.643587	Z-Notfound
			Z-Notfound	P05023	-1.22119	0.642905	Z-Notfound
			Z-Notfound	Q13885; P07437; P68371; Q9BVA1	-1.21784	0.641126	Z-Notfound
			Z-Notfound	TGME49_208740-t26_1-p1	0.274621	0.640815	Z-Notfound
			Z-Notfound	P30048	0.703177	0.640572	Z-Notfound
			Z-Notfound	P62910	1.21654	0.640435	Z-Notfound
			Z-Notfound	TGME49_297745-t26_1-p1	0.272725	0.635668	Z-Notfound
			Z-Notfound	TGME49_229490-t26_1-p1	0.84504	0.632664	Z-Notfound
			Z-Notfound	TGME49_261650-t26_1-p1	0.463101	0.631631	Z-Notfound
			Z-Notfound	TGME49_289000-t26_1-p1	0.691107	0.628236	Z-Notfound
			Z-Notfound	P16401; P10412; P16403	-1.19306	0.627947	Z-Notfound
			Z-Notfound	TGME49_316350-t26_1-p1	0.686927	0.623973	Z-Notfound
			Z-Notfound	TGME49_238100-t26_1-p1	0.831534	0.621581	Z-Notfound
			Z-Notfound	Q15102	-1.18028	0.621141	Z-Notfound
			Z-Notfound	P05023; P13637	-1.17973	0.620846	Z-Notfound
			Z-Notfound	P11142; TGME49_273760-t26_1-p1	-1.17822	0.620039	Z-Notfound
			Z-Notfound	Q92616	-1.17785	0.619844	Z-Notfound
			Z-Notfound	Q9UJW0	-1.17784	0.619839	Z-Notfound
			Z-Notfound	Q15758	1.17384	0.617703	Z-Notfound
			Z-Notfound	P51674	-1.17347	0.61751	Z-Notfound
			Z-Notfound	TGME49_263270-t26_1-p1	-0.679445	0.616353	Z-Notfound
			Z-Notfound	P51649	-1.16783	0.614497	Z-Notfound
			Z-Notfound	TGME49_281980-t26_1-p1	-0.676666	0.613526	Z-Notfound
			Z-Notfound	Q9Y281	0.586579	0.609405	Z-Notfound
			Z-Notfound	P51911	-0.671462	0.608239	Z-Notfound
			Z-Notfound	Q04837	-1.15548	0.607905	Z-Notfound
			Z-Notfound	TGME49_252500-t26_1-p1	-0.814147	0.607342	Z-Notfound
			Z-Notfound	Q16778; Q5QNW6	-0.813626	0.606915	Z-Notfound
			Z-Notfound	Q8IYQ7	-1.1417	0.60054	Z-Notfound
			Z-Notfound	O00505	-1.14123	0.600284	Z-Notfound
			Z-Notfound	Q969S9	1.13777	0.598432	Z-Notfound
			Z-Notfound	P49006	0.802083	0.59748	Z-Notfound
			Z-Notfound	TGME49_235420-t26_1-p1	0.413611	0.597277	Z-Notfound
			Z-Notfound	Q6PCE3	-0.660216	0.596836	Z-Notfound
			Z-Notfound	P48668	-1.1339	0.596363	Z-Notfound
			Z-Notfound	P21741	-1.11472	0.586091	Z-Notfound
			Z-Notfound	TGME49_246930-t26_1-p1	0.645213	0.581677	Z-Notfound
			Z-Notfound	P27487	0.641297	0.57773	Z-Notfound
			Z-Notfound	P27482; P0DP25; TGME49_249240-t26_1-p1	-1.09763	0.57692	Z-Notfound
			Z-Notfound	TGME49_292200-t26_1-p1	1.09614	0.576121	Z-Notfound
			Z-Notfound	TGME49_219800-t26_1-p1	-1.09488	0.575446	Z-Notfound
			Z-Notfound	Q02241	-0.773016	0.573788	Z-Notfound
			Z-Notfound	TGME49_242330-t26_1-p1	1.08949	0.572553	Z-Notfound
			Z-Notfound	TGME49_272695-t26_1-p1	-0.554572	0.571957	Z-Notfound
			Z-Notfound	TGME49_210600-t26_1-p1	0.554329	0.571674	Z-Notfound
			Z-Notfound	P62987; P62979	-1.0862	0.570785	Z-Notfound
			Z-Notfound	TGME49_220400-t26_1-p1	0.768644	0.570234	Z-Notfound
			Z-Notfound	O15240	1.08202	0.568539	Z-Notfound
			Z-Notfound	TGME49_218560-t26_1-p1	0.144438	0.555537	Z-Notfound
			Z-Notfound	P51571	-0.618607	0.554944	Z-Notfound
			Z-Notfound	P34897	-0.539347	0.554296	Z-Notfound
			Z-Notfound	TGME49_277572-t26_1-p1	-1.05263	0.552727	Z-Notfound
			Z-Notfound	O75828; P16152	1.05091	0.5518	Z-Notfound
			Z-Notfound	O60884	-1.04529	0.548776	Z-Notfound
			Z-Notfound	TGME49_257300-t26_1-p1	1.04318	0.547638	Z-Notfound
			Z-Notfound	Q9H0E2	-0.740478	0.547386	Z-Notfound
			Z-Notfound	TGME49_312330-t26_1-p1	1.04157	0.54677	Z-Notfound
			Z-Notfound	TGME49_295420-t26_1-p1	1.0392	0.545496	Z-Notfound
			Z-Notfound	Q53TN4	-1.03918	0.545481	Z-Notfound
			Z-Notfound	TGME49_246590-t26_1-p1	-0.603326	0.539679	Z-Notfound
			Z-Notfound	TGME49_311770-t26_1-p1	0.338014	0.536389	Z-Notfound
			Z-Notfound	Q96CS3	0.724866	0.534766	Z-Notfound
			Z-Notfound	P48444	1.01868	0.534428	Z-Notfound
			Z-Notfound	TGME49_321640-t26_1-p1	0.722933	0.533205	Z-Notfound
			Z-Notfound	P13010	-1.01289	0.531306	Z-Notfound
			Z-Notfound	TGME49_201680-t26_1-p1	-0.593987	0.530382	Z-Notfound
			Z-Notfound	TGME49_313480-t26_1-p1	0.333247	0.52779	Z-Notfound
			Z-Notfound	P78559	-0.715979	0.527596	Z-Notfound
			Z-Notfound	Q14978	0.709622	0.522474	Z-Notfound
			Z-Notfound	TGME49_309810-t26_1-p1	0.995982	0.522176	Z-Notfound
			Z-Notfound	P24752	-0.705058	0.518799	Z-Notfound
			Z-Notfound	O75494	0.705048	0.518791	Z-Notfound
			Z-Notfound	TGME49_272460-t26_1-p1	0.983635	0.515504	Z-Notfound
			Z-Notfound	TGME49_255160-t26_1-p1	0.98134	0.514264	Z-Notfound
			Z-Notfound	Q08211	-0.453168	0.513255	Z-Notfound
			Z-Notfound	TGME49_275670-t26_1-p1	0.977187	0.512019	Z-Notfound
			Z-Notfound	P61019	-0.57502	0.511578	Z-Notfound
			Z-Notfound	TGME49_223050-t26_1-p1	0.975536	0.511126	Z-Notfound
			Z-Notfound	P05090	0.972902	0.509702	Z-Notfound
			Z-Notfound	TGME49_318525-t26_1-p1	-0.339831	0.509368	Z-Notfound
			Z-Notfound	TGME49_284560-t26_1-p1	0.958521	0.501923	Z-Notfound
			Z-Notfound	TGME49_248810-t26_1-p1	-0.95769	0.501474	Z-Notfound
			Z-Notfound	Q1KMD3	-0.957446	0.501342	Z-Notfound
			Z-Notfound	TGME49_208450-t26_1-p1	0.68053	0.499102	Z-Notfound
			Z-Notfound	TGME49_223790-t26_1-p1	0.441143	0.497977	Z-Notfound
			Z-Notfound	Q9UI12	0.440705	0.497422	Z-Notfound
			Z-Notfound	Q9NUP9	0.678254	0.497279	Z-Notfound
			Z-Notfound	P17066; P0DMV9	-0.948702	0.49661	Z-Notfound
			Z-Notfound	TGME49_239680-t26_1-p1	-0.559185	0.495959	Z-Notfound
			Z-Notfound	P23528; Q9Y281	0.94635	0.495337	Z-Notfound
			Z-Notfound	P11137	-0.945816	0.495048	Z-Notfound
			Z-Notfound	TGME49_289540-t26_1-p1	0.183941	0.494674	Z-Notfound
			Z-Notfound	Q8IXB1	-0.674745	0.494469	Z-Notfound
			Z-Notfound	Q8IZP2	-0.938743	0.491218	Z-Notfound
			Z-Notfound	TGME49_202010-t26_1-p1	-0.285111	0.488803	Z-Notfound
			Z-Notfound	TGME49_306300-t26_1-p1	-0.211676	0.487838	Z-Notfound
			Z-Notfound	TGME49_295450-t26_1-p1	-0.666406	0.487799	Z-Notfound
			Z-Notfound	P16401; P16402; P10412; P16403; Q02539	0.665533	0.487101	Z-Notfound
			Z-Notfound	TGME49_308890-t26_1-p1	0.43108	0.485258	Z-Notfound
			Z-Notfound	TGME49_219810-t26_1-p1	-0.210187	0.48395	Z-Notfound
			Z-Notfound	TGME49_250810-t26_1-p1	0.65501	0.4787	Z-Notfound
			Z-Notfound	Q9NRW1; P20340	0.914164	0.477906	Z-Notfound
			Z-Notfound	P40123	-0.904401	0.472615	Z-Notfound
			Z-Notfound	P46734	-0.64704	0.472348	Z-Notfound
			Z-Notfound	TGME49_249900-t26_1-p1	-0.46567	0.470246	Z-Notfound
			Z-Notfound	TGME49_258170-t26_1-p1	0.896724	0.468454	Z-Notfound
			Z-Notfound	TGME49_248140-t26_1-p1	0.641976	0.468317	Z-Notfound
			Z-Notfound	TGME49_252360-t26_1-p1	0.529246	0.466633	Z-Notfound
			Z-Notfound	P22528; P35321	-0.891209	0.465464	Z-Notfound
			Z-Notfound	Q05639; TGME49_294800-t26_1-p1 ; P68104	-0.526074	0.463543	Z-Notfound
			Z-Notfound	P31946; P61981	-0.887231	0.463308	Z-Notfound
			Z-Notfound	TGME49_226690-t26_1-p1	0.884484	0.461819	Z-Notfound
			Z-Notfound	Q13263	-0.878719	0.458692	Z-Notfound
			Z-Notfound	O15371	0.626496	0.45602	Z-Notfound
			Z-Notfound	P08621	-0.872545	0.455345	Z-Notfound
			Z-Notfound	TGME49_289380-t26_1-p1	0.213811	0.4549	Z-Notfound
			Z-Notfound	TGME49_244840-t26_1-p1	0.373135	0.454839	Z-Notfound
			Z-Notfound	TGME49_272290-t26_1-p1	-0.624738	0.454626	Z-Notfound
			Z-Notfound	P43897	-0.870962	0.454486	Z-Notfound
			Z-Notfound	TGME49_205740-t26_1-p1	0.869953	0.453939	Z-Notfound
			Z-Notfound	P12268	-0.448905	0.451458	Z-Notfound
			Z-Notfound	TGME49_264890-t26_1-p1	-0.369997	0.450568	Z-Notfound
			Z-Notfound	TGME49_202220-t26_1-p1	-0.860595	0.448864	Z-Notfound
			Z-Notfound	P09038	-0.616452	0.448061	Z-Notfound
			Z-Notfound	O60763	-0.613679	0.445867	Z-Notfound
			Z-Notfound	TGME49_202770-t26_1-p1	0.507612	0.445613	Z-Notfound
			Z-Notfound	Q9NZ08	-0.853469	0.444999	Z-Notfound
			Z-Notfound	Q96CW1	-0.610802	0.443591	Z-Notfound
			Z-Notfound	TGME49_237070-t26_1-p1	0.604546	0.438648	Z-Notfound
			Z-Notfound	TGME49_226250-t26_1-p1	-0.838896	0.437094	Z-Notfound
			Z-Notfound	TGME49_239600-t26_1-p1	-0.601766	0.436453	Z-Notfound
			Z-Notfound	TGME49_270770-t26_1-p1	0.600652	0.435574	Z-Notfound
			Z-Notfound	P60842; P38919; Q14240	-0.831655	0.433166	Z-Notfound
			Z-Notfound	O76021	0.829665	0.432086	Z-Notfound
			Z-Notfound	TGME49_244880-t26_1-p1	-0.827819	0.431085	Z-Notfound
			Z-Notfound	Q9UBY9	-0.590477	0.427554	Z-Notfound
			Z-Notfound	P19367	0.487312	0.426022	Z-Notfound
			Z-Notfound	TGME49_232730-t26_1-p1	0.816479	0.424933	Z-Notfound
			Z-Notfound	P12236; P05141	0.586369	0.42432	Z-Notfound
			Z-Notfound	TGME49_321450-t26_1-p1	-0.811735	0.42236	Z-Notfound
			Z-Notfound	TGME49_241240-t26_1-p1	-0.322764	0.419931	Z-Notfound
			Z-Notfound	Q7Z3B1	-0.345549	0.417542	Z-Notfound
			Z-Notfound	Q969E4	-0.80131	0.416705	Z-Notfound
			Z-Notfound	TGME49_245680-t26_1-p1	-0.576637	0.416673	Z-Notfound
			Z-Notfound	TGME49_244210-t26_1-p1	0.344701	0.416405	Z-Notfound
			Z-Notfound	P51151	0.576077	0.416233	Z-Notfound
			Z-Notfound	O95302	-0.575686	0.415926	Z-Notfound
			Z-Notfound	P50747	-0.574333	0.414864	Z-Notfound
			Z-Notfound	Q6P2E9	0.795827	0.413731	Z-Notfound
			Z-Notfound	P48960	-0.572117	0.413126	Z-Notfound
			Z-Notfound	O00139	-0.569582	0.411138	Z-Notfound
			Z-Notfound	P46782; TGME49_242330-t26_1-p1	-0.788743	0.409889	Z-Notfound
			Z-Notfound	Q9NZZ3	-0.787204	0.409054	Z-Notfound
			Z-Notfound	TGME49_226830-t26_1-p1	-0.469176	0.40863	Z-Notfound
			Z-Notfound	TGME49_304740-t26_1-p1	-0.313769	0.406948	Z-Notfound
			Z-Notfound	Q01130	-0.467251	0.40679	Z-Notfound
			Z-Notfound	TGME49_262110-t26_1-p1	-0.463745	0.403443	Z-Notfound
			Z-Notfound	P22531	-0.558446	0.402421	Z-Notfound
			Z-Notfound	TGME49_218960-t26_1-p1	0.334203	0.402367	Z-Notfound
			Z-Notfound	P10515	0.558315	0.402318	Z-Notfound
			Z-Notfound	P36952	0.551885	0.397294	Z-Notfound
			Z-Notfound	O95613	-0.551743	0.397183	Z-Notfound
			Z-Notfound	TGME49_292130-t26_1-p1	-0.395005	0.391931	Z-Notfound
			Z-Notfound	Q9ULG6	-0.755159	0.39168	Z-Notfound
			Z-Notfound	O95817	-0.751787	0.389852	Z-Notfound
			Z-Notfound	P07476	-0.740105	0.383522	Z-Notfound
			Z-Notfound	TGME49_237230-t26_1-p1	0.533172	0.382715	Z-Notfound
			Z-Notfound	TGME49_204120-t26_1-p1	0.384344	0.380319	Z-Notfound
			Z-Notfound	TGME49_244560-t26_1-p1	-0.197315	0.378655	Z-Notfound
			Z-Notfound	TGME49_252065-t26_1-p1	0.316021	0.37825	Z-Notfound
			Z-Notfound	TGME49_313080-t26_1-p1	0.341419	0.374603	Z-Notfound
			Z-Notfound	Q13625	-0.522685	0.374573	Z-Notfound
			Z-Notfound	O95782; O94973	0.522157	0.374163	Z-Notfound
			Z-Notfound	P20020; Q01814; Q16720; P23634	-0.375969	0.371234	Z-Notfound
			Z-Notfound	TGME49_310950-t26_1-p1	0.510104	0.364831	Z-Notfound
			Z-Notfound	TGME49_225230-t26_1-p1	0.703025	0.363444	Z-Notfound
			Z-Notfound	TGME49_288840-t26_1-p1	0.263325	0.359763	Z-Notfound
			Z-Notfound	Q93062	-0.503185	0.359486	Z-Notfound
			Z-Notfound	TGME49_249990-t26_1-p1	0.171768	0.356426	Z-Notfound
			Z-Notfound	TGME49_233190-t26_1-p1	0.498242	0.355673	Z-Notfound
			Z-Notfound	TGME49_221320-t26_1-p1	0.081933	0.351829	Z-Notfound
			Z-Notfound	Q15286	0.67918	0.350547	Z-Notfound
			Z-Notfound	TGME49_214220-t26_1-p1	-0.490748	0.349902	Z-Notfound
			Z-Notfound	P17612; P22694	0.319676	0.348509	Z-Notfound
			Z-Notfound	Q14195	0.241738	0.348428	Z-Notfound
			Z-Notfound	P20700; P02545; Q03252	0.671934	0.346631	Z-Notfound
			Z-Notfound	P07814	0.240592	0.346613	Z-Notfound
			Z-Notfound	Q6UB35	-0.352757	0.346231	Z-Notfound
			Z-Notfound	TGME49_305050-t26_1-p1	-0.290529	0.344857	Z-Notfound
			Z-Notfound	P55809	-0.349534	0.34278	Z-Notfound
			Z-Notfound	P61769	0.663955	0.342321	Z-Notfound
			Z-Notfound	TGME49_285830-t26_1-p1	0.663593	0.342125	Z-Notfound
			Z-Notfound	TGME49_312050-t26_1-p1	0.662779	0.341686	Z-Notfound
			Z-Notfound	TGME49_202780-t26_1-p1	-0.179392	0.340888	Z-Notfound
			Z-Notfound	TGME49_254000-t26_1-p1	-0.39721	0.340683	Z-Notfound
			Z-Notfound	TGME49_282170-t26_1-p1	-0.286003	0.338981	Z-Notfound
			Z-Notfound	Q92777	-0.655573	0.337794	Z-Notfound
			Z-Notfound	P60842; Q14240	-0.470938	0.334697	Z-Notfound
			Z-Notfound	TGME49_203970-t26_1-p1	-0.341768	0.334484	Z-Notfound
			Z-Notfound	P28838	0.390459	0.334399	Z-Notfound
			Z-Notfound	TGME49_252300-t26_1-p1	0.640493	0.329657	Z-Notfound
			Z-Notfound	TGME49_244320-t26_1-p1	0.638947	0.328823	Z-Notfound
			Z-Notfound	A3KMH1	-0.636049	0.327261	Z-Notfound
			Z-Notfound	Q9NRV9	-0.632981	0.325607	Z-Notfound
			Z-Notfound	Q5TZA2	-0.62973	0.323854	Z-Notfound
			Z-Notfound	P49821	-0.624443	0.321005	Z-Notfound
			Z-Notfound	P49257	-0.622728	0.320081	Z-Notfound
			Z-Notfound	Q9H115	-0.450602	0.319168	Z-Notfound
			Z-Notfound	P49841	0.449701	0.318482	Z-Notfound
			Z-Notfound	TGME49_203600-t26_1-p1	0.449562	0.318376	Z-Notfound
			Z-Notfound	TGME49_239400-t26_1-p1	0.291433	0.315055	Z-Notfound
			Z-Notfound	P07108	0.443132	0.313485	Z-Notfound
			Z-Notfound	TGME49_285230-t26_1-p1	0.441257	0.31206	Z-Notfound
			Z-Notfound	TGME49_263040-t26_1-p1	-0.605322	0.31071	Z-Notfound
			Z-Notfound	P49756	-0.605111	0.310596	Z-Notfound
			Z-Notfound	TGME49_217510-t26_1-p1	0.437527	0.309228	Z-Notfound
			Z-Notfound	P22090; P62701	-0.602065	0.308958	Z-Notfound
			Z-Notfound	Q96N66	0.436618	0.308539	Z-Notfound
			Z-Notfound	Q9UBS3	-0.436312	0.308306	Z-Notfound
			Z-Notfound	Q9UH03	0.593564	0.304386	Z-Notfound
			Z-Notfound	Q16555; Q14194; Q14195	-0.589569	0.302239	Z-Notfound
			Z-Notfound	Q8WUH6	-0.587508	0.301132	Z-Notfound
			Z-Notfound	TGME49_239820-t26_1-p1	0.581779	0.298054	Z-Notfound
			Z-Notfound	Q9UQ35	-0.350608	0.297626	Z-Notfound
			Z-Notfound	O94979	-0.420561	0.296383	Z-Notfound
			Z-Notfound	P60891	-0.576411	0.295172	Z-Notfound
			Z-Notfound	Q99832	-0.304481	0.295069	Z-Notfound
			Z-Notfound	Q9UHV9	0.571161	0.292355	Z-Notfound
			Z-Notfound	TGME49_279100-t26_1-p1; TGME49_323110-t26_1-p1	0.56955	0.291491	Z-Notfound
			Z-Notfound	TGME49_243570-t26_1-p1	0.566643	0.289931	Z-Notfound
			Z-Notfound	P35268	-0.341868	0.289637	Z-Notfound
			Z-Notfound	TGME49_249470-t26_1-p1	-0.564224	0.288634	Z-Notfound
			Z-Notfound	Q9UQ80	0.339125	0.287135	Z-Notfound
			Z-Notfound	TGME49_294800-t26_1-p1	0.21296	0.285344	Z-Notfound
			Z-Notfound	TGME49_229250-t26_1-p1	-0.555297	0.28385	Z-Notfound
			Z-Notfound	Q16762	-0.551479	0.281804	Z-Notfound
			Z-Notfound	Q9UBI6	-0.545819	0.278774	Z-Notfound
			Z-Notfound	P0DPH8; Q9NY65; TGME49_316400-t26_1-p1; Q9BQE3	-0.538389	0.274799	Z-Notfound
			Z-Notfound	Q5T160	0.538389	0.274799	Z-Notfound
			Z-Notfound	P13637	0.156991	0.274599	Z-Notfound
			Z-Notfound	P00441	0.531899	0.271329	Z-Notfound
			Z-Notfound	TGME49_268370-t26_1-p1	-0.201663	0.269014	Z-Notfound
			Z-Notfound	TGME49_238170-t26_1-p1	0.318937	0.268804	Z-Notfound
			Z-Notfound	TGME49_240310-t26_1-p1	-0.521055	0.265536	Z-Notfound
			Z-Notfound	TGME49_262400-t26_1-p1	-0.211491	0.264423	Z-Notfound
			Z-Notfound	TGME49_280380-t26_1-p1	0.247726	0.264276	Z-Notfound
			Z-Notfound	P32189	0.517449	0.263611	Z-Notfound
			Z-Notfound	P35080	0.516795	0.263262	Z-Notfound
			Z-Notfound	TGME49_222300-t26_1-p1	0.507852	0.258493	Z-Notfound
			Z-Notfound	O14735	-0.506848	0.257957	Z-Notfound
			Z-Notfound	P10301	0.494888	0.251587	Z-Notfound
			Z-Notfound	P23634	0.360391	0.251321	Z-Notfound
			Z-Notfound	P55036	-0.234698	0.249376	Z-Notfound
			Z-Notfound	TGME49_263700-t26_1-p1	0.357304	0.249031	Z-Notfound
			Z-Notfound	O00422	-0.487674	0.247748	Z-Notfound
			Z-Notfound	Q92747	-0.484349	0.24598	Z-Notfound
			Z-Notfound	TGME49_215785-t26_1-p1; TGME49_215775-t26_1-p1	-0.483779	0.245677	Z-Notfound
			Z-Notfound	P62873; P62879	-0.471542	0.239178	Z-Notfound
			Z-Notfound	P01111; P01112	-0.468808	0.237726	Z-Notfound
			Z-Notfound	TGME49_262920-t26_1-p1	-0.284294	0.237694	Z-Notfound
			Z-Notfound	TGME49_259240-t26_1-p1	0.462749	0.234513	Z-Notfound
			Z-Notfound	P84103	0.203188	0.234225	Z-Notfound
			Z-Notfound	O14617	0.245195	0.233825	Z-Notfound
			Z-Notfound	Q16629	0.237903	0.226416	Z-Notfound
			Z-Notfound	O75400	0.444893	0.225058	Z-Notfound
			Z-Notfound	O60641	0.442402	0.223741	Z-Notfound
			Z-Notfound	TGME49_248990-t26_1-p1	0.145771	0.223681	Z-Notfound
			Z-Notfound	Q9NSB4	-0.440562	0.222769	Z-Notfound
			Z-Notfound	P31040	-0.233245	0.221696	Z-Notfound
			Z-Notfound	TGME49_305340-t26_1-p1	-0.190745	0.218945	Z-Notfound
			Z-Notfound	TGME49_234450-t26_1-p1	-0.425823	0.214986	Z-Notfound
			Z-Notfound	TGME49_225220-t26_1-p1	-0.422932	0.213462	Z-Notfound
			Z-Notfound	TGME49_324600-t26_1-p1	0.256717	0.213248	Z-Notfound
			Z-Notfound	TGME49_236670-t26_1-p1	-0.202233	0.212722	Z-Notfound
			Z-Notfound	TGME49_203780-t26_1-p1	0.420293	0.212071	Z-Notfound
			Z-Notfound	Q8TCJ2	-0.223581	0.211942	Z-Notfound
			Z-Notfound	TGME49_288500-t26_1-p1	-0.305216	0.210712	Z-Notfound
			Z-Notfound	Q9UQM7; Q13557; Q13555; Q13554	-0.253337	0.210272	Z-Notfound
			Z-Notfound	TGME49_297520-t26_1-p1	0.180761	0.206773	Z-Notfound
			Z-Notfound	P0DPH8; Q9BQE3	-0.408525	0.205875	Z-Notfound
			Z-Notfound	Q9P2R7	0.246029	0.203851	Z-Notfound
			Z-Notfound	Q96KP4	-0.398965	0.200849	Z-Notfound
			Z-Notfound	P13929; P09104; P06733	0.397393	0.200024	Z-Notfound
			Z-Notfound	TGME49_252880-t26_1-p1	0.240104	0.198661	Z-Notfound
			Z-Notfound	Q9NWQ8	0.209883	0.198196	Z-Notfound
			Z-Notfound	Q6KCM7	-0.392651	0.197534	Z-Notfound
			Z-Notfound	TGME49_297690-t26_1-p1	0.391137	0.19674	Z-Notfound
			Z-Notfound	TGME49_244690-t26_1-p1	-0.388688	0.195455	Z-Notfound
			Z-Notfound	TGME49_259230-t26_1-p1	0.384373	0.193194	Z-Notfound
			Z-Notfound	TGME49_232680-t26_1-p1	-0.280946	0.193074	Z-Notfound
			Z-Notfound	Q6DD88	-0.383167	0.192562	Z-Notfound
			Z-Notfound	P46934	-0.38309	0.192522	Z-Notfound
			Z-Notfound	P22090; Q8TD47; P62701	-0.279529	0.192049	Z-Notfound
			Z-Notfound	TGME49_320300-t26_1-p1	-0.37959	0.190688	Z-Notfound
			Z-Notfound	Q9NUB1	0.275964	0.189471	Z-Notfound
			Z-Notfound	P31930	0.224894	0.185396	Z-Notfound
			Z-Notfound	TGME49_263300-t26_1-p1	-0.369113	0.185207	Z-Notfound
			Z-Notfound	TGME49_248740-t26_1-p1	0.196774	0.185134	Z-Notfound
			Z-Notfound	Q02218	-0.196718	0.185078	Z-Notfound
			Z-Notfound	TGME49_204400-t26_1-p1	-0.368567	0.184922	Z-Notfound
			Z-Notfound	Q03518	0.368317	0.184791	Z-Notfound
			Z-Notfound	TGME49_263560-t26_1-p1	-0.268215	0.183879	Z-Notfound
			Z-Notfound	TGME49_318140-t26_1-p1	0.363275	0.182157	Z-Notfound
			Z-Notfound	Q92572	0.361178	0.181062	Z-Notfound
			Z-Notfound	TGME49_210778-t26_1-p1	0.219756	0.180935	Z-Notfound
			Z-Notfound	TGME49_260630-t26_1-p1	0.358407	0.179616	Z-Notfound
			Z-Notfound	TGME49_313330-t26_1-p1	-0.357037	0.178901	Z-Notfound
			Z-Notfound	P30447; P04439; P10316	-0.355154	0.177919	Z-Notfound
			Z-Notfound	Q99961; Q99962	-0.170307	0.177344	Z-Notfound
			Z-Notfound	P68400	0.353396	0.177003	Z-Notfound
			Z-Notfound	Q8TED1	-0.346722	0.173526	Z-Notfound
			Z-Notfound	Q7Z2D5	0.250203	0.170938	Z-Notfound
			Z-Notfound	TGME49_286590-t26_1-p1	0.248271	0.169554	Z-Notfound
			Z-Notfound	TGME49_297650-t26_1-p1	-0.174663	0.163304	Z-Notfound
			Z-Notfound	P13645; P13646	0.326786	0.163165	Z-Notfound
			Z-Notfound	TGME49_297710-t26_1-p1	0.157193	0.163005	Z-Notfound
			Z-Notfound	TGME49_221620-t26_1-p1; TGME49_266960-t26_1-p1	-0.156363	0.162101	Z-Notfound
			Z-Notfound	TGME49_216720-t26_1-p1	-0.234594	0.159788	Z-Notfound
			Z-Notfound	P27105	-0.153024	0.15847	Z-Notfound
			Z-Notfound	P11166	-0.316527	0.157849	Z-Notfound
			Z-Notfound	TGME49_307020-t26_1-p1	-0.152009	0.157367	Z-Notfound
			Z-Notfound	TGME49_218240-t26_1-p1	-0.104463	0.157197	Z-Notfound
			Z-Notfound	P37198	0.311451	0.155222	Z-Notfound
			Z-Notfound	O76013	-0.227983	0.155084	Z-Notfound
			Z-Notfound	P80404	-0.306574	0.152701	Z-Notfound
			Z-Notfound	TGME49_315885-t26_1-p1	0.133698	0.150446	Z-Notfound
			Z-Notfound	TGME49_304955-t26_1-p1	-0.145436	0.150246	Z-Notfound
			Z-Notfound	Q96PV0	-0.182063	0.148526	Z-Notfound
			Z-Notfound	O75746	0.298408	0.148484	Z-Notfound
			Z-Notfound	Q13425	-0.217459	0.147619	Z-Notfound
			Z-Notfound	O95299	-0.15792	0.146944	Z-Notfound
			Z-Notfound	P41208; TGME49_247230-t26_1-p1	-0.293587	0.145998	Z-Notfound
			Z-Notfound	TGME49_311210-t26_1-p1	-0.0865405	0.145814	Z-Notfound
			Z-Notfound	Q03252	-0.21249	0.144104	Z-Notfound
			Z-Notfound	P16989; Q9Y2T7; P67809	0.174591	0.142166	Z-Notfound
			Z-Notfound	Q9NXR1	-0.152771	0.141942	Z-Notfound
			Z-Notfound	TGME49_242270-t26_1-p1	0.281077	0.139559	Z-Notfound
			Z-Notfound	P0DPH8; TGME49_316400-t26_1-p1; Q9BQE3; P68366	0.205011	0.138825	Z-Notfound
			Z-Notfound	O43426	-0.26104	0.129281	Z-Notfound
			Z-Notfound	TGME49_204480-t26_1-p1	0.0899725	0.128191	Z-Notfound
			Z-Notfound	TGME49_305610-t26_1-p1	-0.10623	0.127672	Z-Notfound
			Z-Notfound	TGME49_270510-t26_1-p1	-0.188089	0.126935	Z-Notfound
			Z-Notfound	P61020	0.254804	0.126091	Z-Notfound
			Z-Notfound	P17812	0.18059	0.12169	Z-Notfound
			Z-Notfound	TGME49_219130-t26_1-p1	-0.11778	0.120591	Z-Notfound
			Z-Notfound	TGME49_292950-t26_1-p1	0.175021	0.117804	Z-Notfound
			Z-Notfound	P38606	-0.126581	0.116719	Z-Notfound
			Z-Notfound	TGME49_309600-t26_1-p1	-0.0912586	0.11645	Z-Notfound
			Z-Notfound	P19525	-0.230251	0.113574	Z-Notfound
			Z-Notfound	Q5JXB2	-0.229086	0.112981	Z-Notfound
			Z-Notfound	TGME49_247700-t26_1-p1	0.1381	0.111429	Z-Notfound
			Z-Notfound	Q9NQ29; Q9Y383	0.164873	0.110744	Z-Notfound
			Z-Notfound	P63104; P31947; P31946; Q04917; TGME49_263090-t26_1-p1; P61981; P27348; P62258	-0.218847	0.107784	Z-Notfound
			Z-Notfound	TGME49_211730-t26_1-p1	0.217816	0.107261	Z-Notfound
			Z-Notfound	TGME49_269920-t26_1-p1	0.0723395	0.107194	Z-Notfound
			Z-Notfound	P51148; P20339; P61020	-0.159103	0.106743	Z-Notfound
			Z-Notfound	P11177	-0.212107	0.104369	Z-Notfound
			Z-Notfound	TGME49_233100-t26_1-p1	0.211502	0.104063	Z-Notfound
			Z-Notfound	TGME49_294710-t26_1-p1	0.209139	0.102868	Z-Notfound
			Z-Notfound	TGME49_306030-t26_1-p1	-0.153424	0.102812	Z-Notfound
			Z-Notfound	Q9Y224	0.207954	0.102268	Z-Notfound
			Z-Notfound	Q05639; P68104	-0.126182	0.101506	Z-Notfound
			Z-Notfound	P83881	0.202033	0.0992756	Z-Notfound
			Z-Notfound	TGME49_292375-t26_1-p1	-0.201748	0.0991318	Z-Notfound
			Z-Notfound	TGME49_272000-t26_1-p1	-0.199142	0.0978166	Z-Notfound
			Z-Notfound	TGME49_274060-t26_1-p1	-0.194305	0.095377	Z-Notfound
			Z-Notfound	TGME49_266435-t26_1-p1	-0.10218	0.0935476	Z-Notfound
			Z-Notfound	Q15008	0.189615	0.0930142	Z-Notfound
			Z-Notfound	Q05519	-0.13744	0.0917972	Z-Notfound
			Z-Notfound	P17612	0.13532	0.0903412	Z-Notfound
			Z-Notfound	Q9ULD0	0.133186	0.0888771	Z-Notfound
			Z-Notfound	P53597	0.109859	0.0880075	Z-Notfound
			Z-Notfound	Q16352	-0.0740506	0.0878986	Z-Notfound
			Z-Notfound	TGME49_286680-t26_1-p1	-0.0738093	0.087604	Z-Notfound
			Z-Notfound	P20336	0.107804	0.086316	Z-Notfound
			Z-Notfound	TGME49_261950-t26_1-p1; P06576	-0.17394	0.0851378	Z-Notfound
			Z-Notfound	TGME49_222350-t26_1-p1	0.126029	0.0839754	Z-Notfound
			Z-Notfound	TGME49_255340-t26_1-p1	0.0708134	0.0839503	Z-Notfound
			Z-Notfound	P15121	0.122634	0.0816548	Z-Notfound
			Z-Notfound	Q16778; Q5QNW6; TGME49_209910-t26_1-p1; TGME49_305160-t26_1-p1	-0.16398	0.0801497	Z-Notfound
			Z-Notfound	O00483	-0.154888	0.0756071	Z-Notfound
			Z-Notfound	TGME49_229770-t26_1-p1	0.0630272	0.0744933	Z-Notfound
			Z-Notfound	TGME49_248340-t26_1-p1; P62826	-0.109407	0.0726456	Z-Notfound
			Z-Notfound	TGME49_251780-t26_1-p1	-0.0609448	0.0719735	Z-Notfound
			Z-Notfound	P61163; P42025	0.146571	0.0714615	Z-Notfound
			Z-Notfound	P38117	-0.107561	0.0713916	Z-Notfound
			Z-Notfound	TGME49_209600-t26_1-p1	0.105097	0.0697199	Z-Notfound
			Z-Notfound	TGME49_202940-t26_1-p1	0.142417	0.0693945	Z-Notfound
			Z-Notfound	P61224; P62834	0.141932	0.069153	Z-Notfound
			Z-Notfound	Q8TDH9	0.136675	0.0665408	Z-Notfound
			Z-Notfound	TGME49_244260-t26_1-p1	-0.100374	0.0665201	Z-Notfound
			Z-Notfound	O94925	-0.0471375	0.0658457	Z-Notfound
			Z-Notfound	Q9UKV3	-0.0970463	0.0642691	Z-Notfound
			Z-Notfound	TGME49_215160-t26_1-p1	-0.0697738	0.0632679	Z-Notfound
			Z-Notfound	Q8WUJ3	-0.0929415	0.0614969	Z-Notfound
			Z-Notfound	P55884	-0.0883632	0.0584103	Z-Notfound
			Z-Notfound	TGME49_305520-t26_1-p1	-0.0728388	0.0577949	Z-Notfound
			Z-Notfound	Q9P0M6; O75367	0.115392	0.0560025	Z-Notfound
			Z-Notfound	TGME49_276180-t26_1-p1	-0.0611229	0.0552801	Z-Notfound
			Z-Notfound	TGME49_238040-t26_1-p1	0.0679362	0.0538359	Z-Notfound
			Z-Notfound	TGME49_242118-t26_1-p1	-0.0800542	0.0528236	Z-Notfound
			Z-Notfound	P46977	0.0663182	0.0525315	Z-Notfound
			Z-Notfound	TGME49_306210-t26_1-p1	-0.105373	0.0510631	Z-Notfound
			Z-Notfound	TGME49_296121-t26_1-p1; TGME49_296231-t26_1-p1	0.0757261	0.0499212	Z-Notfound
			Z-Notfound	TGME49_268225-t26_1-p1	-0.0351366	0.0488079	Z-Notfound
			Z-Notfound	Q9HCC0	0.0348341	0.0483808	Z-Notfound
			Z-Notfound	TGME49_226072-t26_1-p1	-0.0476554	0.0476761	Z-Notfound
			Z-Notfound	Q92841; P17844	-0.0695798	0.0458085	Z-Notfound
			Z-Notfound	TGME49_295950-t26_1-p1	-0.0387873	0.04541	Z-Notfound
			Z-Notfound	Q9ULD0; Q02218	-0.0828738	0.0400228	Z-Notfound
			Z-Notfound	TGME49_259260-t26_1-p1	0.0823145	0.0397493	Z-Notfound
			Z-Notfound	TGME49_253400-t26_1-p1	-0.0813576	0.0392814	Z-Notfound
			Z-Notfound	TGME49_246950-t26_1-p1	0.0552975	0.0362928	Z-Notfound
			Z-Notfound	TGME49_256760-t26_1-p1	-0.069497	0.0334933	Z-Notfound
			Z-Notfound	P10636	-0.0510433	0.0334696	Z-Notfound
			Z-Notfound	TGME49_308020-t26_1-p1	-0.0495442	0.032476	Z-Notfound
			Z-Notfound	P02533; P13645; P08779	-0.0664756	0.032022	Z-Notfound
			Z-Notfound	O75390	0.0355422	0.0318977	Z-Notfound
			Z-Notfound	TGME49_310900-t26_1-p1	-0.0175065	0.0263478	Z-Notfound
			Z-Notfound	TGME49_272760-t26_1-p1	0.0275907	0.0247018	Z-Notfound
			Z-Notfound	O60313	0.0364089	0.0237972	Z-Notfound
			Z-Notfound	P28331	0.0339139	0.0221542	Z-Notfound
			Z-Notfound	O95433	-0.0439479	0.0210951	Z-Notfound
			Z-Notfound	TGME49_291890-t26_1-p1	-0.0171445	0.0199007	Z-Notfound
			Z-Notfound	Q5T9A4; Q9NVI7	-0.0169832	0.0183223	Z-Notfound
			Z-Notfound	TGME49_221210-t26_1-p1	-0.0370252	0.0177526	Z-Notfound
			Z-Notfound	TGME49_305850-t26_1-p1	0.034272	0.0164252	Z-Notfound
			Z-Notfound	P0DPH8; A6NHL2; Q9NY65; Q9BQE3; P68366	-0.024697	0.0161004	Z-Notfound
			Z-Notfound	P04259; P48668; P13647	-0.0312377	0.0149637	Z-Notfound
			Z-Notfound	Q96PK6	-0.0118342	0.0116972	Z-Notfound
			Z-Notfound	P20592	-0.0184089	0.00880008	Z-Notfound

## Sheet: IP_Bradyzoite_Summary
Replicate 1			Replicate 2	Replicate 2
Protein Accessions	Protein Fold Change	-log2 p-Value	Helper Column - Re-sort based on Rep2 IDs	Protein Accessions	Protein Fold Change	-log2 p-Value	Helper Column - Re-sort based on Rep1 IDs	Short Name
C9J7I0	5.52844	5.82856	C9J7I0	C9J7I0	4.79815	3.46782	C9J7I0	UMAD1
O75340	7.36376	14.48	O75340	O75340	4.28853	5.42257	O75340	PDCD6
P08779	3.14696	10.7242	P08779	P08779	2.46507	11.6501	P08779	KRT16
Q99816	4.07237	9.22523	Q99816	Q99816	2.69754	5.90563	Q99816	TSG101
Q9UBV8	6.8247	8.25445	Q9UBV8	Q9UBV8	6.28001	4.16271	Q9UBV8	PEF1
TGME49_202620-t26_1-p1	5.27531	7.77265	TGME49_202620-t26_1-p1	TGME49_202620-t26_1-p1	3.89537	12.2159	TGME49_202620-t26_1-p1	GRA61
TGME49_203290-t26_1-p1	4.09357	6.13239	TGME49_203290-t26_1-p1	TGME49_203290-t26_1-p1	4.68463	16.7347	TGME49_203290-t26_1-p1	GRA34
TGME49_251540-t26_1-p1	3.61694	7.4539	TGME49_251540-t26_1-p1	TGME49_251540-t26_1-p1	3.6202	15.2938	TGME49_251540-t26_1-p1	GRA9
TGME49_254470-t26_1-p1	4.3585	9.06567	TGME49_254470-t26_1-p1	TGME49_254470-t26_1-p1	2.31044	9.85501	TGME49_254470-t26_1-p1	MYR1
TGME49_254720-t26_1-p1	5.1484	7.60665	TGME49_254720-t26_1-p1	TGME49_254720-t26_1-p1	3.48588	6.17249	TGME49_254720-t26_1-p1	GRA8
TGME49_258870-t26_1-p1	3.80034	6.42569	TGME49_258870-t26_1-p1	TGME49_258870-t26_1-p1	2.54563	11.6414	TGME49_258870-t26_1-p1	CST7
TGME49_268790-t26_1-p1	2.89691	3.72656	TGME49_268790-t26_1-p1	TGME49_268790-t26_1-p1	4.95357	9.67241	TGME49_268790-t26_1-p1	GRA58
TGME49_270240-t26_1-p1	4.01049	15.6915	TGME49_270240-t26_1-p1	TGME49_270240-t26_1-p1	4.09742	29.9854	TGME49_270240-t26_1-p1	MAG1
TGME49_291630-t26_1-p1	3.8264	3.39831	TGME49_291630-t26_1-p1	TGME49_291630-t26_1-p1	5.35927	7.79291	TGME49_291630-t26_1-p1	Hypothetical
TGME49_310780-t26_1-p1	3.93674	7.41703	TGME49_310780-t26_1-p1	TGME49_310780-t26_1-p1	2.8146	4.31868	TGME49_310780-t26_1-p1	GRA4
O00151	-4.35929	7.37967	O00151	O00151	0.860294	0.455897	O00151
O00159	-1.42312	2.92366	O00159	O00159	1.1533	3.69158	O00159
O00264	-6.56794	9.3356	O00264	O00264	-0.680369	0.627987	O00264
O00567	-2.19942	1.50314	O00567	O00567	0.724365	0.381047	O00567
O00571	-1.8188	1.57889	O00571	O00571	-0.768319	0.844435	O00571
O14950	0.718532	0.645635	O14950	O14950	-1.42333	1.73061	O14950
O14974	-3.45466	5.81022	O14974	O14974	-2.431	3.14803	O14974
O14979	-1.23446	1.01974	O14979	O14979	0.198294	0.0989324	O14979
O15143	0.94977	0.608726	O15143	O15143	-2.73813	2.18928	O15143
O15145	-3.0637	2.08076	O15145	O15145	-0.0991159	0.0487371	O15145
O15460	-2.87692	2.57862	O15460	O15460	-1.86868	0.985851	O15460
O15511	-3.93233	4.31448	O15511	O15511	-1.9863	2.08676	O15511
O43281	0.0103618	0.00578209	O43281	O43281	-0.0203789	0.00989575	O43281
O43707	-3.42372	13.6464	O43707	O43707	-0.00238875	0.00390296	O43707
O43795	-0.126296	0.0525965	O43795	O43795	-0.731252	1.00545	O43795
O43852	-4.83362	13.7439	O43852	O43852	-0.184952	0.232767	O43852
O60493	-3.79799	2.52388	O60493	O60493	0.745168	0.392494	O60493
O60506	-0.420191	0.180937	O60506	O60506	2.22291	1.15238	O60506
O60664	-5.01832	8.43569	O60664	O60664	-2.75466	3.58384	O60664
O60701	-3.14505	4.07049	O60701	O60701	-1.68636	0.895613	O60701
O75083	-2.24171	3.17427	O75083	O75083	0.685785	0.740971	O75083
O75369	-1.5072	1.52281	O75369	O75369	2.84943	5.65377	O75369
O75390	-0.418037	0.179971	O75390	O75390	0.232932	0.161164	O75390
O75683	0.913871	1.07432	O75683	O75683	-1.60874	0.856298	O75683
O75874	-3.87949	4.25929	O75874	O75874	0.442723	0.227523	O75874
O94832	-1.49321	2.15295	O94832	O94832	0.0982557	0.208711	O94832
O95292	-4.04797	2.66463	O95292	O95292	1.23646	1.23512	O95292
O95425	-0.892807	1.14489	O95425	O95425	-1.3381	4.1451	O95425
O95816	-3.36795	4.37368	O95816	O95816	2.34088	1.88911	O95816
P00352	-4.59852	8.67218	P00352	P00352	-0.0299916	0.0145865	P00352
P00387	-2.62953	2.86276	P00387	P00387	1.75395	1.41454	P00387
P00558	-4.98497	11.306	P00558	P00558	0.385887	0.197108	P00558
P00568	-4.29608	4.68536	P00568	P00568	-0.154825	0.105433	P00568
P01023	-0.449199	0.330122	P01023	P01023	1.61491	0.859441	P01023
P01040	0.468689	0.282848	P01040	P01040	1.17238	0.626564	P01040
P01857	1.47691	0.668041	P01857	P01857	3.0742	3.23952	P01857
P01876	1.08053	0.701252	P01876	P01876	1.97771	1.03835	P01876
P02452	-1.71025	4.82448	P02452	P02452	-0.876038	3.29582	P02452
P02461	-2.54503	5.38797	P02461	P02461	-0.996977	1.8875	P02461
P02533	2.29778	12.1323	P02533	P02533	1.09768	2.13218	P02533
P02545	-5.52954	33.3433	P02545	P02545	-0.25565	0.600302	P02545
P02751	-1.56499	6.98304	P02751	P02751	-0.244389	0.55443	P02751
P02768	0.41967	0.577327	P02768	P02768	-1.10385	2.30429	P02768
P02792	-0.742092	0.669779	P02792	P02792	3.45568	1.64509	P02792
P02794	-1.42728	1.64075	P02794	P02794	-1.96208	2.05959	P02794
P04040	1.87692	1.63501	P04040	P04040	0.890044	0.681064	P04040
P04075	-2.98365	6.52039	P04075	P04075	0.279829	0.336572	P04075
P04080	-4.30706	2.8053	P04080	P04080	-1.00025	0.774056	P04080
P04083	-6.34086	14.0574	P04083	P04083	-0.0892472	0.0722396	P04083
P04179	-7.9077	12.27	P04179	P04179	-6.11679	7.15805	P04179
P04216	-5.86803	3.55334	P04216	P04216	-3.77517	2.88735	P04216
P04259	2.64494	13.1259	P04259	P04259	1.08566	0.846636	P04259
P04264	1.34992	7.25292	P04264	P04264	2.34198	24.1638	P04264
P04406	-2.7049	6.69572	P04406	P04406	0.414463	0.802705	P04406
P04792	-3.18635	5.90051	P04792	P04792	-0.478493	0.769349	P04792
P04843	-1.77374	2.12546	P04843	P04843	-0.874313	0.980754	P04843
P04899	-3.80159	2.52595	P04899	P04899	-0.706944	0.371466	P04899
P05023	-3.58827	1.49119	P05023	P05023	-0.621093	0.748254	P05023
P05089	1.44346	0.962244	P05089	P05089	1.1907	0.936282	P05089
P05109	-1.40301	1.17916	P05109	P05109	2.95945	3.12527	P05109
P05120	-3.4825	5.86045	P05120	P05120	-2.10177	1.09675	P05120
P05141	-2.91215	1.25881	P05141	P05141	-2.56269	2.05896	P05141
P05387	-6.88276	8.30758	P05387	P05387	-0.958623	1.24582	P05387
P05388	-4.18645	5.43275	P05388	P05388	-0.351904	0.249051	P05388
P05556	-5.92504	10.9406	P05556	P05556	-3.67491	1.72032	P05556
P06312	-0.0385446	0.015865	P06312	P06312	-0.572547	0.297839	P06312
P06396	-4.70927	13.3883	P06396	P06396	-0.924071	0.709678	P06396
P06454	-6.61296	5.31467	P06454	P06454	-3.85787	3.97027	P06454
P06576	-4.15323	9.41707	P06576	P06576	0.964214	0.743551	P06576
P06702	-0.326149	0.23401	P06702	P06702	-1.86712	1.95259	P06702
P06703	-5.18493	4.41633	P06703	P06703	-1.67592	1.73554	P06703
P06733	-3.73798	10.4663	P06733	P06733	-1.05313	1.87317	P06733
P06748	-4.8986	5.26548	P06748	P06748	-3.33411	1.60192	P06748
P06753	-5.1006	4.35815	P06753	P06753	-2.13498	3.64443	P06753
P06756	-2.77806	1.89625	P06756	P06756	-0.358182	0.182382	P06756
P07093	-2.71441	3.4699	P07093	P07093	-0.668982	0.815564	P07093
P07203	-1.1897	0.977833	P07203	P07203	-2.85785	1.42201	P07203
P07237	-7.07026	30.0687	P07237	P07237	-2.71393	7.09397	P07237
P07305	0.899142	1.52557	P07305	P07305	-0.0877914	0.133169	P07305
P07355	-3.54491	9.22267	P07355	P07355	1.50508	2.93225	P07355
P07437	-3.44756	3.79585	P07437	P07437	-0.105905	0.0521293	P07437
P07477	-0.059745	0.0246627	P07477	P07477	-0.648127	0.339171	P07477
P07737	-5.95073	9.80566	P07737	P07737	-1.53005	1.8814	P07737
P07858	-4.84228	3.08006	P07858	P07858	-1.50178	1.20188	P07858
P07900	-4.67861	17.6837	P07900	P07900	1.47566	1.17967	P07900
P07910	-3.19233	5.91294	P07910	P07910	0.633278	0.469168	P07910
P07951	-4.37255	2.84005	P07951	P07951	-0.294452	0.605821	P07951
P07996	-3.85677	7.98683	P07996	P07996	-0.399638	0.623836	P07996
P08123	-2.06492	5.0571	P08123	P08123	0.045384	0.0786132	P08123
P08133	-4.2492	10.445	P08133	P08133	-0.159315	0.150695	P08133
P08195	-3.13006	2.12266	P08195	P08195	0.612494	0.452409	P08195
P08238	-4.85972	13.818	P08238	P08238	0.802473	0.607917	P08238
P08473	-3.86219	10.8535	P08473	P08473	0.734738	0.802039	P08473
P08670	-3.83931	25.754	P08670	P08670	-0.867209	4.12987	P08670
P08708	-0.219276	0.197262	P08708	P08708	-0.563583	0.292953	P08708
P08758	-7.71145	20.8336	P08758	P08758	0.68549	0.839041	P08758
P09211	-4.99176	8.39458	P09211	P09211	2.06156	1.07798	P09211
P09382	-1.18156	1.75474	P09382	P09382	-1.40976	2.70153	P09382
P09493	-5.20905	13.7949	P09493	P09493	-0.914801	2.69278	P09493
P09496	-5.09694	3.20376	P09496	P09496	2.76878	2.93135	P09496
P09497	-5.59755	2.04291	P09497	P09497	0.935016	1.48488	P09497
P09622	-1.66686	0.753401	P09622	P09622	-1.9691	1.03425	P09622
P09936	-6.71655	6.78314	P09936	P09936	1.40747	1.42931	P09936
P0DMV9	-3.20513	8.21154	P0DMV9	P0DMV9	1.37434	0.734581	P0DMV9
P0DP25	-0.845315	1.161	P0DP25	P0DP25	-0.857816	1.09192	P0DP25
P0DPH8	-2.766	5.95969	P0DPH8	P0DPH8	0.80562	0.425783	P0DPH8
P10412	0.909141	0.95998	P10412	P10412	0.202795	0.275156	P10412
P10599	-2.64366	1.15847	P10599	P10599	-0.139058	0.114022	P10599
P10809	-4.3178	8.98005	P10809	P10809	0.630387	1.40203	P10809
P10909	0.156264	0.124047	P10909	P10909	4.84204	2.07213	P10909
P11021	-5.56839	34.6129	P11021	P11021	-0.927038	3.26353	P11021
P11142	-3.15157	7.50238	P11142	P11142	1.33469	2.52219	P11142
P11413	-3.07013	3.96733	P11413	P11413	2.0173	1.6316	P11413
P11586	-2.64354	1.15843	P11586	P11586	-1.93002	1.56033	P11586
P12109	-2.85676	6.19393	P12109	P12109	-0.659622	0.708705	P12109
P12110	-3.53136	9.18276	P12110	P12110	0.188667	0.0940025	P12110
P12111	-2.29077	10.4596	P12111	P12111	0.273475	0.298961	P12111
P12236	-2.01882	2.1337	P12236	P12236	-1.7505	0.927697	P12236
P12814	-4.07482	21.8333	P12814	P12814	-0.553195	1.24263	P12814
P13489	-3.39143	2.2841	P13489	P13489	-2.05086	1.07296	P13489
P13639	-3.29331	10.7657	P13639	P13639	1.84455	3.4265	P13639
P13645	2.14107	10.6904	P13645	P13645	0.39313	1.22122	P13645
P13647	1.56028	5.17656	P13647	P13647	0.582701	1.84259	P13647
P13987	-6.16809	2.17083	P13987	P13987	-1.12837	1.11348	P13987
P14314	-6.12383	8.82374	P14314	P14314	-0.601581	0.443636	P14314
P14618	-3.32106	12.5856	P14618	P14618	0.194308	0.324642	P14618
P14625	-6.74798	33.9354	P14625	P14625	-0.868917	1.10867	P14625
P14649	-3.64723	2.43656	P14649	P14649	-0.952712	1.23669	P14649
P14923	1.08338	2.37995	P14923	P14923	1.51718	2.96174	P14923
P15144	-5.51113	27.0591	P15144	P15144	-0.647165	0.693436	P15144
P15880	-0.618157	0.54464	P15880	P15880	0.524185	0.382014	P15880
P15924	1.7803	17.8687	P15924	P15924	1.78652	18.5844	P15924
P16070	-6.81682	10.959	P16070	P16070	-0.998951	0.969602	P16070
P16401	1.10637	3.81904	P16401	P16401	-0.882382	2.26366	P16401
P16402	1.11694	2.81306	P16402	P16402	-1.56332	1.92855	P16402
P16403	1.05253	1.39849	P16403	P16403	-0.371085	0.372143	P16403
P16615	-0.348271	0.148872	P16615	P16615	0.972496	1.11009	P16615
P16949	-4.97941	4.27344	P16949	P16949	-1.85558	1.49901	P16949
P17302	0.191316	0.153197	P17302	P17302	-1.68735	2.10465	P17302
P17931	-6.69784	6.7691	P17931	P17931	0.0898245	0.0603288	P17931
P18124	-0.692018	0.618659	P18124	P18124	0.717838	0.377457	P18124
P18206	-4.45957	15.9854	P18206	P18206	-1.01062	0.538492	P18206
P18621	0.384172	0.492732	P18621	P18621	-0.448087	0.756476	P18621
P18669	-4.97747	8.3724	P18669	P18669	-0.703703	0.652235	P18669
P19338	-6.12281	14.8253	P19338	P19338	1.69122	0.898058	P19338
P20020	-1.90821	1.66521	P20020	P20020	-0.637619	0.855153	P20020
P20810	-4.34804	3.81023	P20810	P20810	-1.31739	1.04461	P20810
P20930	1.01031	2.07234	P20930	P20930	0.369451	0.700953	P20930
P20962	-6.96266	2.33322	P20962	P20962	-2.73132	1.37112	P20962
P21291	-4.45149	1.75053	P21291	P21291	-1.32839	1.33931	P21291
P21333	-4.42451	63.6394	P21333	P21333	1.11132	7.97511	P21333
P21589	-2.88704	5.27359	P21589	P21589	-1.6638	2.717	P21589
P21796	-1.45277	1.67581	P21796	P21796	-2.52871	1.28674	P21796
P21980	-2.14457	0.959187	P21980	P21980	-1.6878	0.896336	P21980
P22061	-2.17946	3.07048	P22061	P22061	0.0045168	0.00297662	P22061
P22307	-1.40688	1.18285	P22307	P22307	3.68854	6.52136	P22307
P22314	-0.876066	0.810037	P22314	P22314	-0.150612	0.158374	P22314
P22626	-6.43771	16.7184	P22626	P22626	-3.47471	1.65176	P22626
P23396	-0.669627	0.812654	P23396	P23396	0.763583	0.838432	P23396
P23497	-2.37718	1.62644	P23497	P23497	-2.51098	1.27918	P23497
P23528	-5.35642	6.78984	P23528	P23528	-0.268573	0.321816	P23528
P24821	-2.07723	3.87149	P24821	P24821	1.87502	2.37117	P24821
P24844	-0.818099	1.11579	P24844	P24844	-0.51587	0.461354	P24844
P25311	1.87118	2.55902	P25311	P25311	2.77375	3.60906	P25311
P25705	-1.95007	3.86105	P25705	P25705	0.141965	0.231177	P25705
P26038	-4.58044	9.52651	P26038	P26038	-1.44854	2.0385	P26038
P26447	-3.68077	3.27842	P26447	P26447	-3.19538	2.51203	P26447
P26599	-3.42772	2.30606	P26599	P26599	-0.365006	0.186003	P26599
P26641	-3.24632	4.20896	P26641	P26641	0.251588	0.12643	P26641
P27635	0.337258	0.279634	P27635	P27635	-0.691631	0.639673	P27635
P27797	-6.7642	28.9428	P27797	P27797	-1.93443	4.72049	P27797
P27824	-5.61061	27.5366	P27824	P27824	-0.821937	0.912936	P27824
P29401	-4.86302	8.19356	P29401	P29401	0.857429	0.653732	P29401
P29508	0.964156	0.90481	P29508	P29508	-1.00571	0.778683	P29508
P29966	-5.66743	11.6364	P29966	P29966	-2.58037	2.73483	P29966
P30040	-6.03665	4.97078	P30040	P30040	-2.12992	1.1098	P30040
P30041	-5.64162	9.36699	P30041	P30041	-1.64512	2.04465	P30041
P30044	-3.71208	4.08226	P30044	P30044	0.382713	0.195418	P30044
P30048	-5.56975	4.67411	P30048	P30048	0.196943	0.0982399	P30048
P30086	-6.53401	9.29737	P30086	P30086	-3.26938	1.5785	P30086
P30101	-7.14393	31.6682	P30101	P30101	-2.40281	8.98123	P30101
P31151	-0.393173	0.330183	P31151	P31151	1.83748	0.970619	P31151
P31431	-3.62855	3.9927	P31431	P31431	0.0761186	0.0509711	P31431
P31689	-2.2437	1.00009	P31689	P31689	0.337385	0.171374	P31689
P31943	-1.98647	1.74068	P31943	P31943	-1.85153	1.49566	P31943
P31944	0.785483	0.981714	P31944	P31944	0.52921	0.474567	P31944
P31946	-5.93047	7.39162	P31946	P31946	-1.80861	0.956451	P31946
P31949	-5.24202	4.45537	P31949	P31949	-2.06482	2.17455	P31949
P32119	-2.91716	1.98694	P32119	P32119	-0.501289	0.446978	P32119
P32969	0.535334	0.232974	P32969	P32969	1.01681	0.788095	P32969
P33176	-2.10235	2.23412	P33176	P33176	-1.23138	1.67977	P33176
P35232	-1.47415	1.24708	P35232	P35232	1.9587	1.02928	P35232
P35527	1.34385	6.13481	P35527	P35527	2.48168	17.8589	P35527
P35555	-2.62105	1.79203	P35555	P35555	-1.12761	0.602303	P35555
P35579	-1.02338	7.71035	P35579	P35579	-0.235488	1.42277	P35579
P35580	-1.35182	7.40192	P35580	P35580	0.0929253	0.265059	P35580
P35908	1.05052	4.81142	P35908	P35908	0.0967606	0.280904	P35908
P36578	-0.643175	0.569522	P36578	P36578	0.0578381	0.0864562	P36578
P36957	-2.90536	1.25633	P36957	P36957	2.35905	1.21326	P36957
P37802	-6.77534	8.20902	P37802	P37802	-4.60582	3.36585	P37802
P38606	-1.80528	0.814427	P38606	P38606	-3.73917	2.8651	P38606
P38646	-4.00264	13.4827	P38646	P38646	1.09172	3.28597	P38646
P39019	-2.01268	3.10962	P39019	P39019	2.34705	3.03269	P39019
P39023	0.976417	1.27611	P39023	P39023	1.16185	1.36634	P39023
P40121	-4.09769	3.61593	P40121	P40121	1.50505	1.20466	P40121
P40926	-3.49368	3.84636	P40926	P40926	3.2311	1.5645	P40926
P40939	-2.98676	2.03172	P40939	P40939	0.452563	0.575277	P40939
P41250	-2.97999	1.28341	P41250	P41250	1.98722	2.0878	P41250
P42766	0.923978	1.29421	P42766	P42766	-0.977335	1.56788	P42766
P43235	-1.46761	1.47628	P43235	P43235	-0.875585	0.668935	P43235
P43490	-4.73195	4.09634	P43490	P43490	-1.07611	0.838502	P43490
P43686	-2.71352	1.18504	P43686	P43686	-2.65002	1.33769	P43686
P45880	-1.5553	2.26436	P45880	P45880	-1.00336	0.534515	P45880
P46459	-1.83285	1.24323	P46459	P46459	-1.9865	2.94812	P46459
P46776	-1.18775	0.77788	P46776	P46776	0.541926	0.396045	P46776
P46777	-0.302589	0.177909	P46777	P46777	-1.77928	0.941979	P46777
P46778	-0.170889	0.0982328	P46778	P46778	-1.47421	1.17843	P46778
P46779	-0.143921	0.113896	P46779	P46779	-0.709998	0.658801	P46779
P46781	0.676936	0.754196	P46781	P46781	-1.52985	0.815822	P46781
P46821	-3.64598	9.51933	P46821	P46821	-0.816695	2.04484	P46821
P46939	-0.993293	0.63939	P46939	P46939	0.130421	0.148956	P46939
P46940	-2.67699	9.18191	P46940	P46940	0.441403	0.700018	P46940
P47755	0.783707	0.493227	P47755	P47755	-1.63906	0.871716	P47755
P47756	-1.25443	1.22909	P47756	P47756	-1.56327	1.60706	P47756
P47929	-1.07655	0.872923	P47929	P47929	0.521095	0.466523	P47929
P48047	0.921286	0.731782	P48047	P48047	-0.320442	0.162438	P48047
P48594	0.875872	0.691211	P48594	P48594	-0.580733	0.613067	P48594
P48681	-2.00876	2.12161	P48681	P48681	-0.358086	0.182331	P48681
P48735	-3.7031	1.52796	P48735	P48735	-0.257868	0.217773	P48735
P49207	0.113277	0.0470952	P49207	P49207	-1.12562	0.60122	P49207
P49327	-3.27655	11.2624	P49327	P49327	0.584379	0.697474	P49327
P49411	-4.44212	1.74791	P49411	P49411	0.304614	0.260116	P49411
P49588	-2.96768	2.01948	P49588	P49588	1.1453	0.897499	P49588
P50402	-4.42488	2.86758	P50402	P50402	-1.42703	0.762312	P50402
P50454	-4.62235	12.2632	P50454	P50454	-1.16156	1.5666	P50454
P50479	-3.31473	2.96761	P50479	P50479	-0.774055	0.584355	P50479
P50990	-2.80294	2.51115	P50990	P50990	1.48457	0.792358	P50990
P51149	-3.58754	6.04898	P51149	P51149	-0.113714	0.0926337	P51149
P51991	-4.34944	6.50573	P51991	P51991	-3.9662	1.8154	P51991
P52272	-3.16668	5.28422	P52272	P52272	-1.66072	1.71822	P52272
P52597	-2.28467	1.01681	P52597	P52597	-1.47005	0.784799	P52597
P53396	-2.51699	2.72975	P53396	P53396	1.51108	1.20978	P53396
P53621	-1.81759	1.57773	P53621	P53621	-0.306172	0.338054	P53621
P54652	-3.70855	5.55178	P54652	P54652	-2.47783	4.84263	P54652
P55036	-3.84775	2.5523	P55036	P55036	1.83798	0.970864	P55036
P55072	-4.11127	10.856	P55072	P55072	0.934668	1.05994	P55072
P55290	-4.73906	9.8496	P55290	P55290	-1.33644	1.85219	P55290
P60174	-4.96361	8.35086	P60174	P60174	-1.63904	2.03601	P60174
P60660	-0.404967	0.490548	P60660	P60660	-1.46289	3.07252	P60660
P60709	-1.43246	3.6234	P60709	P60709	1.34444	0.718755	P60709
P60842	-2.96405	4.90797	P60842	P60842	0.0178934	0.00868524	P60842
P60866	-0.778043	0.489335	P60866	P60866	-0.418768	0.36693	P60866
P61158	-3.69334	1.52487	P61158	P61158	-0.452929	0.39979	P61158
P61160	-2.15865	1.47457	P61160	P61160	-2.899	1.43827	P61160
P61204	-4.45884	3.89425	P61204	P61204	-0.389913	0.199254	P61204
P61247	-0.284663	0.497823	P61247	P61247	-0.222839	0.377464	P61247
P61254	0.712927	0.801153	P61254	P61254	-0.192876	0.132379	P61254
P61313	-1.47676	1.92017	P61313	P61313	0.804927	0.609956	P61313
P61353	-2.96625	1.27845	P61353	P61353	0.651645	0.484036	P61353
P61604	-6.54377	5.27461	P61604	P61604	-1.2203	0.652418	P61604
P61626	2.71184	1.85253	P61626	P61626	-0.248123	0.124632	P61626
P61769	-7.35261	2.40708	P61769	P61769	-2.25296	1.16597	P61769
P61927	1.12501	0.506166	P61927	P61927	0.375006	0.191317	P61927
P61978	-4.9879	13.2281	P61978	P61978	0.159273	0.150654	P61978
P62081	1.14836	0.939328	P62081	P62081	-1.24793	0.667267	P62081
P62191	-2.98962	2.68047	P62191	P62191	-0.819603	0.433485	P62191
P62241	-1.83042	2.20603	P62241	P62241	2.16336	3.24697	P62241
P62244	-4.32132	1.71382	P62244	P62244	0.182644	0.090924	P62244
P62249	-2.08589	0.934672	P62249	P62249	-1.10067	0.859428	P62249
P62263	0.284981	0.202769	P62263	P62263	-1.00694	1.32095	P62263
P62266	1.1252	0.917847	P62266	P62266	0.967564	0.514884	P62266
P62269	-0.210208	0.294726	P62269	P62269	0.256494	0.441473	P62269
P62277	0.277618	0.197231	P62277	P62277	1.05089	0.560516	P62277
P62280	-0.513463	0.381877	P62280	P62280	0.12252	0.150565	P62280
P62328	-8.81922	4.62466	P62328	P62328	-4.44598	4.46467	P62328
P62424	-2.48368	2.21486	P62424	P62424	-1.13755	1.12377	P62424
P62701	0.091305	0.0713005	P62701	P62701	1.18502	0.633395	P62701
P62750	-0.255627	0.294974	P62750	P62750	-0.857786	1.45112	P62750
P62753	0.00792679	0.00671867	P62753	P62753	-0.739957	0.690185	P62753
P62805	-3.19248	4.13548	P62805	P62805	-0.853991	0.954338	P62805
P62829	0.152989	0.121348	P62829	P62829	-0.877784	1.12208	P62829
P62841	0.110407	0.0866381	P62841	P62841	-2.11751	2.23315	P62841
P62847	-0.157251	0.108907	P62847	P62847	-0.944481	0.726885	P62847
P62851	-0.549533	0.537402	P62851	P62851	-0.447282	0.567646	P62851
P62854	-0.0539197	0.0364952	P62854	P62854	0.443069	0.318636	P62854
P62857	-2.06481	0.925809	P62857	P62857	-0.952844	0.733945	P62857
P62879	-4.07774	2.68105	P62879	P62879	0.651546	0.483955	P62879
P62913	1.37051	1.14825	P62913	P62913	-0.368298	0.414223	P62913
P62917	0.635174	0.392395	P62917	P62917	2.38775	2.52913	P62917
P62937	-4.86336	8.1941	P62937	P62937	1.1092	1.29431	P62937
P63104	-5.44761	11.2291	P63104	P63104	-1.24722	1.70561	P63104
P63220	-2.92135	1.26216	P63220	P63220	-2.38772	1.22586	P63220
P63244	-3.16432	2.83603	P63244	P63244	3.39256	1.62281	P63244
P67809	-2.81121	4.62144	P67809	P67809	-0.100369	0.0814792	P67809
P67936	-5.41901	17.4264	P67936	P67936	-0.587091	1.55535	P67936
P68104	-3.49934	3.85255	P68104	P68104	2.44031	2.58572	P68104
P68371	-1.52939	1.30001	P68371	P68371	0.197961	0.0987613	P68371
P69905	1.08142	0.701886	P69905	P69905	3.15053	3.31448	P69905
P78371	-1.44219	0.961329	P78371	P78371	0.758987	0.400101	P78371
P81605	0.774442	0.601921	P81605	P81605	2.1828	3.27969	P81605
P83731	-0.112592	0.0983437	P83731	P83731	0.656845	0.603687	P83731
P84098	0.911328	0.962695	P84098	P84098	1.48995	0.795152	P84098
P84243	-2.61202	1.14633	P84243	P84243	-0.287295	0.200891	P84243
P98095	-2.4844	2.69109	P98095	P98095	-1.64817	2.68641	P98095
P98160	-2.05443	2.52637	P98160	P98160	1.61479	1.66585	P98160
Q00325	-2.03116	2.49299	Q00325	Q00325	-0.434452	0.223081	Q00325
Q00610	-3.05444	5.62542	Q00610	Q00610	0.576629	0.608162	Q00610
Q00839	-2.64352	4.30497	Q00839	Q00839	-0.0216625	0.0196599	Q00839
Q01082	-3.30287	2.95732	Q01082	Q01082	0.504189	0.764892	Q01082
Q01469	0.847524	0.537306	Q01469	Q01469	1.43331	1.74468	Q01469
Q01518	-4.02595	2.65243	Q01518	Q01518	2.07199	1.08287	Q01518
Q02413	1.36003	3.06976	Q02413	Q02413	-1.09422	1.0753	Q02413
Q02539	0.647914	0.648016	Q02539	Q02539	0.0513244	0.034181	Q02539
Q02543	-1.27056	0.573572	Q02543	Q02543	-0.0629368	0.0642832	Q02543
Q02878	-3.3334	4.32707	Q02878	Q02878	0.879642	0.987702	Q02878
Q03135	-3.429	5.11663	Q03135	Q03135	-0.444753	0.454484	Q03135
Q04695	2.69994	7.12089	Q04695	Q04695	0.0917711	0.126159	Q04695
Q05682	-6.52115	32.9164	Q05682	Q05682	-1.40632	4.64156	Q05682
Q06210	-3.08011	1.31918	Q06210	Q06210	-2.18374	1.76543	Q06210
Q06830	-2.26099	2.82291	Q06830	Q06830	0.862456	1.46089	Q06830
Q07020	-0.26566	0.216596	Q07020	Q07020	2.10752	1.09942	Q07020
Q07065	-3.70022	19.4996	Q07065	Q07065	-1.50185	2.40167	Q07065
Q07092	-0.501913	0.21779	Q07092	Q07092	-1.49088	1.19262	Q07092
Q07866	-1.34552	0.89146	Q07866	Q07866	-1.80581	0.955071	Q07866
Q07955	-4.80592	3.06204	Q07955	Q07955	-1.02131	1.17536	Q07955
Q08188	1.35416	1.90748	Q08188	Q08188	1.64897	2.3757	Q08188
Q08431	-1.8921	2.59351	Q08431	Q08431	-0.423789	0.217362	Q08431
Q08554	1.80596	2.72318	Q08554	Q08554	2.29889	3.96572	Q08554
Q09666	-5.02474	113.615	Q09666	Q09666	0.364793	1.31721	Q09666
Q0ZGT2	-2.85516	5.70106	Q0ZGT2	Q0ZGT2	-0.845259	2.04263	Q0ZGT2
Q10588	-3.35751	3.00463	Q10588	Q10588	-0.883137	0.468472	Q10588
Q12765	-3.97701	4.36089	Q12765	Q12765	-0.283256	0.197914	Q12765
Q12792	-2.16512	0.967722	Q12792	Q12792	0.515577	0.375227	Q12792
Q13428	-1.4227	3.09236	Q13428	Q13428	-1.39489	1.94907	Q13428
Q13501	0.794452	0.3523	Q13501	Q13501	0.616003	0.74117	Q13501
Q13509	-3.88424	5.05211	Q13509	Q13509	-0.851269	0.648582	Q13509
Q13561	-4.60947	7.78937	Q13561	Q13561	0.32321	0.320058	Q13561
Q13813	-2.62304	6.4463	Q13813	Q13813	0.307266	0.680821	Q13813
Q14103	-4.08644	5.30817	Q14103	Q14103	0.795227	0.601901	Q14103
Q14118	-3.20975	2.17249	Q14118	Q14118	1.05687	0.822128	Q14118
Q14195	-4.28415	1.70319	Q14195	Q14195	-0.631559	0.762862	Q14195
Q14204	-1.21586	4.01228	Q14204	Q14204	0.609424	1.68729	Q14204
Q14247	-4.87054	15.6912	Q14247	Q14247	-0.17295	0.285966	Q14247
Q14257	0.311366	0.389546	Q14257	Q14257	-1.18742	1.40151	Q14257
Q14315	-2.72161	9.8104	Q14315	Q14315	-0.410318	0.895996	Q14315
Q14574	1.26772	1.051	Q14574	Q14574	-0.0795099	0.0389777	Q14574
Q14697	-3.23079	7.72217	Q14697	Q14697	-0.648848	0.339567	Q14697
Q14847	-6.37686	11.642	Q14847	Q14847	-1.96036	2.492	Q14847
Q14956	4.30226	2.80274	Q14956	Q14956	-1.78916	0.946863	Q14956
Q15019	-2.90682	3.18628	Q15019	Q15019	2.3111	1.19201	Q15019
Q15084	-7.12225	12.7281	Q15084	Q15084	-0.797371	1.00167	Q15084
Q15121	-6.25892	5.10621	Q15121	Q15121	-2.22421	1.79754	Q15121
Q15149	-2.63287	33.0147	Q15149	Q15149	0.334655	1.38738	Q15149
Q15293	-5.13639	11.6331	Q15293	Q15293	-0.624464	0.985768	Q15293
Q15323	-3.91452	3.46981	Q15323	Q15323	0.237649	0.119205	Q15323
Q15365	-1.01776	0.456263	Q15365	Q15365	0.734035	0.551337	Q15365
Q15366	-3.87513	1.58168	Q15366	Q15366	-0.150246	0.102217	Q15366
Q15417	-4.43827	5.74037	Q15417	Q15417	-0.54406	0.282326	Q15417
Q15746	-2.35577	2.53788	Q15746	Q15746	0.777367	1.65776	Q15746
Q15942	-3.44872	3.79712	Q15942	Q15942	-1.44657	1.15489	Q15942
Q16643	-3.36259	8.68258	Q16643	Q16643	-0.315053	0.475784	Q16643
Q16658	-1.75004	2.61974	Q16658	Q16658	-1.13964	0.892664	Q16658
Q16778	-1.72773	2.06025	Q16778	Q16778	-0.336376	0.170842	Q16778
Q32MZ4	-3.61423	3.97726	Q32MZ4	Q32MZ4	-0.0602063	0.0670301	Q32MZ4
Q5D862	1.72956	4.4562	Q5D862	Q5D862	0.530042	1.07983	Q5D862
Q5KU26	-3.14092	2.12948	Q5KU26	Q5KU26	-0.131066	0.0647601	Q5KU26
Q5QNW6	-0.364315	0.216355	Q5QNW6	Q5QNW6	-0.609128	0.317816	Q5QNW6
Q5SSJ5	-1.19578	0.78364	Q5SSJ5	Q5SSJ5	0.506909	0.368408	Q5SSJ5
Q5T749	1.18357	0.533344	Q5T749	Q5T749	-0.0840385	0.0679304	Q5T749
Q69YQ0	-2.02022	0.906971	Q69YQ0	Q69YQ0	2.45721	1.97889	Q69YQ0
Q6KB66	0.785618	1.06245	Q6KB66	Q6KB66	0.803743	0.889583	Q6KB66
Q6NZI2	-4.8866	13.8941	Q6NZI2	Q6NZI2	-0.352714	0.540663	Q6NZI2
Q6UVY6	-2.75841	1.88331	Q6UVY6	Q6UVY6	-2.00074	1.61814	Q6UVY6
Q6UWP8	1.76197	3.14632	Q6UWP8	Q6UWP8	-1.72742	1.79417	Q6UWP8
Q6WCQ1	0.495547	0.573504	Q6WCQ1	Q6WCQ1	-0.189251	0.201499	Q6WCQ1
Q6ZVX7	2.36662	2.10438	Q6ZVX7	Q6ZVX7	-0.0704386	0.0344815	Q6ZVX7
Q7KZF4	-1.7486	1.18268	Q7KZF4	Q7KZF4	1.00698	0.536498	Q7KZF4
Q7Z794	2.44804	6.29661	Q7Z794	Q7Z794	1.68537	2.43732	Q7Z794
Q86YZ3	0.316431	0.809202	Q86YZ3	Q86YZ3	3.22753	34.1667	Q86YZ3
Q8N1N4	1.10953	2.22855	Q8N1N4	Q8N1N4	2.45339	4.78852	Q8N1N4
Q8NBS9	-4.90036	5.26712	Q8NBS9	Q8NBS9	-2.06839	1.08118	Q8NBS9
Q8NC51	-4.27293	8.88526	Q8NC51	Q8NC51	0.757677	0.39938	Q8NC51
Q8NEZ2	3.59012	5.36877	Q8NEZ2	Q8NEZ2	1.90812	2.41808	Q8NEZ2
Q8TAD7	-3.50936	1.46549	Q8TAD7	Q8TAD7	0.939381	0.499407	Q8TAD7
Q8WUM4	2.85408	9.964	Q8WUM4	Q8WUM4	0.922223	3.64123	Q8WUM4	ALIX
Q8WVV4	1.81761	2.1878	Q8WVV4	Q8WVV4	-0.131235	0.0648451	Q8WVV4
Q8WWI1	-1.91502	3.77278	Q8WWI1	Q8WWI1	0.791165	2.46348	Q8WWI1
Q8WX93	-1.19762	0.539854	Q8WX93	Q8WX93	-0.994476	0.529645	Q8WX93
Q92522	-1.96745	3.32365	Q92522	Q92522	-0.200966	0.100302	Q92522
Q92804	-4.76291	3.04061	Q92804	Q92804	0.370835	0.189099	Q92804
Q92945	-4.68479	6.97972	Q92945	Q92945	1.49795	0.799308	Q92945
Q969G5	-5.30118	11.9833	Q969G5	Q969G5	-1.10549	1.47667	Q969G5
Q96AG4	-4.48082	4.8677	Q96AG4	Q96AG4	-0.377483	0.192634	Q96AG4
Q96AQ6	-4.66524	4.04763	Q96AQ6	Q96AQ6	-3.89466	2.96027	Q96AQ6
Q96D15	-5.35669	6.79013	Q96D15	Q96D15	-0.773931	0.726037	Q96D15
Q96IZ0	-2.52497	2.25361	Q96IZ0	Q96IZ0	0.624734	0.570759	Q96IZ0
Q96P63	2.54502	4.11834	Q96P63	Q96P63	0.259469	0.180462	Q96P63
Q99584	-4.60973	1.79411	Q99584	Q99584	-1.29259	0.691167	Q99584
Q99715	-3.44602	1.4446	Q99715	Q99715	0.10584	0.0713312	Q99715
Q99832	-3.10597	2.10749	Q99832	Q99832	-1.47725	0.788551	Q99832
Q9BTV4	-0.556892	0.242799	Q9BTV4	Q9BTV4	0.611383	0.31905	Q9BTV4
Q9BUF5	-1.87585	1.96193	Q9BUF5	Q9BUF5	2.12324	1.71712	Q9BUF5
Q9BY43	0.794902	0.352509	Q9BY43	Q9BY43	3.37526	4.37428	Q9BY43
Q9C0C2	-3.59861	9.38056	Q9C0C2	Q9C0C2	0.614985	0.819664	Q9C0C2
Q9H425	-2.70964	1.85107	Q9H425	Q9H425	1.21093	0.647371	Q9H425
Q9H444	1.87569	1.96174	Q9H444	Q9H444	6.089	7.13473	Q9H444
Q9H4M9	-2.44567	1.67338	Q9H4M9	Q9H4M9	-0.519402	0.378241	Q9H4M9
Q9HD42	3.36285	1.41681	Q9HD42	Q9HD42	5.2031	7.61218	Q9HD42
Q9NR12	-3.06863	1.31511	Q9NR12	Q9NR12	0.159491	0.108716	Q9NR12
Q9NR99	-1.14229	0.933696	Q9NR99	Q9NR99	-1.50709	1.84889	Q9NR99
Q9NX63	-1.27498	1.4338	Q9NX63	Q9NX63	2.65051	2.12465	Q9NX63
Q9NYL9	-2.73687	4.48137	Q9NYL9	Q9NYL9	0.597507	0.715548	Q9NYL9
Q9NZM1	-2.59863	3.30572	Q9NZM1	Q9NZM1	-1.38827	1.68128	Q9NZM1
Q9NZN4	-2.3556	3.36423	Q9NZN4	Q9NZN4	-1.44477	0.7716	Q9NZN4
Q9NZR1	0.218129	0.0918844	Q9NZR1	Q9NZR1	2.22523	1.79834	Q9NZR1
Q9NZT1	0.233334	0.188768	Q9NZT1	Q9NZT1	0.701424	0.760383	Q9NZT1
Q9P0K7	-0.110415	0.0756869	Q9P0K7	Q9P0K7	1.13705	1.1232	Q9P0K7
Q9P2E9	-5.09275	24.9995	Q9P2E9	Q9P2E9	1.141	2.8815	Q9P2E9
Q9UHB6	-3.11231	5.74636	Q9UHB6	Q9UHB6	1.2661	2.749	Q9UHB6
Q9UHD8	-3.7489	4.87765	Q9UHD8	Q9UHD8	-2.28785	1.18163	Q9UHD8
Q9UJU6	-3.41652	7.61998	Q9UJU6	Q9UJU6	-0.436537	0.383973	Q9UJU6
Q9UK41	3.04714	4.50565	Q9UK41	Q9UK41	2.05753	1.6642	Q9UK41
Q9UL25	0.48098	0.290795	Q9UL25	Q9UL25	2.40556	1.23366	Q9UL25
Q9ULV4	-2.50107	2.2312	Q9ULV4	Q9ULV4	1.43286	2.26867	Q9ULV4
Q9UM54	-1.05415	0.473212	Q9UM54	Q9UM54	-0.0514874	0.080094	Q9UM54
Q9UQ80	-4.14351	1.66236	Q9UQ80	Q9UQ80	2.2312	1.15613	Q9UQ80
Q9UQM7	2.46792	1.09021	Q9UQM7	Q9UQM7	2.7363	1.37315	Q9UQM7
Q9Y266	-4.08203	2.68341	Q9Y266	Q9Y266	1.70371	0.904325	Q9Y266
Q9Y277	0.179762	0.125105	Q9Y277	Q9Y277	1.57924	1.26759	Q9Y277
Q9Y2D5	-2.46631	3.96899	Q9Y2D5	Q9Y2D5	0.430106	0.437905	Q9Y2D5
Q9Y2W1	-2.98965	1.28689	Q9Y2W1	Q9Y2W1	1.47238	0.786014	Q9Y2W1
Q9Y383	-4.42483	1.74308	Q9Y383	Q9Y383	0.357453	0.30897	Q9Y383
Q9Y3C1	0.57922	0.629932	Q9Y3C1	Q9Y3C1	1.22095	0.652765	Q9Y3C1
Q9Y3I0	-3.03082	1.30165	Q9Y3I0	Q9Y3I0	0.547001	0.283925	Q9Y3I0
Q9Y490	-2.60793	10.4916	Q9Y490	Q9Y490	0.317419	0.661017	Q9Y490
Q9Y4I1	0.60542	0.264998	Q9Y4I1	Q9Y4I1	-0.453789	0.464761	Q9Y4I1
Q9Y4L1	-4.92016	12.1107	Q9Y4L1	Q9Y4L1	-0.452429	0.232742	Q9Y4L1
Q9Y608	-3.15427	2.13785	Q9Y608	Q9Y608	-0.599686	0.869108	Q9Y608
Q9Y696	-5.51118	5.81369	Q9Y696	Q9Y696	-0.736527	0.387738	Q9Y696
Q9Y6C2	-1.29105	3.14798	Q9Y6C2	Q9Y6C2	-0.481729	0.916686	Q9Y6C2
Q9Y6N5	-4.81926	1.85013	Q9Y6N5	Q9Y6N5	-0.460699	0.237194	Q9Y6N5
TGME49_203310-t26_1-p1	0.708136	1.13378	TGME49_203310-t26_1-p1	TGME49_203310-t26_1-p1	2.7562	7.22072	TGME49_203310-t26_1-p1
TGME49_204020-t26_1-p1	1.09409	1.19486	TGME49_204020-t26_1-p1	TGME49_204020-t26_1-p1	1.0375	1.01222	TGME49_204020-t26_1-p1
TGME49_204050-t26_1-p1	1.08292	0.486598	TGME49_204050-t26_1-p1	TGME49_204050-t26_1-p1	-3.23386	1.56551	TGME49_204050-t26_1-p1
TGME49_204340-t26_1-p1	3.1604	4.09155	TGME49_204340-t26_1-p1	TGME49_204340-t26_1-p1	1.9378	7.15057	TGME49_204340-t26_1-p1
TGME49_207840-t26_1-p1	1.16432	1.12667	TGME49_207840-t26_1-p1	TGME49_207840-t26_1-p1	0.0902475	0.0443156	TGME49_207840-t26_1-p1
TGME49_208830-t26_1-p1	1.43214	0.95406	TGME49_208830-t26_1-p1	TGME49_208830-t26_1-p1	-0.315629	0.384164	TGME49_208830-t26_1-p1
TGME49_209030-t26_1-p1	-2.37967	4.19605	TGME49_209030-t26_1-p1	TGME49_209030-t26_1-p1	2.35638	3.04555	TGME49_209030-t26_1-p1
TGME49_209755-t26_1-p1	1.00266	1.64723	TGME49_209755-t26_1-p1	TGME49_209755-t26_1-p1	2.25841	17.7563	TGME49_209755-t26_1-p1
TGME49_211680-t26_1-p1	-5.15295	9.65984	TGME49_211680-t26_1-p1	TGME49_211680-t26_1-p1	-0.229073	0.22105	TGME49_211680-t26_1-p1
TGME49_213880-t26_1-p1	3.96212	1.60824	TGME49_213880-t26_1-p1	TGME49_213880-t26_1-p1	1.77835	1.85204	TGME49_213880-t26_1-p1
TGME49_214080-t26_1-p1	-3.03659	3.33532	TGME49_214080-t26_1-p1	TGME49_214080-t26_1-p1	1.83208	1.91295	TGME49_214080-t26_1-p1
TGME49_214940-t26_1-p1	3.4092	1.43235	TGME49_214940-t26_1-p1	TGME49_214940-t26_1-p1	5.40206	10.3986	TGME49_214940-t26_1-p1
TGME49_216435-t26_1-p1	2.09036	1.42652	TGME49_216435-t26_1-p1	TGME49_216435-t26_1-p1	1.72212	0.913549	TGME49_216435-t26_1-p1
TGME49_220240-t26_1-p1	1.52336	0.689072	TGME49_220240-t26_1-p1	TGME49_220240-t26_1-p1	0.696796	1.51837	TGME49_220240-t26_1-p1
TGME49_222220-t26_1-p1	-2.79737	2.50605	TGME49_222220-t26_1-p1	TGME49_222220-t26_1-p1	0.328539	0.365193	TGME49_222220-t26_1-p1
TGME49_222370-t26_1-p1	1.07838	1.0304	TGME49_222370-t26_1-p1	TGME49_222370-t26_1-p1	4.82791	9.46126	TGME49_222370-t26_1-p1
TGME49_223940-t26_1-p1	-3.91952	4.30113	TGME49_223940-t26_1-p1	TGME49_223940-t26_1-p1	1.51197	2.14475	TGME49_223940-t26_1-p1
TGME49_225080-t26_1-p1	-0.745954	0.844788	TGME49_225080-t26_1-p1	TGME49_225080-t26_1-p1	1.03846	1.01328	TGME49_225080-t26_1-p1
TGME49_225160-t26_1-p1	3.60654	1.49709	TGME49_225160-t26_1-p1	TGME49_225160-t26_1-p1	3.18862	5.64491	TGME49_225160-t26_1-p1
TGME49_226380-t26_1-p1	3.48672	2.34153	TGME49_226380-t26_1-p1	TGME49_226380-t26_1-p1	0.675726	1.16348	TGME49_226380-t26_1-p1
TGME49_227280-t26_1-p1	3.27629	2.21369	TGME49_227280-t26_1-p1	TGME49_227280-t26_1-p1	0.733625	1.00932	TGME49_227280-t26_1-p1
TGME49_227620-t26_1-p1	-1.38298	0.62523	TGME49_227620-t26_1-p1	TGME49_227620-t26_1-p1	1.13363	0.887541	TGME49_227620-t26_1-p1
TGME49_227970-t26_1-p1	-0.248612	0.144856	TGME49_227970-t26_1-p1	TGME49_227970-t26_1-p1	2.54683	1.29443	TGME49_227970-t26_1-p1
TGME49_229480-t26_1-p1	1.14581	0.515828	TGME49_229480-t26_1-p1	TGME49_229480-t26_1-p1	3.86038	4.94796	TGME49_229480-t26_1-p1
TGME49_229670-t26_1-p1	0.431437	0.316003	TGME49_229670-t26_1-p1	TGME49_229670-t26_1-p1	1.61336	1.29643	TGME49_229670-t26_1-p1
TGME49_230160-t26_1-p1	1.24362	0.818009	TGME49_230160-t26_1-p1	TGME49_230160-t26_1-p1	0.249266	0.270467	TGME49_230160-t26_1-p1
TGME49_230210-t26_1-p1	1.36252	1.14066	TGME49_230210-t26_1-p1	TGME49_230210-t26_1-p1	-0.777806	0.856484	TGME49_230210-t26_1-p1
TGME49_230705-t26_1-p1	4.13581	1.66009	TGME49_230705-t26_1-p1	TGME49_230705-t26_1-p1	1.90979	4.29361	TGME49_230705-t26_1-p1
TGME49_231140-t26_1-p1	0.428718	0.313848	TGME49_231140-t26_1-p1	TGME49_231140-t26_1-p1	1.06804	0.831633	TGME49_231140-t26_1-p1
TGME49_231630-t26_1-p1	-3.75903	1.5456	TGME49_231630-t26_1-p1	TGME49_231630-t26_1-p1	3.209	2.52127	TGME49_231630-t26_1-p1
TGME49_232410-t26_1-p1	0.305435	0.179667	TGME49_232410-t26_1-p1	TGME49_232410-t26_1-p1	3.5447	5.43747	TGME49_232410-t26_1-p1
TGME49_233480-t26_1-p1	-6.40518	3.77693	TGME49_233480-t26_1-p1	TGME49_233480-t26_1-p1	0.0616666	0.0629588	TGME49_233480-t26_1-p1
TGME49_236040-t26_1-p1	-4.0285	1.62824	TGME49_236040-t26_1-p1	TGME49_236040-t26_1-p1	-3.64433	1.71002	TGME49_236040-t26_1-p1
TGME49_236890-t26_1-p1	2.29705	1.57112	TGME49_236890-t26_1-p1	TGME49_236890-t26_1-p1	3.27399	1.58018	TGME49_236890-t26_1-p1
TGME49_237015-t26_1-p1	3.26789	1.38457	TGME49_237015-t26_1-p1	TGME49_237015-t26_1-p1	1.13831	0.891533	TGME49_237015-t26_1-p1
TGME49_239100-t26_1-p1	1.85883	1.61754	TGME49_239100-t26_1-p1	TGME49_239100-t26_1-p1	-1.55045	1.2432	TGME49_239100-t26_1-p1
TGME49_239740-t26_1-p1	1.7357	1.79405	TGME49_239740-t26_1-p1	TGME49_239740-t26_1-p1	0.2885	0.20178	TGME49_239740-t26_1-p1
TGME49_239760-t26_1-p1	-1.2511	0.564592	TGME49_239760-t26_1-p1	TGME49_239760-t26_1-p1	0.0182899	0.012091	TGME49_239760-t26_1-p1
TGME49_240060-t26_1-p1	0.765611	0.480805	TGME49_240060-t26_1-p1	TGME49_240060-t26_1-p1	-0.167429	0.251122	TGME49_240060-t26_1-p1
TGME49_240090-t26_1-p1	1.62413	0.734352	TGME49_240090-t26_1-p1	TGME49_240090-t26_1-p1	2.55945	2.05652	TGME49_240090-t26_1-p1
TGME49_244470-t26_1-p1	-3.61002	1.49821	TGME49_244470-t26_1-p1	TGME49_244470-t26_1-p1	1.20082	1.19489	TGME49_244470-t26_1-p1
TGME49_245460-t26_1-p1	2.50625	1.71462	TGME49_245460-t26_1-p1	TGME49_245460-t26_1-p1	1.60246	0.853099	TGME49_245460-t26_1-p1
TGME49_247440-t26_1-p1	3.97637	2.62482	TGME49_247440-t26_1-p1	TGME49_247440-t26_1-p1	3.34793	5.92998	TGME49_247440-t26_1-p1
TGME49_248390-t26_1-p1	0.36099	0.154515	TGME49_248390-t26_1-p1	TGME49_248390-t26_1-p1	0.736094	0.553031	TGME49_248390-t26_1-p1
TGME49_250710-t26_1-p1	-2.28677	3.62808	TGME49_250710-t26_1-p1	TGME49_250710-t26_1-p1	-0.559991	1.31347	TGME49_250710-t26_1-p1
TGME49_257380-t26_1-p1	0.69236	0.619006	TGME49_257380-t26_1-p1	TGME49_257380-t26_1-p1	-0.43883	0.386179	TGME49_257380-t26_1-p1
TGME49_257680-t26_1-p1	-3.35959	2.26474	TGME49_257680-t26_1-p1	TGME49_257680-t26_1-p1	0.590052	0.434391	TGME49_257680-t26_1-p1
TGME49_258410-t26_1-p1	-0.832761	0.653029	TGME49_258410-t26_1-p1	TGME49_258410-t26_1-p1	1.02626	0.796117	TGME49_258410-t26_1-p1
TGME49_260520-t26_1-p1	2.07203	1.82304	TGME49_260520-t26_1-p1	TGME49_260520-t26_1-p1	1.13729	2.23041	TGME49_260520-t26_1-p1
TGME49_260540-t26_1-p1	-0.645092	0.283222	TGME49_260540-t26_1-p1	TGME49_260540-t26_1-p1	-0.397086	0.283309	TGME49_260540-t26_1-p1
TGME49_261650-t26_1-p1	-3.71454	1.53158	TGME49_261650-t26_1-p1	TGME49_261650-t26_1-p1	0.0866609	0.0892237	TGME49_261650-t26_1-p1
TGME49_262620-t26_1-p1	-0.446148	0.379113	TGME49_262620-t26_1-p1	TGME49_262620-t26_1-p1	-0.0972164	0.0788547	TGME49_262620-t26_1-p1
TGME49_263050-t26_1-p1	1.39477	1.97855	TGME49_263050-t26_1-p1	TGME49_263050-t26_1-p1	0.865958	0.824455	TGME49_263050-t26_1-p1
TGME49_263090-t26_1-p1	-3.36204	5.01082	TGME49_263090-t26_1-p1	TGME49_263090-t26_1-p1	-0.9642	0.513037	TGME49_263090-t26_1-p1
TGME49_266960-t26_1-p1	-1.46543	0.662828	TGME49_266960-t26_1-p1	TGME49_266960-t26_1-p1	-0.845092	0.447525	TGME49_266960-t26_1-p1
TGME49_269190-t26_1-p1	-0.609021	0.374926	TGME49_269190-t26_1-p1	TGME49_269190-t26_1-p1	3.12494	5.52949	TGME49_269190-t26_1-p1
TGME49_269442-t26_1-p1	-1.17707	0.530333	TGME49_269442-t26_1-p1	TGME49_269442-t26_1-p1	-1.41348	1.43615	TGME49_269442-t26_1-p1
TGME49_269690-t26_1-p1	0.978512	0.437979	TGME49_269690-t26_1-p1	TGME49_269690-t26_1-p1	0.0338152	0.0654373	TGME49_269690-t26_1-p1
TGME49_269885-t26_1-p1	3.43924	1.44235	TGME49_269885-t26_1-p1	TGME49_269885-t26_1-p1	2.73306	4.18781	TGME49_269885-t26_1-p1
TGME49_270250-t26_1-p1	0.595044	0.365628	TGME49_270250-t26_1-p1	TGME49_270250-t26_1-p1	3.43089	4.44206	TGME49_270250-t26_1-p1
TGME49_270320-t26_1-p1	1.42523	2.58113	TGME49_270320-t26_1-p1	TGME49_270320-t26_1-p1	1.64074	3.5523	TGME49_270320-t26_1-p1
TGME49_271050-t26_1-p1	-6.76868	5.40367	TGME49_271050-t26_1-p1	TGME49_271050-t26_1-p1	-1.37596	1.39342	TGME49_271050-t26_1-p1
TGME49_273760-t26_1-p1	-0.317579	0.398173	TGME49_273760-t26_1-p1	TGME49_273760-t26_1-p1	0.90509	1.021	TGME49_273760-t26_1-p1
TGME49_275440-t26_1-p1	0.201376	0.0846561	TGME49_275440-t26_1-p1	TGME49_275440-t26_1-p1	2.44565	2.59146	TGME49_275440-t26_1-p1
TGME49_275470-t26_1-p1	1.0549	0.853038	TGME49_275470-t26_1-p1	TGME49_275470-t26_1-p1	3.13921	5.55542	TGME49_275470-t26_1-p1
TGME49_278870-t26_1-p1	-1.4122	0.638588	TGME49_278870-t26_1-p1	TGME49_278870-t26_1-p1	1.92356	1.55504	TGME49_278870-t26_1-p1
TGME49_279100-t26_1-p1	2.99665	2.03805	TGME49_279100-t26_1-p1	TGME49_279100-t26_1-p1	-2.66739	2.13717	TGME49_279100-t26_1-p1
TGME49_280570-t26_1-p1	-6.68988	6.76311	TGME49_280570-t26_1-p1	TGME49_280570-t26_1-p1	-0.318905	0.273228	TGME49_280570-t26_1-p1
TGME49_286450-t26_1-p1	-4.64649	1.80408	TGME49_286450-t26_1-p1	TGME49_286450-t26_1-p1	-3.21991	2.52865	TGME49_286450-t26_1-p1
TGME49_286720-t26_1-p1	1.14024	1.81041	TGME49_286720-t26_1-p1	TGME49_286720-t26_1-p1	0.626169	0.988997	TGME49_286720-t26_1-p1
TGME49_288650-t26_1-p1	4.23751	8.81014	TGME49_288650-t26_1-p1	TGME49_288650-t26_1-p1	0.0235986	0.0297318	TGME49_288650-t26_1-p1
TGME49_290700-t26_1-p1	2.57754	2.80142	TGME49_290700-t26_1-p1	TGME49_290700-t26_1-p1	-0.610011	0.73285	TGME49_290700-t26_1-p1
TGME49_293360-t26_1-p1	1.29284	0.583842	TGME49_293360-t26_1-p1	TGME49_293360-t26_1-p1	0.00578609	0.00280286	TGME49_293360-t26_1-p1
TGME49_293690-t26_1-p1	-0.550155	0.593907	TGME49_293690-t26_1-p1	TGME49_293690-t26_1-p1	0.61748	0.56336	TGME49_293690-t26_1-p1
TGME49_299050-t26_1-p1	1.66837	1.97645	TGME49_299050-t26_1-p1	TGME49_299050-t26_1-p1	0.0635873	0.0424628	TGME49_299050-t26_1-p1
TGME49_300100-t26_1-p1	1.34925	1.53413	TGME49_300100-t26_1-p1	TGME49_300100-t26_1-p1	0.801468	1.00773	TGME49_300100-t26_1-p1
TGME49_308860-t26_1-p1	0.876396	0.557379	TGME49_308860-t26_1-p1	TGME49_308860-t26_1-p1	0.630582	0.576734	TGME49_308860-t26_1-p1
TGME49_309590-t26_1-p1	0.184065	0.0772155	TGME49_309590-t26_1-p1	TGME49_309590-t26_1-p1	2.18476	3.28299	TGME49_309590-t26_1-p1
TGME49_309930-t26_1-p1	3.13992	2.12885	TGME49_309930-t26_1-p1	TGME49_309930-t26_1-p1	1.10372	2.30393	TGME49_309930-t26_1-p1
TGME49_311230-t26_1-p1	-1.7238	1.77983	TGME49_311230-t26_1-p1	TGME49_311230-t26_1-p1	0.730559	2.1413	TGME49_311230-t26_1-p1
TGME49_311470-t26_1-p1	2.85045	1.23617	TGME49_311470-t26_1-p1	TGME49_311470-t26_1-p1	0.634084	0.766395	TGME49_311470-t26_1-p1
TGME49_311720-t26_1-p1	-2.42743	5.08368	TGME49_311720-t26_1-p1	TGME49_311720-t26_1-p1	-0.898655	1.01256	TGME49_311720-t26_1-p1
TGME49_313380-t26_1-p1	-1.82281	1.58277	TGME49_313380-t26_1-p1	TGME49_313380-t26_1-p1	1.09463	0.854278	TGME49_313380-t26_1-p1
TGME49_315610-t26_1-p1	0.242404	0.102403	TGME49_315610-t26_1-p1	TGME49_315610-t26_1-p1	-0.866959	0.97118	TGME49_315610-t26_1-p1
TGME49_315780-t26_1-p1	-6.79423	2.30018	TGME49_315780-t26_1-p1	TGME49_315780-t26_1-p1	-1.41163	1.71415	TGME49_315780-t26_1-p1
TGME49_316340-t26_1-p1	1.78486	1.54612	TGME49_316340-t26_1-p1	TGME49_316340-t26_1-p1	-2.11938	3.61376	TGME49_316340-t26_1-p1
TGME49_319340-t26_1-p1	3.23081	1.37183	TGME49_319340-t26_1-p1	TGME49_319340-t26_1-p1	0.790529	1.41139	TGME49_319340-t26_1-p1
TGME49_323100-t26_1-p1	3.69062	1.524	TGME49_323100-t26_1-p1	TGME49_323100-t26_1-p1	2.36112	1.21417	TGME49_323100-t26_1-p1
Q02952	-4.59115	24.1047	Z-Notfound	TGME49_244280-t26_1-p1	5.88651	5.51006	Z-Notfound
Q16555	-4.97676	15.0929	Z-Notfound	TGME49_215220-t26_1-p1	2.05073	5.46021	Z-Notfound
P13667	-5.16992	14.684	Z-Notfound	TGME49_255660-t26_1-p1	5.4656	5.22625	Z-Notfound
P19013	-5.51567	14.5598	Z-Notfound	P04259; P02538; P48668	1.47163	5.15872	Z-Notfound
Q01995	-6.46313	14.2867	Z-Notfound	TGME49_201130-t26_1-p1	2.33165	4.99705	Z-Notfound
P27816	-4.97504	14.1431	Z-Notfound	TGME49_244560-t26_1-p1	-2.71635	4.16086	Z-Notfound
Q13885	-3.69296	12.3119	Z-Notfound	TGME49_310750-t26_1-p1	4.02249	4.11312	Z-Notfound
P51858	-5.47794	10.212	Z-Notfound	TGME49_297650-t26_1-p1	-2.96972	3.8648	Z-Notfound
Q02818	-4.60413	9.5751	Z-Notfound	TGME49_269950-t26_1-p1	2.18228	3.73736	Z-Notfound
P23284	-6.66521	9.44445	Z-Notfound	TGME49_305940-t26_1-p1	-3.57085	3.71254	Z-Notfound
P80723	-5.54784	9.23093	Z-Notfound	P12814; O43707	-2.4416	3.71166	Z-Notfound
P29692	-5.47882	9.12989	Z-Notfound	P35749; P35579	3.40647	3.55982	Z-Notfound
P80303	-4.68697	7.91409	Z-Notfound	P30038	-2.07794	3.5322	Z-Notfound
P00338	-4.59553	7.76682	Z-Notfound	TGME49_218960-t26_1-p1	1.83642	3.40832	Z-Notfound
P00167	-6.21421	7.6748	Z-Notfound	P39656	3.23691	3.39832	Z-Notfound
P09429	-4.93792	7.32606	Z-Notfound	TGME49_309600-t26_1-p1	1.37069	3.25764	Z-Notfound
Q01105	-6.72582	6.79009	Z-Notfound	TGME49_288840-t26_1-p1	-4.27179	3.18118	Z-Notfound
P62258	-4.15418	6.22174	Z-Notfound	TGME49_250880-t26_1-p1	-4.19562	3.13765	Z-Notfound
O43169	-5.91102	6.15046	Z-Notfound	TGME49_282170-t26_1-p1	2.05626	3.06623	Z-Notfound
O00299	-5.88848	6.1319	Z-Notfound	TGME49_268950-t26_1-p1	-0.951926	3.0619	Z-Notfound
Q06323	-5.78732	6.04798	Z-Notfound	TGME49_272760-t26_1-p1	3.96204	3.00075	Z-Notfound
P02538	2.98457	6.00391	Z-Notfound	Q9H307	-3.7639	2.8804	Z-Notfound
P05534	-5.61101	5.89927	Z-Notfound	TGME49_264660-t26_1-p1	-0.542204	2.87493	Z-Notfound
Q14108	-5.56211	5.85748	Z-Notfound	TGME49_214970-t26_1-p1	-2.22259	2.8602	Z-Notfound
Q86UE4	-4.53181	5.85243	Z-Notfound	TGME49_320050-t26_1-p1	3.73116	2.86012	Z-Notfound
P62491	-4.52383	5.84292	Z-Notfound	TGME49_208730-t26_1-p1	-0.924322	2.83637	Z-Notfound
P16989	-5.50553	5.80881	Z-Notfound	Q14498	-2.67465	2.83377	Z-Notfound
P13646	-5.44728	5.75837	Z-Notfound	TGME49_286680-t26_1-p1	-2.19789	2.82578	Z-Notfound
Q96AE4	-4.44301	5.74608	Z-Notfound	Q9Y678	-1.90854	2.81591	Z-Notfound
Q96AY3	-4.30588	5.57973	Z-Notfound	Q86V48	-1.68479	2.7581	Z-Notfound
P09651	-4.26104	5.52477	Z-Notfound	TGME49_245600-t26_1-p1	-2.12706	2.72673	Z-Notfound
Q99536	-4.24234	5.50178	Z-Notfound	TGME49_232340-t26_1-p1	2.09424	2.68069	Z-Notfound
O15400	-5.13985	5.48622	Z-Notfound	TGME49_214430-t26_1-p1	3.21588	2.52593	Z-Notfound
P78417	-5.1183	5.46676	Z-Notfound	TGME49_258200-t26_1-p1	-2.36947	2.50937	Z-Notfound
Q9UBS4	-3.64385	5.45204	Z-Notfound	TGME49_269920-t26_1-p1	1.32886	2.50835	Z-Notfound
P27348	-5.06445	5.41792	Z-Notfound	TGME49_306890-t26_1-p1	-1.94791	2.4744	Z-Notfound
P31948	-4.97803	5.33887	Z-Notfound	Q96RQ3	-0.833245	2.46529	Z-Notfound
P24534	-6.55581	5.28161	Z-Notfound	P36776	-1.69299	2.45021	Z-Notfound
Q9NQC3	-6.02695	4.96479	Z-Notfound	P24844; O14950	1.88533	2.38579	Z-Notfound
Q00688	-4.55428	4.93911	Z-Notfound	TGME49_304955-t26_1-p1	2.23786	2.36595	Z-Notfound
O43175	-3.24604	4.82612	Z-Notfound	TGME49_226970-t26_1-p1	2.91012	2.31353	Z-Notfound
Q96B97	-4.41477	4.80297	Z-Notfound	TGME49_308890-t26_1-p1	-1.8175	2.28956	Z-Notfound
P35237	-4.40906	4.79735	Z-Notfound	P0DPH8; Q9NY65; Q9BQE3; P68366	2.86181	2.27898	Z-Notfound
P35637	-5.63425	4.71612	Z-Notfound	TGME49_297880-t26_1-p1	2.85202	2.27195	Z-Notfound
P16152	-4.31668	4.70588	Z-Notfound	P05090	5.62303	2.27074	Z-Notfound
P55209	-5.58605	4.68476	Z-Notfound	TGME49_288380-t26_1-p1	5.58245	2.26102	Z-Notfound
P23588	-3.56654	4.63872	Z-Notfound	TGME49_214240-t26_1-p1	-1.18273	2.16674	Z-Notfound
Q07021	-5.47494	4.61175	Z-Notfound	P22087	-2.0276	2.13301	Z-Notfound
P50502	-5.47206	4.60985	Z-Notfound	TGME49_250770-t26_1-p1	2.66066	2.13218	Z-Notfound
O95865	-4.2045	4.59346	Z-Notfound	TGME49_267740-t26_1-p1	-1.70505	2.1298	Z-Notfound
Q16181	-4.18568	4.57445	Z-Notfound	TGME49_293590-t26_1-p1	1.66601	2.07433	Z-Notfound
P13674	-5.41466	4.57172	Z-Notfound	P05166	-1.06896	2.06164	Z-Notfound
Q13765	-5.37589	4.54581	Z-Notfound	TGME49_211260-t26_1-p1	-2.5401	2.04193	Z-Notfound
P35613	-5.32807	4.51367	Z-Notfound	TGME49_289690-t26_1-p1	-4.72272	2.03946	Z-Notfound
P78386	-2.74749	4.50139	Z-Notfound	Q8WUJ3	4.71681	2.03783	Z-Notfound
P27487	-4.1073	4.49484	Z-Notfound	A5D8V6	2.50437	2.01485	Z-Notfound
P40261	-5.06844	4.33579	Z-Notfound	TGME49_245670-t26_1-p1	2.50222	2.01321	Z-Notfound
P82979	-5.05202	4.32434	Z-Notfound	TGME49_310010-t26_1-p1	1.88868	1.97694	Z-Notfound
Q12797	-3.87429	4.25384	Z-Notfound	Q96N67	2.39238	1.92904	Z-Notfound
O75347	-4.94982	4.25256	Z-Notfound	TGME49_220330-t26_1-p1	-2.36646	1.90898	Z-Notfound
P17661	-3.26445	4.23362	Z-Notfound	TGME49_224460-t26_1-p1	1.36867	1.90555	Z-Notfound
Q13185	-3.82573	4.2028	Z-Notfound	TGME49_253370-t26_1-p1	4.2541	1.90433	Z-Notfound
P30484	-4.85487	4.18501	Z-Notfound	Q16822	4.24075	1.90031	Z-Notfound
P61981	-3.80176	4.17751	Z-Notfound	P35611	-4.23523	1.89865	Z-Notfound
P52209	-4.84123	4.17524	Z-Notfound	TGME49_249240-t26_1-p1	4.22867	1.89667	Z-Notfound
O43399	-3.78681	4.16169	Z-Notfound	P30492; P30447; P04439; P10316	-4.19876	1.8876	Z-Notfound
P17096	-4.79456	4.14168	Z-Notfound	P54652; P11142	-2.31596	1.86967	Z-Notfound
Q99497	-4.779	4.13044	Z-Notfound	TGME49_200360-t26_1-p1	4.12549	1.8652	Z-Notfound
P15531	-4.75002	4.10946	Z-Notfound	TGME49_315910-t26_1-p1	4.11831	1.86298	Z-Notfound
P08865	-4.62892	4.02094	Z-Notfound	Q7LBR1	4.11668	1.86248	Z-Notfound
P07108	-6.89661	3.96887	Z-Notfound	O94925	-1.34228	1.86185	Z-Notfound
P05362	-4.5538	3.96533	Z-Notfound	P02533; Q04695	1.51523	1.86041	Z-Notfound
P20042	-3.56301	3.92185	Z-Notfound	TGME49_270510-t26_1-p1	-2.29384	1.85237	Z-Notfound
Q96FQ6	-4.48702	3.91544	Z-Notfound	TGME49_227000-t26_1-p1	4.07738	1.85031	Z-Notfound
Q9NZN3	-2.4235	3.88771	Z-Notfound	TGME49_272695-t26_1-p1	-2.28792	1.84773	Z-Notfound
P51572	-4.43516	3.8764	Z-Notfound	P62736; P68032	2.28601	1.84623	Z-Notfound
P13473	-6.61579	3.86059	Z-Notfound	TGME49_233870-t26_1-p1	-0.755067	1.8461	Z-Notfound
O14737	-4.38882	3.84129	Z-Notfound	P04259; P02538; P48668; P12035	4.03535	1.8372	Z-Notfound
P99999	-4.33521	3.80042	Z-Notfound	TGME49_283780-t26_1-p1	-2.27344	1.83636	Z-Notfound
P38159	-4.30414	3.7766	Z-Notfound	P02538; P48668	2.26389	1.82885	Z-Notfound
P30085	-4.26922	3.74972	Z-Notfound	O43166	-2.24222	1.81177	Z-Notfound
P30460	-4.24778	3.73316	Z-Notfound	Q9Y281	3.95327	1.81129	Z-Notfound
Q9H9H4	3.3739	3.71466	Z-Notfound	P17812	-3.94808	1.80964	Z-Notfound
Q14525	-4.09749	3.61577	Z-Notfound	TGME49_203980-t26_1-p1	-3.91102	1.7978	Z-Notfound
P02511	-3.28047	3.61082	Z-Notfound	P11279	-3.876	1.78653	Z-Notfound
P30533	-4.08106	3.6028	Z-Notfound	P0DPH8; Q9BQE3	2.20871	1.78527	Z-Notfound
Q8IWE2	-2.78773	3.57335	Z-Notfound	TGME49_318525-t26_1-p1	2.19519	1.77454	Z-Notfound
Q9Y2J2	-3.24324	3.56916	Z-Notfound	Q9NWB6	1.28543	1.76818	Z-Notfound
P13693	-5.89501	3.56494	Z-Notfound	P41252	1.70454	1.76813	Z-Notfound
Q4V9L6	-5.81983	3.53251	Z-Notfound	P09493; P06753	-1.27958	1.75858	Z-Notfound
Q13283	-3.98926	3.52984	Z-Notfound	O95573	3.78415	1.75661	Z-Notfound
O14818	-3.19477	3.51471	Z-Notfound	Q14203	3.76356	1.74983	Z-Notfound
P20674	-5.5389	3.4085	Z-Notfound	TGME49_220890-t26_1-p1	-3.72933	1.7385	Z-Notfound
O15173	-5.52518	3.40233	Z-Notfound	Q16777; Q7L7L0; P16104	-3.68334	1.72315	Z-Notfound
P60468	-5.4182	3.35379	Z-Notfound	TGME49_237070-t26_1-p1	2.12916	1.72186	Z-Notfound
P54709	-5.39228	3.34193	Z-Notfound	TGME49_228170-t26_1-p1	0.738772	1.71578	Z-Notfound
P19012	-5.33526	3.31568	Z-Notfound	Q9NRW1	-3.65068	1.71217	Z-Notfound
Q01844	-5.25084	3.27645	Z-Notfound	TGME49_207440-t26_1-p1	2.11129	1.70753	Z-Notfound
O43390	-3.66232	3.26308	Z-Notfound	O75746	-3.62649	1.70399	Z-Notfound
P23246	-2.5602	3.25103	Z-Notfound	P23528; Q9Y281	-3.62643	1.70397	Z-Notfound
P21266	-3.62593	3.23271	Z-Notfound	TGME49_244380-t26_1-p1	0.87006	1.70105	Z-Notfound
P07602	-5.15102	3.22948	Z-Notfound	P17612; P22694	1.64412	1.6993	Z-Notfound
TGME49_309210-t26_1-p1	-3.61001	3.21939	Z-Notfound	P49368	-3.58749	1.69072	Z-Notfound
P07585	-3.60007	3.21106	Z-Notfound	TGME49_306030-t26_1-p1	3.51825	1.6669	Z-Notfound
TGME49_207210-t26_1-p1	-3.5649	3.18149	Z-Notfound	Q99623	-1.61415	1.66512	Z-Notfound
Q9BRK5	-3.55754	3.17529	Z-Notfound	TGME49_281980-t26_1-p1	-2.0525	1.66014	Z-Notfound
Q9BPX5	-3.53701	3.15796	Z-Notfound	TGME49_239260-t26_1-p1	3.49453	1.65866	Z-Notfound
P54727	-4.90094	3.10894	Z-Notfound	TGME49_233500-t26_1-p1	3.49013	1.65713	Z-Notfound
P62820	-3.46313	3.09524	Z-Notfound	Q05639; TGME49_294800-t26_1-p1 ; P68104	1.60666	1.65658	Z-Notfound
P68402	-4.84557	3.08169	Z-Notfound	TGME49_211460-t26_1-p1	1.01728	1.64717	Z-Notfound
P61586	-3.42554	3.06312	Z-Notfound	Q9BUP0	3.44825	1.64248	Z-Notfound
TGME49_233460-t26_1-p1	-4.6964	3.00721	Z-Notfound	P49419	-2.01887	1.63288	Z-Notfound
TGME49_289750-t26_1-p1	-2.71028	2.95763	Z-Notfound	Q01814	1.3502	1.62785	Z-Notfound
Q9UHV9	-3.27287	2.93121	Z-Notfound	Q13085; O00763	0.94007	1.62564	Z-Notfound
P15586	-4.54202	2.92847	Z-Notfound	TGME49_252880-t26_1-p1	2.00242	1.6195	Z-Notfound
Q5XKE5	1.56886	2.92096	Z-Notfound	TGME49_239680-t26_1-p1	-3.35993	1.61118	Z-Notfound
P05067	-2.67482	2.91602	Z-Notfound	TGME49_262880-t26_1-p1	1.99154	1.61064	Z-Notfound
Q04917	-4.51235	2.91314	Z-Notfound	TGME49_223900-t26_1-p1	1.97483	1.59701	Z-Notfound
P02788	2.66001	2.89862	Z-Notfound	P07814	1.32735	1.59586	Z-Notfound
TGME49_293870-t26_1-p1	-4.4841	2.89849	Z-Notfound	Q66PJ3	3.23875	1.56731	Z-Notfound
P84157	-4.40968	2.8596	Z-Notfound	TGME49_316400-t26_1-p1	1.92924	1.5597	Z-Notfound
P13797	-3.19031	2.85892	Z-Notfound	TGME49_306210-t26_1-p1	-3.20357	1.55436	Z-Notfound
Q9BS26	-4.40369	2.85645	Z-Notfound	TGME49_244180-t26_1-p1	1.50289	1.53814	Z-Notfound
P05413	-4.39243	2.85053	Z-Notfound	TGME49_202780-t26_1-p1	-0.70393	1.53811	Z-Notfound
TGME49_259240-t26_1-p1	-4.34916	2.82767	Z-Notfound	TGME49_213030-t26_1-p1	1.8961	1.53245	Z-Notfound
P18085	-4.34514	2.82554	Z-Notfound	TGME49_305340-t26_1-p1	-1.88708	1.52502	Z-Notfound
Q99733	-4.33945	2.82252	Z-Notfound	Q15392	-1.88566	1.52385	Z-Notfound
P36543	-4.31651	2.81033	Z-Notfound	TGME49_244260-t26_1-p1	-3.09755	1.51479	Z-Notfound
Q9P0L0	-4.18151	2.73778	Z-Notfound	TGME49_279420-t26_1-p1	-1.12883	1.51399	Z-Notfound
P42167	-4.15677	2.72433	Z-Notfound	TGME49_249390-t26_1-p1	3.08794	1.51115	Z-Notfound
P60903	-4.12031	2.70442	Z-Notfound	P41208; TGME49_247230-t26_1-p1	3.08583	1.51035	Z-Notfound
P10321	-4.09414	2.69008	Z-Notfound	TGME49_227948-t26_1-p1	1.86627	1.50784	Z-Notfound
P53999	-4.09334	2.68963	Z-Notfound	O15075	3.07386	1.50582	Z-Notfound
P37837	-2.99625	2.68643	Z-Notfound	TGME49_297960-t26_1-p1	-1.85872	1.5016	Z-Notfound
P43487	-4.05958	2.67104	Z-Notfound	TGME49_246930-t26_1-p1	-1.85747	1.50057	Z-Notfound
TGME49_294800-t26_1-p1	-2.94486	2.64016	Z-Notfound	TGME49_290670-t26_1-p1	-3.05607	1.49906	Z-Notfound
Q9Y5Z4	-3.98303	2.62854	Z-Notfound	Q16778; Q5QNW6; TGME49_209910-t26_1-p1; TGME49_305160-t26_1-p1	-3.04576	1.49513	Z-Notfound
P06744	-3.97434	2.62369	Z-Notfound	TGME49_269600-t26_1-p1	1.46088	1.49021	Z-Notfound
Q15836	-3.97063	2.62162	Z-Notfound	O14617	3.03075	1.4894	Z-Notfound
O43790	-2.89418	2.59429	Z-Notfound	Q92743	3.02356	1.48664	Z-Notfound
O43776	-2.89061	2.59106	Z-Notfound	P31939	-3.01366	1.48284	Z-Notfound
P17066	-2.37919	2.56584	Z-Notfound	TGME49_288000-t26_1-p1	-1.24418	1.47999	Z-Notfound
Q13510	-3.85928	2.55886	Z-Notfound	TGME49_282055-t26_1-p1	1.10568	1.47698	Z-Notfound
P41567	-3.83367	2.54428	Z-Notfound	TGME49_285180-t26_1-p1	2.98643	1.47235	Z-Notfound
P07339	-2.83773	2.54294	Z-Notfound	P84103	1.82322	1.4722	Z-Notfound
Q32P28	-2.83694	2.54221	Z-Notfound	P09874	-2.98384	1.47135	Z-Notfound
P37108	-2.80697	2.51484	Z-Notfound	Q07157	-1.82218	1.47134	Z-Notfound
O75396	-3.76093	2.50259	Z-Notfound	TGME49_239400-t26_1-p1	-2.97322	1.46724	Z-Notfound
Q8WW12	-3.74251	2.49197	Z-Notfound	TGME49_244200-t26_1-p1	1.23148	1.46239	Z-Notfound
P50395	-3.74226	2.49182	Z-Notfound	TGME49_310150-t26_1-p1	2.95795	1.46132	Z-Notfound
P49755	-3.73131	2.48549	Z-Notfound	TGME49_235420-t26_1-p1	-1.09338	1.45737	Z-Notfound
P68871	2.30221	2.47386	Z-Notfound	P13804	-2.94219	1.45518	Z-Notfound
P62826	-2.75301	2.46535	Z-Notfound	TGME49_246170-t26_1-p1	1.42488	1.44915	Z-Notfound
Q9H223	-3.63715	2.43066	Z-Notfound	TGME49_254000-t26_1-p1	2.92163	1.44715	Z-Notfound
P50552	-3.63177	2.4275	Z-Notfound	Q9BQE3	2.90854	1.44202	Z-Notfound
P08962	-7.26929	2.39159	Z-Notfound	P43897	1.77824	1.4348	Z-Notfound
P61224	-2.65266	2.37267	Z-Notfound	Q969H8	2.8649	1.4248	Z-Notfound
Q9UGY1	2.64938	2.36963	Z-Notfound	Q8WVJ2	-2.86229	1.42377	Z-Notfound
P12035	-2.20782	2.36076	Z-Notfound	P20337	2.8591	1.42251	Z-Notfound
P63313	-7.03219	2.34665	Z-Notfound	P07900; P08238	-0.842022	1.41827	Z-Notfound
TGME49_314810-t26_1-p1	1.91611	2.32828	Z-Notfound	P60660; P14649	-1.75645	1.41662	Z-Notfound
O95571	-3.45448	2.32218	Z-Notfound	TGME49_244120-t26_1-p1	-0.634345	1.41314	Z-Notfound
P24666	-3.41738	2.29982	Z-Notfound	P54886	1.19564	1.41284	Z-Notfound
P46783	-2.56719	2.29312	Z-Notfound	P31930	-2.80833	1.40225	Z-Notfound
P14866	-3.34661	2.25682	Z-Notfound	P54136	-2.80323	1.40021	Z-Notfound
P39687	-6.49278	2.23924	Z-Notfound	TGME49_278440-t26_1-p1	2.77277	1.38794	Z-Notfound
P04632	-6.48187	2.23699	Z-Notfound	Q16891	-2.74587	1.37704	Z-Notfound
Q14974	-2.48787	2.2188	Z-Notfound	Q9NVI7	2.7296	1.37042	Z-Notfound
O75348	-6.3614	2.21192	Z-Notfound	TGME49_234270-t26_1-p1	1.1621	1.36668	Z-Notfound
Q96HE7	-3.25291	2.19925	Z-Notfound	Q5T9A4; Q9NVI7	2.71335	1.36378	Z-Notfound
Q13838	-3.23639	2.18903	Z-Notfound	P10644	-1.68758	1.35895	Z-Notfound
P12956	-2.06262	2.18636	Z-Notfound	P50993; P05023; P13637	-1.34349	1.35648	Z-Notfound
Q9BVC6	-6.19215	2.176	Z-Notfound	P13591	1.67506	1.34842	Z-Notfound
Q99961	-3.16599	2.14519	Z-Notfound	Q96PK6	-1.67469	1.34812	Z-Notfound
P55854	-5.98628	2.13118	Z-Notfound	P53814	1.67181	1.34569	Z-Notfound
P17677	-3.13905	2.12831	Z-Notfound	Q7Z794; P35908; P04264; P04259; P02538; P48668; P12035; P13647	2.66867	1.34541	Z-Notfound
O75947	-5.88095	2.10774	Z-Notfound	P40227	2.65684	1.34052	Z-Notfound
P28074	-3.09531	2.10077	Z-Notfound	TGME49_296121-t26_1-p1	1.32763	1.33845	Z-Notfound
O60437	-1.98315	2.09082	Z-Notfound	TGME49_221620-t26_1-p1; TGME49_266960-t26_1-p1	1.32702	1.33776	Z-Notfound
Q01130	-5.80217	2.08998	Z-Notfound	TGME49_245720-t26_1-p1	1.31804	1.32755	Z-Notfound
Q9UKY7	-5.79877	2.08921	Z-Notfound	O75369; Q14315	2.62115	1.32569	Z-Notfound
P41208	-3.06008	2.07847	Z-Notfound	P21399	2.60524	1.31904	Z-Notfound
Q9BVK6	-5.72163	2.07162	Z-Notfound	P17066; P54652; P11142	-2.59793	1.31597	Z-Notfound
P21926	-5.72075	2.07141	Z-Notfound	TGME49_309752-t26_1-p1	2.5948	1.31466	Z-Notfound
Q9Y2B0	-5.6972	2.06601	Z-Notfound	P00441	-2.59295	1.31389	Z-Notfound
P07686	-5.65733	2.0568	Z-Notfound	P63241	-2.5887	1.3121	Z-Notfound
P04439	-5.63547	2.05174	Z-Notfound	TGME49_250115-t26_1-p1	-2.58016	1.30851	Z-Notfound
O75368	-5.57345	2.03727	Z-Notfound	TGME49_262110-t26_1-p1	1.29597	1.3025	Z-Notfound
Q96TA1	-2.98494	2.03056	Z-Notfound	Q9NWQ8	-2.56506	1.30214	Z-Notfound
P08727	5.45749	2.00987	Z-Notfound	TGME49_295125-t26_1-p1	1.61274	1.29591	Z-Notfound
Q15185	-5.44167	2.00609	Z-Notfound	P62993	-1.28102	1.28555	Z-Notfound
Q9Y639	-5.4014	1.99644	Z-Notfound	P22090; P62701	-2.52094	1.28343	Z-Notfound
P04156	-5.34321	1.98239	Z-Notfound	P04181	2.51624	1.28143	Z-Notfound
P52565	-5.33377	1.9801	Z-Notfound	TGME49_231640-t26_1-p1	0.661079	1.28026	Z-Notfound
TGME49_320600-t26_1-p1	-5.28744	1.96882	Z-Notfound	TGME49_268370-t26_1-p1	-1.08971	1.26778	Z-Notfound
P26583	-5.27999	1.96699	Z-Notfound	Q15233	-1.57895	1.26735	Z-Notfound
Q9BRA2	-5.24308	1.95793	Z-Notfound	TGME49_293180-t26_1-p1	-1.08622	1.26303	Z-Notfound
Q14019	-5.2243	1.9533	Z-Notfound	TGME49_219170-t26_1-p1	1.25664	1.25794	Z-Notfound
P47813	-2.86346	1.95211	Z-Notfound	P27105	2.45711	1.25605	Z-Notfound
P56945	1.14234	1.94353	Z-Notfound	P53990	1.25412	1.25509	Z-Notfound
P05455	-5.10118	1.92263	Z-Notfound	P61204; P18085; P84085	2.45323	1.25437	Z-Notfound
P07476	-2.17398	1.92084	Z-Notfound	Q9UN37	-2.43431	1.24618	Z-Notfound
P09525	-2.81306	1.91922	Z-Notfound	P02533; Q04695; P08779	1.54938	1.24229	Z-Notfound
O15144	-2.81143	1.91815	Z-Notfound	Q7Z3B1	2.42536	1.24229	Z-Notfound
Q16777	-1.62619	1.91713	Z-Notfound	P04264; P04259; P02538; P48668; P13647	2.41391	1.23731	Z-Notfound
TGME49_223490-t26_1-p1	2.16066	1.90808	Z-Notfound	Q9P035	-2.39466	1.2289	Z-Notfound
Q92841	-2.78881	1.90332	Z-Notfound	TGME49_248340-t26_1-p1	2.38091	1.22287	Z-Notfound
P10606	-4.97913	1.89163	Z-Notfound	P31040	-1.52646	1.22285	Z-Notfound
TGME49_248480-t26_1-p1	1.81563	1.8897	Z-Notfound	TGME49_226220-t26_1-p1	1.22137	1.21807	Z-Notfound
Q9UMY4	-4.92765	1.87838	Z-Notfound	TGME49_227150-t26_1-p1	1.51954	1.21697	Z-Notfound
P43034	-4.8918	1.86909	Z-Notfound	P0DMV9; P34931	-1.21361	1.20932	Z-Notfound
P55084	-4.86191	1.86131	Z-Notfound	TGME49_243730-t26_1-p1	1.50838	1.20749	Z-Notfound
Q92973	-2.70579	1.84852	Z-Notfound	TGME49_288500-t26_1-p1	2.34466	1.2069	Z-Notfound
Q9NVA2	-4.80611	1.84667	Z-Notfound	TGME49_247400-t26_1-p1	-2.32507	1.19822	Z-Notfound
TGME49_205700-t26_1-p1	-4.79334	1.8433	Z-Notfound	P62873	-1.49206	1.19362	Z-Notfound
P35998	-2.6955	1.84169	Z-Notfound	TGME49_261970-t26_1-p1	-1.19905	1.19289	Z-Notfound
P60953	-2.69235	1.8396	Z-Notfound	O95782; O94973	1.19549	1.18888	Z-Notfound
P07195	-4.77897	1.83951	Z-Notfound	Q96CW1	-2.30236	1.18812	Z-Notfound
P22392	-4.77625	1.83879	Z-Notfound	TGME49_221660-t26_1-p1	-0.68351	1.17988	Z-Notfound
TGME49_251810-t26_1-p1	-2.68677	1.83589	Z-Notfound	Q9BPU6	1.021	1.17494	Z-Notfound
Q14444	-4.76352	1.83541	Z-Notfound	P05771; P17252	1.18211	1.17382	Z-Notfound
P05114	-4.75637	1.83352	Z-Notfound	TGME49_291890-t26_1-p1	-1.18185	1.17353	Z-Notfound
P31942	-2.6673	1.82293	Z-Notfound	TGME49_252065-t26_1-p1	-0.908318	1.16852	Z-Notfound
Q9UMX0	-4.69248	1.81646	Z-Notfound	Q86VP6	1.46231	1.16831	Z-Notfound
P09486	-4.66296	1.80853	Z-Notfound	TGME49_210600-t26_1-p1	-1.17569	1.1666	Z-Notfound
P49006	-4.64142	1.80271	Z-Notfound	P53618	1.01389	1.1654	Z-Notfound
Q14011	-4.64139	1.8027	Z-Notfound	TGME49_316250-t26_1-p1	1.01271	1.16381	Z-Notfound
Q99653	-4.63804	1.80179	Z-Notfound	TGME49_204120-t26_1-p1	1.17108	1.1614	Z-Notfound
Q92597	-4.60433	1.79265	Z-Notfound	Q96J84	2.2352	1.15794	Z-Notfound
P20645	-4.59834	1.79101	Z-Notfound	P12277	2.23031	1.15573	Z-Notfound
Q9H1E3	-4.57972	1.78593	Z-Notfound	TGME49_255340-t26_1-p1	-1.00225	1.1498	Z-Notfound
Q99729	-4.53377	1.77334	Z-Notfound	P21333; O75369; Q14315	2.21587	1.14918	Z-Notfound
Q9BSJ8	-2.5889	1.77045	Z-Notfound	TGME49_250820-t26_1-p1	1.00127	1.14849	Z-Notfound
P27482	-2.56274	1.75283	Z-Notfound	P17987	-1.15897	1.1478	Z-Notfound
Q15843	-4.41278	1.7397	Z-Notfound	TGME49_295950-t26_1-p1	-0.998995	1.14545	Z-Notfound
Q16527	-4.40092	1.73636	Z-Notfound	TGME49_208560-t26_1-p1	1.15423	1.14248	Z-Notfound
Q9H910	-4.36472	1.72615	Z-Notfound	Q9BWM7	-2.18535	1.13528	Z-Notfound
P62316	-2.51117	1.71796	Z-Notfound	TGME49_320490-t26_1-p1	1.14544	1.13261	Z-Notfound
Q86V81	-4.29871	1.70736	Z-Notfound	Q96N66	2.16422	1.1256	Z-Notfound
O75822	-4.29678	1.70681	Z-Notfound	TGME49_247530-t26_1-p1	2.14995	1.11904	Z-Notfound
P21281	-2.48111	1.69754	Z-Notfound	TGME49_281675-t26_1-p1	2.14398	1.11629	Z-Notfound
Q00765	-4.26436	1.6975	Z-Notfound	Q15056	-2.11801	1.10429	Z-Notfound
P59998	-2.47579	1.69392	Z-Notfound	O00763	-0.581217	1.09265	Z-Notfound
P61019	-4.21465	1.68313	Z-Notfound	TGME49_256030-t26_1-p1	1.1067	1.08924	Z-Notfound
Q9BT09	-4.20641	1.68074	Z-Notfound	P28482	1.36408	1.08451	Z-Notfound
P51884	-4.14592	1.66307	Z-Notfound	P55769	-2.07229	1.08301	Z-Notfound
Q9Y617	-4.14457	1.66267	Z-Notfound	TGME49_237180-t26_1-p1	-1.35774	1.07909	Z-Notfound
P30043	-2.41547	1.65272	Z-Notfound	TGME49_214880-t26_1-p1	2.05726	1.07597	Z-Notfound
O00233	-4.09158	1.64703	Z-Notfound	Q05639; P68104	1.3476	1.07043	Z-Notfound
Q6IAA8	-4.06421	1.6389	Z-Notfound	O75381	2.03817	1.067	Z-Notfound
Q16629	-4.05911	1.63738	Z-Notfound	Q96RP9	-2.03594	1.06594	Z-Notfound
O60869	-4.04874	1.63429	Z-Notfound	P29373	2.03582	1.06589	Z-Notfound
Q9Y5S9	-4.04261	1.63246	Z-Notfound	TGME49_280380-t26_1-p1	1.33906	1.06313	Z-Notfound
Q9BRP8	-4.02935	1.62849	Z-Notfound	TGME49_214220-t26_1-p1	-2.02455	1.06057	Z-Notfound
O43493	-4.00681	1.62173	Z-Notfound	P27708	-1.07521	1.05412	Z-Notfound
Q07666	-4.00596	1.62147	Z-Notfound	TGME49_285230-t26_1-p1	1.07311	1.05178	Z-Notfound
Q9UIJ7	-3.96315	1.60855	Z-Notfound	TGME49_237500-t26_1-p1	0.927194	1.05007	Z-Notfound
P10253	-3.95301	1.60548	Z-Notfound	P05165	-0.416676	1.04385	Z-Notfound
Q71UI9	-3.94184	1.60208	Z-Notfound	P36952	1.05938	1.0365	Z-Notfound
TGME49_209290-t26_1-p1	-3.91366	1.59349	Z-Notfound	TGME49_209600-t26_1-p1	1.9642	1.03191	Z-Notfound
Q14134	-3.90921	1.59213	Z-Notfound	Q6ZVM7	1.96209	1.0309	Z-Notfound
Q5T9A4	3.89635	1.5882	Z-Notfound	P61106	1.0518	1.02809	Z-Notfound
Q86Y82	-3.85677	1.57602	Z-Notfound	P35580; P35579	0.903942	1.01949	Z-Notfound
P52907	-1.3774	1.57245	Z-Notfound	P20339	-1.92022	1.01081	Z-Notfound
P13010	-3.84461	1.57227	Z-Notfound	TGME49_210778-t26_1-p1	-1.27446	1.0079	Z-Notfound
Q96EY5	3.84181	1.5714	Z-Notfound	P22528; P35321	-1.91087	1.0063	Z-Notfound
O14613	-3.8339	1.56895	Z-Notfound	TGME49_232780-t26_1-p1	1.03192	1.00604	Z-Notfound
Q9UH65	-3.78771	1.55458	Z-Notfound	TGME49_268230-t26_1-p1	-1.26707	1.00158	Z-Notfound
P22735	0.95551	1.55035	Z-Notfound	Q13425	-1.89845	1.0003	Z-Notfound
TGME49_229930-t26_1-p1	-3.74636	1.54162	Z-Notfound	P20340	-1.89652	0.999362	Z-Notfound
Q15181	-3.73271	1.53732	Z-Notfound	TGME49_263270-t26_1-p1	-1.89319	0.997747	Z-Notfound
Q15404	-3.69008	1.52383	Z-Notfound	P0DPH8; TGME49_316400-t26_1-p1; Q9BQE3; P68366	1.26215	0.997369	Z-Notfound
Q14157	-3.63726	1.50697	Z-Notfound	Q16352	-1.01398	0.986191	Z-Notfound
P61026	-3.61456	1.49968	Z-Notfound	P63151	-1.8632	0.983179	Z-Notfound
P12532	-3.57859	1.48806	Z-Notfound	P50991	-1.86117	0.98219	Z-Notfound
P46782	-1.71989	1.48341	Z-Notfound	TGME49_297745-t26_1-p1	-0.441963	0.980299	Z-Notfound
Q13740	-3.56417	1.48338	Z-Notfound	TGME49_232600-t26_1-p1	1.23761	0.976383	Z-Notfound
Q9NVS9	-3.56413	1.48337	Z-Notfound	TGME49_241170-t26_1-p1	1.22784	0.96803	Z-Notfound
P51148	-3.56405	1.48335	Z-Notfound	Q9NYI0	1.81157	0.957907	Z-Notfound
P28066	-3.55716	1.48111	Z-Notfound	P02533; P08779	0.986287	0.955651	Z-Notfound
Q13642	-3.54989	1.47874	Z-Notfound	TGME49_224060-t26_1-p1	-1.80679	0.955554	Z-Notfound
P20290	-3.53784	1.47481	Z-Notfound	TGME49_311770-t26_1-p1	1.79532	0.949902	Z-Notfound
O75475	-3.53021	1.47232	Z-Notfound	P04259; P02538	-1.20185	0.945808	Z-Notfound
A7E2Y1	-3.50961	1.46558	Z-Notfound	TGME49_321450-t26_1-p1	1.78031	0.942487	Z-Notfound
O76011	-3.50042	1.46256	Z-Notfound	P08621	-1.77536	0.940034	Z-Notfound
P12429	-2.13951	1.46114	Z-Notfound	P36542	1.76621	0.935503	Z-Notfound
TGME49_215980-t26_1-p1	-2.13161	1.45558	Z-Notfound	TGME49_310900-t26_1-p1	-0.75056	0.932899	Z-Notfound
Q8IVM0	-3.43744	1.44175	Z-Notfound	TGME49_286600-t26_1-p1	-1.74297	0.923952	Z-Notfound
Q13409	-1.62787	1.39469	Z-Notfound	TGME49_324600-t26_1-p1	1.74264	0.923786	Z-Notfound
TGME49_215785-t26_1-p1	1.39117	1.38695	Z-Notfound	TGME49_310220-t26_1-p1	-0.829902	0.923192	Z-Notfound
P07741	-3.26993	1.38527	Z-Notfound	TGME49_263700-t26_1-p1	1.73366	0.919308	Z-Notfound
Q9BQ61	-3.25413	1.37985	Z-Notfound	TGME49_318260-t26_1-p1	1.72814	0.916557	Z-Notfound
Q70UQ0	-3.18084	1.35453	Z-Notfound	Q6YN16	-1.72506	0.915014	Z-Notfound
Q9NP97	-3.17637	1.35297	Z-Notfound	P05129	-0.823159	0.914508	Z-Notfound
P54577	-3.15009	1.3438	Z-Notfound	P60880	1.71321	0.909088	Z-Notfound
P14324	-1.96752	1.33946	Z-Notfound	P42224	1.15794	0.908289	Z-Notfound
P58107	-3.0875	1.3218	Z-Notfound	Q9UNL2	-1.69206	0.898477	Z-Notfound
Q9HCY8	-3.05837	1.31147	Z-Notfound	Q9UQ35	1.69118	0.898034	Z-Notfound
Q13643	-3.03999	1.30492	Z-Notfound	TGME49_294360-t26_1-p1	-0.57661	0.896246	Z-Notfound
TGME49_313390-t26_1-p1	1.908	1.29702	Z-Notfound	TGME49_297710-t26_1-p1	-0.808788	0.896048	Z-Notfound
TGME49_315690-t26_1-p1	1.90366	1.29392	Z-Notfound	O00303	1.6832	0.894022	Z-Notfound
O60716	-1.88345	1.27947	Z-Notfound	Q99714	1.68138	0.893106	Z-Notfound
P49773	-2.94773	1.27175	Z-Notfound	TGME49_297520-t26_1-p1	1.6784	0.891602	Z-Notfound
P84090	-2.91365	1.25935	Z-Notfound	Q13045	0.720912	0.889877	Z-Notfound
O14773	-2.89073	1.25098	Z-Notfound	TGME49_202770-t26_1-p1	-0.925892	0.889478	Z-Notfound
P26373	1.13357	1.24629	Z-Notfound	TGME49_267480-t26_1-p1	-1.6695	0.887118	Z-Notfound
TGME49_267400-t26_1-p1	1.44581	1.21999	Z-Notfound	TGME49_255330-t26_1-p1	-1.65906	0.881847	Z-Notfound
P40925	-2.7953	1.21572	Z-Notfound	Q9BVP2	1.65278	0.878667	Z-Notfound
Q13557	-2.79292	1.21484	Z-Notfound	TGME49_272460-t26_1-p1	-1.64152	0.872965	Z-Notfound
TGME49_301180-t26_1-p1	-2.77895	1.20963	Z-Notfound	P03956	1.63644	0.870386	Z-Notfound
P11766	-1.77324	1.20041	Z-Notfound	P30447; P04439; P10316	1.63301	0.868648	Z-Notfound
P62136	-2.74335	1.19629	Z-Notfound	TGME49_216720-t26_1-p1	-1.62796	0.866084	Z-Notfound
Q13200	-2.72117	1.18793	Z-Notfound	Q96BM9; Q9NVJ2	1.6208	0.862442	Z-Notfound
Q9NZM5	2.7094	1.18348	Z-Notfound	TGME49_295360-t26_1-p1	1.61811	0.861074	Z-Notfound
Q71U36	-2.66414	1.1663	Z-Notfound	P38117	-1.61672	0.860363	Z-Notfound
P17980	-2.62866	1.15273	Z-Notfound	TGME49_204400-t26_1-p1	-1.60852	0.856185	Z-Notfound
P43307	-2.55575	1.12458	Z-Notfound	TGME49_202550-t26_1-p1	-0.777292	0.855831	Z-Notfound
O75367	-2.4992	1.10251	Z-Notfound	TGME49_225690-t26_1-p1	-1.60712	0.855471	Z-Notfound
Q92817	-1.30503	1.08619	Z-Notfound	Q13247	1.60361	0.853683	Z-Notfound
Q9Y6M1	-2.43252	1.0762	Z-Notfound	TGME49_291950-t26_1-p1	-1.09337	0.853202	Z-Notfound
TGME49_267060-t26_1-p1	2.42801	1.07441	Z-Notfound	Q9UI12	1.09291	0.852812	Z-Notfound
Q04323	-2.34314	1.04047	Z-Notfound	P31943; P55795	1.59366	0.848602	Z-Notfound
P25788	-1.5509	1.03997	Z-Notfound	P50993; P13637	1.58566	0.844512	Z-Notfound
P00966	-2.26895	1.01041	Z-Notfound	TGME49_227360-t26_1-p1	-0.686078	0.839879	Z-Notfound
Q13151	-2.25465	1.00457	Z-Notfound	P54289	0.873773	0.832895	Z-Notfound
P20618	-2.25369	1.00418	Z-Notfound	TGME49_306230-t26_1-p1	1.56128	0.83201	Z-Notfound
Q14192	-2.20488	0.98415	Z-Notfound	TGME49_213350-t26_1-p1	1.55912	0.8309	Z-Notfound
Q5JTV8	-2.19724	0.981001	Z-Notfound	TGME49_242270-t26_1-p1	-1.55315	0.82783	Z-Notfound
O75223	2.19264	0.979104	Z-Notfound	TGME49_294800-t26_1-p1	-1.06261	0.827012	Z-Notfound
Q07812	-2.1857	0.976239	Z-Notfound	Q6DN90	1.54996	0.826188	Z-Notfound
TGME49_300000-t26_1-p1	2.17587	0.972173	Z-Notfound	TGME49_226072-t26_1-p1	-1.05553	0.820988	Z-Notfound
P35052	1.44984	0.966861	Z-Notfound	O00231	-1.53624	0.819118	Z-Notfound
TGME49_262560-t26_1-p1	1.44967	0.96674	Z-Notfound	TGME49_267500-t26_1-p1	0.856281	0.814022	Z-Notfound
P35749	-1.01557	0.96098	Z-Notfound	Q12904	1.52385	0.812719	Z-Notfound
Q53EL6	-1.43846	0.958629	Z-Notfound	Q12905	-1.51533	0.808316	Z-Notfound
P07384	-1.42897	0.951771	Z-Notfound	O95299	-1.03769	0.805824	Z-Notfound
Q9BYG3	0.996867	0.940476	Z-Notfound	P12236; P05141	1.03627	0.804616	Z-Notfound
Q12841	-1.97585	0.8881	Z-Notfound	Q9Y265	1.49396	0.797234	Z-Notfound
Q9BU76	-1.87111	0.843068	Z-Notfound	Q9Y3Z3	1.47734	0.788597	Z-Notfound
P41091	-1.86111	0.838737	Z-Notfound	TGME49_253750-t26_1-p1	0.828728	0.78442	Z-Notfound
TGME49_215460-t26_1-p1	0.9004	0.836025	Z-Notfound	TGME49_229990-t26_1-p1	1.46527	0.782308	Z-Notfound
P18077	-1.8416	0.83026	Z-Notfound	TGME49_292920-t26_1-p1	-1.00609	0.779005	Z-Notfound
Q8NEJ9	-1.77153	0.799647	Z-Notfound	O76021	0.998689	0.77273	Z-Notfound
Q6DD88	-1.70202	0.769005	Z-Notfound	Q9NZ09	1.43791	0.768011	Z-Notfound
P28070	-1.68459	0.761276	Z-Notfound	TGME49_276860-t26_1-p1	-1.43054	0.764153	Z-Notfound
Q16576	-1.67406	0.756602	Z-Notfound	O43237	1.4124	0.754629	Z-Notfound
Q7L2J0	1.63223	0.737971	Z-Notfound	TGME49_283850-t26_1-p1	0.799606	0.753309	Z-Notfound
Q04828	-1.60513	0.725854	Z-Notfound	Q8TCJ2	-1.40687	0.751723	Z-Notfound
P30050	-1.10259	0.716969	Z-Notfound	TGME49_275860-t26_1-p1	-0.566785	0.745229	Z-Notfound
TGME49_238010-t26_1-p1	0.701851	0.710327	Z-Notfound	Q92747	1.3939	0.744894	Z-Notfound
Q86VY4	1.07292	0.695834	Z-Notfound	P26368	1.38243	0.738847	Z-Notfound
P31025	1.52502	0.68982	Z-Notfound	Q9NQ29	0.949966	0.731515	Z-Notfound
Q9H8Y8	-1.49067	0.674278	Z-Notfound	P26640	1.36271	0.728428	Z-Notfound
TGME49_305160-t26_1-p1	-1.4747	0.667037	Z-Notfound	TGME49_286580-t26_1-p1	1.356	0.724881	Z-Notfound
Q13596	-1.46825	0.664107	Z-Notfound	TGME49_269770-t26_1-p1	-0.771206	0.723151	Z-Notfound
P00918	1.44512	0.653592	Z-Notfound	Q6PML9	1.34999	0.721695	Z-Notfound
P61081	-1.41377	0.639302	Z-Notfound	TGME49_295680-t26_1-p1	-0.938165	0.721557	Z-Notfound
P62736	-0.992183	0.638606	Z-Notfound	TGME49_312420-t26_1-p1	0.40507	0.70964	Z-Notfound
P68366	-1.36893	0.618797	Z-Notfound	TGME49_238040-t26_1-p1	0.924003	0.70962	Z-Notfound
Q00341	-0.949589	0.608599	Z-Notfound	TGME49_315140-t26_1-p1	-0.923712	0.709375	Z-Notfound
P49720	-1.33886	0.605009	Z-Notfound	P46977	-1.32396	0.707876	Z-Notfound
TGME49_277080-t26_1-p1	0.920575	0.58824	Z-Notfound	TGME49_262400-t26_1-p1	-0.58461	0.697791	Z-Notfound
Q9ULX9	1.29829	0.586354	Z-Notfound	Q7Z2D5	-1.30065	0.695468	Z-Notfound
Q9H6W3	0.537734	0.578646	Z-Notfound	TGME49_252500-t26_1-p1	-1.29912	0.69465	Z-Notfound
TGME49_209985-t26_1-p1	-0.896654	0.571509	Z-Notfound	TGME49_253900-t26_1-p1	1.29546	0.692699	Z-Notfound
Q2M2I5	0.885819	0.563946	Z-Notfound	Q92614	0.415377	0.692232	Z-Notfound
Q92499	-1.24363	0.561141	Z-Notfound	Q16666	0.488926	0.684435	Z-Notfound
TGME49_286730-t26_1-p1	-1.1973	0.539705	Z-Notfound	P00367	0.638365	0.682687	Z-Notfound
TGME49_308090-t26_1-p1	0.692455	0.531199	Z-Notfound	TGME49_204480-t26_1-p1	-0.732507	0.68236	Z-Notfound
O00488	-0.683866	0.523871	Z-Notfound	P67936; P09493; P07951; P06753	-0.431691	0.682123	Z-Notfound
Q9NSI2	-1.13272	0.509748	Z-Notfound	P21912	1.26864	0.678366	Z-Notfound
P25786	-1.09475	0.492102	Z-Notfound	TGME49_208740-t26_1-p1	-0.406763	0.675543	Z-Notfound
Q7Z406	-1.02433	0.459324	Z-Notfound	TGME49_295450-t26_1-p1	-1.26226	0.674948	Z-Notfound
P49748	-1.01425	0.454629	Z-Notfound	TGME49_236670-t26_1-p1	0.882206	0.674487	Z-Notfound
Q96QA5	0.72198	0.451006	Z-Notfound	TGME49_206300-t26_1-p1	0.879719	0.672401	Z-Notfound
Q8N474	-0.719159	0.449087	Z-Notfound	TGME49_231080-t26_1-p1	1.25337	0.670181	Z-Notfound
P18583	0.51026	0.439646	Z-Notfound	Q13885; Q9BVA1	0.867476	0.662141	Z-Notfound
Q9UIV8	-0.976739	0.437153	Z-Notfound	TGME49_306300-t26_1-p1	0.349765	0.657557	Z-Notfound
TGME49_270380-t26_1-p1	0.694979	0.432675	Z-Notfound	P48594; P29508	0.705768	0.654388	Z-Notfound
P62714	-0.918043	0.409804	Z-Notfound	TGME49_308020-t26_1-p1	-1.22368	0.654238	Z-Notfound
Q86UP2	-0.896719	0.399871	Z-Notfound	P16401; P10412; P16403	-1.21722	0.650758	Z-Notfound
TGME49_310490-t26_1-p1	0.624564	0.385297	Z-Notfound	TGME49_248700-t26_1-p1	-0.852868	0.649919	Z-Notfound
P62979	-0.828289	0.368024	Z-Notfound	Q16778; Q5QNW6	-1.21149	0.647675	Z-Notfound
TGME49_215775-t26_1-p1	0.577354	0.353898	Z-Notfound	P62910	1.20963	0.646674	Z-Notfound
P60900	-0.478671	0.353729	Z-Notfound	TGME49_234230-t26_1-p1	-1.20918	0.646432	Z-Notfound
P40429	-0.564893	0.345663	Z-Notfound	TGME49_221310-t26_1-p1	0.435794	0.645558	Z-Notfound
Q13867	0.772308	0.342022	Z-Notfound	TGME49_310950-t26_1-p1	-0.846937	0.644962	Z-Notfound
Q99459	-0.453558	0.3336	Z-Notfound	P35908; P04259; P02538; P48668; P12035; P13647	-1.20155	0.642316	Z-Notfound
P15153	-0.717133	0.316461	Z-Notfound	P28331	1.19874	0.640802	Z-Notfound
O75190	0.697765	0.307508	Z-Notfound	TGME49_262010-t26_1-p1	-0.460048	0.63798	Z-Notfound
P48960	-0.684689	0.30147	Z-Notfound	TGME49_266030-t26_1-p1	1.1906	0.636408	Z-Notfound
Q9H2D6	-0.654984	0.287775	Z-Notfound	TGME49_218560-t26_1-p1	0.193161	0.636234	Z-Notfound
Q9UNF1	-0.459001	0.276601	Z-Notfound	Q9UMS6	1.18461	0.633174	Z-Notfound
TGME49_221620-t26_1-p1	-0.215941	0.26121	Z-Notfound	P50914	-0.827633	0.628853	Z-Notfound
O60488	-0.564343	0.2462	Z-Notfound	TGME49_205470-t26_1-p1	-1.16798	0.624184	Z-Notfound
Q9Y3U8	-0.562975	0.245576	Z-Notfound	P25398	-0.589772	0.623895	Z-Notfound
P11940	0.537343	0.233888	Z-Notfound	P02533; P19012; Q04695; P08779	1.16482	0.622475	Z-Notfound
P17858	0.530059	0.230573	Z-Notfound	TGME49_219130-t26_1-p1	0.811135	0.615117	Z-Notfound
P25787	0.524507	0.228048	Z-Notfound	A2NJV5	-0.802759	0.608155	Z-Notfound
O94813	0.172388	0.227467	Z-Notfound	TGME49_251170-t26_1-p1; TGME49_250955-t26_1-p1	1.13491	0.606267	Z-Notfound
Q8IW75	0.514305	0.223413	Z-Notfound	Q14165	-1.12998	0.603591	Z-Notfound
Q16610	0.36499	0.216779	Z-Notfound	P11498	-0.165219	0.60167	Z-Notfound
Q13835	-0.252416	0.205147	Z-Notfound	Q9H936	1.1232	0.599909	Z-Notfound
Q9Y294	-0.45467	0.196435	Z-Notfound	P08559	0.511366	0.598705	Z-Notfound
O00154	0.452711	0.195552	Z-Notfound	TGME49_299780-t26_1-p1	0.790435	0.597925	Z-Notfound
O75165	0.443825	0.191552	Z-Notfound	P15104	0.788714	0.596497	Z-Notfound
Q8WXX5	-0.179817	0.18907	Z-Notfound	TGME49_306220-t26_1-p1	-0.561898	0.590614	Z-Notfound
Q8TD47	0.22307	0.180017	Z-Notfound	P55786	1.10324	0.589058	Z-Notfound
P63173	-0.400439	0.172094	Z-Notfound	P15311	1.10195	0.588357	Z-Notfound
P17844	-0.376974	0.161624	Z-Notfound	Q8IWC1	1.09118	0.58249	Z-Notfound
P12273	0.224826	0.157977	Z-Notfound	Q13772	1.08966	0.581665	Z-Notfound
TGME49_266070-t26_1-p1	0.368704	0.157944	Z-Notfound	P13929; P09104; P06733	-1.08628	0.579824	Z-Notfound
P47914	0.363552	0.155653	Z-Notfound	O60282	-1.08625	0.579808	Z-Notfound
P62899	-0.221574	0.155585	Z-Notfound	TGME49_264130-t26_1-p1	0.767197	0.578682	Z-Notfound
O60911	0.345913	0.147827	Z-Notfound	TGME49_316400-t26_1-p1; TGME49_231770-t26_1-p1	-1.08367	0.578399	Z-Notfound
P42357	0.204246	0.142892	Z-Notfound	Q96SB3	0.627453	0.573536	Z-Notfound
Q9UNX3	0.297629	0.126528	Z-Notfound	TGME49_228120-t26_1-p1	0.758342	0.571367	Z-Notfound
O75934	-0.277035	0.117501	Z-Notfound	Q01484	1.06754	0.569606	Z-Notfound
P02675	-0.232957	0.0983031	Z-Notfound	P01834	1.0629	0.567073	Z-Notfound
P24593	0.206509	0.086868	Z-Notfound	TGME49_258240-t26_1-p1	1.06085	0.565952	Z-Notfound
Q9C075	-0.14238	0.0814288	Z-Notfound	TGME49_258090-t26_1-p1	0.748913	0.563588	Z-Notfound
E9PRG8	0.108328	0.0742222	Z-Notfound	TGME49_215160-t26_1-p1	-0.748288	0.563073	Z-Notfound
A8K2U0	0.101599	0.0576755	Z-Notfound	TGME49_266435-t26_1-p1	1.05494	0.562727	Z-Notfound
TGME49_259630-t26_1-p1	-0.119206	0.0495982	Z-Notfound	P84095	0.744781	0.560182	Z-Notfound
Q99988	-0.118325	0.0492262	Z-Notfound	Q13885; Q13509; P04350; Q9BUF5; P07437; P68371; Q9BVA1	0.533487	0.557036	Z-Notfound
Q7Z7K6	-0.0791684	0.0447561	Z-Notfound	P67936; P07951	-0.738274	0.554825	Z-Notfound
Q8TA86	-0.104437	0.0433696	Z-Notfound	TGME49_232710-t26_1-p1	1.0399	0.554513	Z-Notfound
Q96JP5	-0.0757122	0.0313214	Z-Notfound	TGME49_315885-t26_1-p1	0.380849	0.553108	Z-Notfound
Q969Q0	0.0550295	0.0309695	Z-Notfound	TGME49_217680-t26_1-p1	0.218108	0.551859	Z-Notfound
TGME49_210095-t26_1-p1	0.0152606	0.00626097	Z-Notfound	Q9UPQ0	-0.473036	0.548076	Z-Notfound
			Z-Notfound	P67936; P06753	-0.72814	0.54649	Z-Notfound
			Z-Notfound	P60709; P62736; Q562R1; P68032; P63261	0.523689	0.545538	Z-Notfound
			Z-Notfound	TGME49_262730-t26_1-p1	-0.598208	0.543777	Z-Notfound
			Z-Notfound	TGME49_230850-t26_1-p1	1.0184	0.542747	Z-Notfound
			Z-Notfound	O95232	-1.01793	0.542492	Z-Notfound
			Z-Notfound	TGME49_230340-t26_1-p1	-0.429726	0.542425	Z-Notfound
			Z-Notfound	TGME49_228470-t26_1-p1	-0.709475	0.531175	Z-Notfound
			Z-Notfound	TGME49_272520-t26_1-p1	-0.707889	0.529876	Z-Notfound
			Z-Notfound	TGME49_220400-t26_1-p1	-0.979407	0.521382	Z-Notfound
			Z-Notfound	Q9UKV3	0.69679	0.520795	Z-Notfound
			Z-Notfound	A5YKK6	0.977817	0.52051	Z-Notfound
			Z-Notfound	TGME49_292020-t26_1-p1	0.230126	0.51759	Z-Notfound
			Z-Notfound	P49257	-0.96286	0.512302	Z-Notfound
			Z-Notfound	TGME49_238100-t26_1-p1	-0.563581	0.508864	Z-Notfound
			Z-Notfound	P16402; P10412; P16403; Q02539	-0.561498	0.506775	Z-Notfound
			Z-Notfound	O95782	0.556231	0.501499	Z-Notfound
			Z-Notfound	P0DPH8; A6NHL2; Q9NY65; Q9BQE3; P68366	-0.937442	0.498341	Z-Notfound
			Z-Notfound	TGME49_315510-t26_1-p1	0.669246	0.498332	Z-Notfound
			Z-Notfound	TGME49_261950-t26_1-p1; P06576	0.667846	0.497193	Z-Notfound
			Z-Notfound	TGME49_201180-t26_1-p1	0.550278	0.495546	Z-Notfound
			Z-Notfound	TGME49_232000-t26_1-p1	0.368383	0.49534	Z-Notfound
			Z-Notfound	TGME49_305610-t26_1-p1	-0.479488	0.4942	Z-Notfound
			Z-Notfound	TGME49_221620-t26_1-p1; Q13885; Q13509; P07437; Q9BVA1	0.925815	0.49195	Z-Notfound
			Z-Notfound	TGME49_290660-t26_1-p1	-0.917445	0.487348	Z-Notfound
			Z-Notfound	TGME49_218230-t26_1-p1	-0.915164	0.486094	Z-Notfound
			Z-Notfound	TGME49_305980-t26_1-p1	0.905541	0.480801	Z-Notfound
			Z-Notfound	P50213	-0.534955	0.480274	Z-Notfound
			Z-Notfound	Q96PV0	-0.900266	0.477899	Z-Notfound
			Z-Notfound	TGME49_249270-t26_1-p1	-0.642434	0.476573	Z-Notfound
			Z-Notfound	TGME49_321640-t26_1-p1	-0.64043	0.474951	Z-Notfound
			Z-Notfound	P16402; P10412; P16403	-0.529041	0.474399	Z-Notfound
			Z-Notfound	Q9Y4W6	0.45955	0.471334	Z-Notfound
			Z-Notfound	TGME49_294200-t26_1-p1	-0.459	0.470706	Z-Notfound
			Z-Notfound	TGME49_211860-t26_1-p1	-0.329267	0.469149	Z-Notfound
			Z-Notfound	P53007	0.632859	0.46883	Z-Notfound
			Z-Notfound	TGME49_277572-t26_1-p1	-0.522671	0.468084	Z-Notfound
			Z-Notfound	TGME49_241240-t26_1-p1	-0.455882	0.467148	Z-Notfound
			Z-Notfound	P35580; P35749; P35579	-0.349464	0.466831	Z-Notfound
			Z-Notfound	Q9H115	0.877477	0.465357	Z-Notfound
			Z-Notfound	Q14254	-0.625688	0.46304	Z-Notfound
			Z-Notfound	Q969V3	0.861901	0.456781	Z-Notfound
			Z-Notfound	P50747	0.617068	0.456091	Z-Notfound
			Z-Notfound	P05091	-0.859007	0.455188	Z-Notfound
			Z-Notfound	TGME49_291850-t26_1-p1	0.855663	0.453347	Z-Notfound
			Z-Notfound	O43143	0.850953	0.450753	Z-Notfound
			Z-Notfound	P04259; P02538; P48668; P13647	0.850054	0.450257	Z-Notfound
			Z-Notfound	TGME49_267370-t26_1-p1	0.849769	0.450101	Z-Notfound
			Z-Notfound	Q08211	0.503565	0.449218	Z-Notfound
			Z-Notfound	P0DP25; TGME49_249240-t26_1-p1	-0.435616	0.44413	Z-Notfound
			Z-Notfound	Q9NXR1	-0.497208	0.442966	Z-Notfound
			Z-Notfound	TGME49_308970-t26_1-p1	0.332632	0.441738	Z-Notfound
			Z-Notfound	P11177	-0.832399	0.440534	Z-Notfound
			Z-Notfound	TGME49_239752-t26_1-p1	-0.265844	0.43835	Z-Notfound
			Z-Notfound	P02533; P19012; P13646; Q04695; P08779	0.818485	0.43287	Z-Notfound
			Z-Notfound	P34897	0.382664	0.432184	Z-Notfound
			Z-Notfound	TGME49_258462-t26_1-p1	0.81002	0.428207	Z-Notfound
			Z-Notfound	TGME49_258950-t26_1-p1	0.808018	0.427104	Z-Notfound
			Z-Notfound	TGME49_201760-t26_1-p1	0.805918	0.425947	Z-Notfound
			Z-Notfound	TGME49_305050-t26_1-p1	0.80581	0.425888	Z-Notfound
			Z-Notfound	TGME49_286000-t26_1-p1	-0.280594	0.417901	Z-Notfound
			Z-Notfound	TGME49_212300-t26_1-p1	-0.218573	0.416741	Z-Notfound
			Z-Notfound	TGME49_225150-t26_1-p1	0.469149	0.415531	Z-Notfound
			Z-Notfound	Q9NUB1	-0.786648	0.415334	Z-Notfound
			Z-Notfound	TGME49_319560-t26_1-p1	0.314511	0.415013	Z-Notfound
			Z-Notfound	TGME49_262960-t26_1-p1	0.407958	0.41303	Z-Notfound
			Z-Notfound	O75746; Q9UJS0	-0.778681	0.410946	Z-Notfound
			Z-Notfound	TGME49_270770-t26_1-p1	0.774382	0.408578	Z-Notfound
			Z-Notfound	O00148; Q13838	-0.456618	0.403362	Z-Notfound
			Z-Notfound	TGME49_288720-t26_1-p1	0.755102	0.397962	Z-Notfound
			Z-Notfound	TGME49_244840-t26_1-p1	-0.449141	0.396126	Z-Notfound
			Z-Notfound	Q5BJF6	-0.44854	0.395546	Z-Notfound
			Z-Notfound	P50993	0.749269	0.394751	Z-Notfound
			Z-Notfound	TGME49_201680-t26_1-p1	-0.446595	0.393667	Z-Notfound
			Z-Notfound	P08572	-0.741014	0.390208	Z-Notfound
			Z-Notfound	TGME49_227810-t26_1-p1	-0.385058	0.387559	Z-Notfound
			Z-Notfound	TGME49_250955-t26_1-p1	-0.524988	0.382648	Z-Notfound
			Z-Notfound	TGME49_310440-t26_1-p1	0.520414	0.37904	Z-Notfound
			Z-Notfound	TGME49_225220-t26_1-p1	-0.716533	0.376739	Z-Notfound
			Z-Notfound	TGME49_224520-t26_1-p1	-0.516124	0.375658	Z-Notfound
			Z-Notfound	TGME49_254570-t26_1-p1	0.704342	0.370036	Z-Notfound
			Z-Notfound	TGME49_298020-t26_1-p1	0.421095	0.369155	Z-Notfound
			Z-Notfound	TGME49_297900-t26_1-p1	-0.328296	0.364897	Z-Notfound
			Z-Notfound	Q969Q0; P83881	0.411647	0.36013	Z-Notfound
			Z-Notfound	TGME49_289380-t26_1-p1	0.222168	0.359127	Z-Notfound
			Z-Notfound	P02538; P48668; P13647	0.676663	0.354829	Z-Notfound
			Z-Notfound	TGME49_213067-t26_1-p1	0.317107	0.351282	Z-Notfound
			Z-Notfound	TGME49_271930-t26_1-p1	0.664335	0.348062	Z-Notfound
			Z-Notfound	Q9BVA1	0.663957	0.347854	Z-Notfound
			Z-Notfound	Q05519	-0.663477	0.347591	Z-Notfound
			Z-Notfound	TGME49_289540-t26_1-p1	-0.161219	0.347517	Z-Notfound
			Z-Notfound	TGME49_242118-t26_1-p1	-0.476306	0.344446	Z-Notfound
			Z-Notfound	TGME49_311210-t26_1-p1	-0.235044	0.343573	Z-Notfound
			Z-Notfound	TGME49_204400-t26_1-p1; P25705	0.649023	0.339663	Z-Notfound
			Z-Notfound	Q8NCB2	-0.647386	0.338765	Z-Notfound
			Z-Notfound	P11387	-0.64557	0.33777	Z-Notfound
			Z-Notfound	P11047	-0.639911	0.334668	Z-Notfound
			Z-Notfound	P55809	0.333948	0.33164	Z-Notfound
			Z-Notfound	TGME49_311260-t26_1-p1	-0.457381	0.329722	Z-Notfound
			Z-Notfound	TGME49_263300-t26_1-p1	-0.618945	0.323187	Z-Notfound
			Z-Notfound	Q15758	0.618556	0.322974	Z-Notfound
			Z-Notfound	TGME49_263220-t26_1-p1	-0.325798	0.322843	Z-Notfound
			Z-Notfound	TGME49_203970-t26_1-p1	-0.325184	0.322183	Z-Notfound
			Z-Notfound	TGME49_239010-t26_1-p1	-0.368137	0.318973	Z-Notfound
			Z-Notfound	O15371	0.609807	0.318187	Z-Notfound
			Z-Notfound	TGME49_313810-t26_1-p1	0.605705	0.315944	Z-Notfound
			Z-Notfound	O00408	-0.60094	0.313339	Z-Notfound
			Z-Notfound	TGME49_235340-t26_1-p1	-0.316261	0.312594	Z-Notfound
			Z-Notfound	Q9HCC0	0.280789	0.307646	Z-Notfound
			Z-Notfound	Q86VP1	0.355613	0.307252	Z-Notfound
			Z-Notfound	P11182	-0.588798	0.306707	Z-Notfound
			Z-Notfound	TGME49_300330-t26_1-p1	-0.585984	0.30517	Z-Notfound
			Z-Notfound	Q9P2K5	-0.584149	0.304169	Z-Notfound
			Z-Notfound	TGME49_209950-t26_1-p1	-0.421839	0.302269	Z-Notfound
			Z-Notfound	TGME49_201780-t26_1-p1	-0.347464	0.299655	Z-Notfound
			Z-Notfound	TGME49_211670-t26_1-p1	0.567282	0.294969	Z-Notfound
			Z-Notfound	TGME49_215910-t26_1-p1	-0.105956	0.292063	Z-Notfound
			Z-Notfound	P61266	0.561913	0.292043	Z-Notfound
			Z-Notfound	TGME49_253470-t26_1-p1	-0.558862	0.290381	Z-Notfound
			Z-Notfound	Q9P2U7	-0.404006	0.288596	Z-Notfound
			Z-Notfound	TGME49_217400-t26_1-p1	-0.223583	0.285471	Z-Notfound
			Z-Notfound	Q8IXS6	-0.397269	0.283448	Z-Notfound
			Z-Notfound	P51911	-0.395868	0.282379	Z-Notfound
			Z-Notfound	TGME49_239820-t26_1-p1	-0.391623	0.279142	Z-Notfound
			Z-Notfound	O00161	-0.391593	0.279119	Z-Notfound
			Z-Notfound	Q7L0J3	0.389844	0.277787	Z-Notfound
			Z-Notfound	TGME49_208450-t26_1-p1	-0.529226	0.274264	Z-Notfound
			Z-Notfound	Q7L7L0	0.527292	0.273214	Z-Notfound
			Z-Notfound	TGME49_208030-t26_1-p1	-0.383199	0.272731	Z-Notfound
			Z-Notfound	Q9NSE4	-0.316109	0.270656	Z-Notfound
			Z-Notfound	TGME49_268225-t26_1-p1	-0.209237	0.265735	Z-Notfound
			Z-Notfound	P48444	-0.512532	0.265206	Z-Notfound
			Z-Notfound	Q96J02	0.367743	0.261007	Z-Notfound
			Z-Notfound	TGME49_284190-t26_1-p1	-0.125887	0.258273	Z-Notfound
			Z-Notfound	TGME49_315320-t26_1-p1	0.494472	0.255426	Z-Notfound
			Z-Notfound	TGME49_230180-t26_1-p1	0.360254	0.255347	Z-Notfound
			Z-Notfound	O60313	0.359737	0.254957	Z-Notfound
			Z-Notfound	P19474	0.358096	0.253718	Z-Notfound
			Z-Notfound	TGME49_306060-t26_1-p1	-0.168929	0.253543	Z-Notfound
			Z-Notfound	P19367	-0.489755	0.252876	Z-Notfound
			Z-Notfound	TGME49_248120-t26_1-p1	-0.352659	0.24962	Z-Notfound
			Z-Notfound	TGME49_217740-t26_1-p1	-0.29004	0.246825	Z-Notfound
			Z-Notfound	TGME49_222350-t26_1-p1	-0.478523	0.246807	Z-Notfound
			Z-Notfound	P60981	0.347669	0.245864	Z-Notfound
			Z-Notfound	P13645; P13646	0.473293	0.243984	Z-Notfound
			Z-Notfound	Q02218	-0.250049	0.242712	Z-Notfound
			Z-Notfound	TGME49_276180-t26_1-p1	0.283037	0.240468	Z-Notfound
			Z-Notfound	Q02241	-0.462929	0.238396	Z-Notfound
			Z-Notfound	Q99798	0.221431	0.238181	Z-Notfound
			Z-Notfound	TGME49_221210-t26_1-p1	0.453868	0.233516	Z-Notfound
			Z-Notfound	TGME49_305520-t26_1-p1	-0.453539	0.23334	Z-Notfound
			Z-Notfound	P62861	-0.23779	0.230024	Z-Notfound
			Z-Notfound	P09543	-0.446469	0.229536	Z-Notfound
			Z-Notfound	TGME49_202010-t26_1-p1	-0.196274	0.22944	Z-Notfound
			Z-Notfound	Q12931	-0.445291	0.228903	Z-Notfound
			Z-Notfound	P20020; Q01814; Q16720; P23634	0.323395	0.227677	Z-Notfound
			Z-Notfound	P35908; P12035	0.318311	0.223886	Z-Notfound
			Z-Notfound	TGME49_214840-t26_1-p1	-0.17793	0.223337	Z-Notfound
			Z-Notfound	P0DPH8; Q9NY65; TGME49_316400-t26_1-p1; Q9BQE3; P68366	-0.433976	0.222825	Z-Notfound
			Z-Notfound	P32322	-0.430292	0.220848	Z-Notfound
			Z-Notfound	TGME49_251780-t26_1-p1	-0.205344	0.219757	Z-Notfound
			Z-Notfound	Q13554	0.311993	0.219183	Z-Notfound
			Z-Notfound	P40616	-0.423535	0.217226	Z-Notfound
			Z-Notfound	Q9P2R7	-0.304405	0.213547	Z-Notfound
			Z-Notfound	TGME49_304740-t26_1-p1	0.198829	0.212345	Z-Notfound
			Z-Notfound	P51553	-0.302553	0.212173	Z-Notfound
			Z-Notfound	Q96F07; Q7L576	-0.414026	0.212134	Z-Notfound
			Z-Notfound	TGME49_248990-t26_1-p1	0.177058	0.205591	Z-Notfound
			Z-Notfound	P12814; Q08043; P35609; O43707	0.401766	0.205579	Z-Notfound
			Z-Notfound	P16401; P16402; P10412; P16403; Q02539	-0.292913	0.205038	Z-Notfound
			Z-Notfound	TGME49_247350-t26_1-p1	0.288654	0.201893	Z-Notfound
			Z-Notfound	TGME49_227900-t26_1-p1	-0.188134	0.200238	Z-Notfound
			Z-Notfound	TGME49_264890-t26_1-p1	0.187632	0.199672	Z-Notfound
			Z-Notfound	TGME49_235470-t26_1-p1	0.204373	0.195841	Z-Notfound
			Z-Notfound	P14868	-0.381141	0.194581	Z-Notfound
			Z-Notfound	TGME49_221320-t26_1-p1	-0.0498814	0.188089	Z-Notfound
			Z-Notfound	TGME49_290600-t26_1-p1	0.368236	0.187718	Z-Notfound
			Z-Notfound	TGME49_226830-t26_1-p1	-0.366681	0.186892	Z-Notfound
			Z-Notfound	P51151	0.358473	0.182537	Z-Notfound
			Z-Notfound	P48643	0.261957	0.182281	Z-Notfound
			Z-Notfound	Q8WYL5	0.255855	0.177824	Z-Notfound
			Z-Notfound	P11142; TGME49_273760-t26_1-p1	-0.345785	0.175816	Z-Notfound
			Z-Notfound	P13637	-0.132796	0.175152	Z-Notfound
			Z-Notfound	TGME49_229010-t26_1-p1	-0.125131	0.174553	Z-Notfound
			Z-Notfound	P30153	-0.206926	0.172596	Z-Notfound
			Z-Notfound	TGME49_263520-t26_1-p1	-0.180617	0.171902	Z-Notfound
			Z-Notfound	Q02978	0.337251	0.171304	Z-Notfound
			Z-Notfound	P09493; P07951	-0.177821	0.169104	Z-Notfound
			Z-Notfound	Q9P1Z2	-0.234866	0.162564	Z-Notfound
			Z-Notfound	Q08170	-0.318932	0.161643	Z-Notfound
			Z-Notfound	Q13885; P04350; P07437; P68371; Q9BVA1	0.314538	0.159331	Z-Notfound
			Z-Notfound	TGME49_316350-t26_1-p1	0.309158	0.156502	Z-Notfound
			Z-Notfound	TGME49_287480-t26_1-p1	0.159373	0.150752	Z-Notfound
			Z-Notfound	TGME49_210781-t26_1-p1	-0.289612	0.146252	Z-Notfound
			Z-Notfound	TGME49_289760-t26_1-p1	-0.139061	0.145677	Z-Notfound
			Z-Notfound	TGME49_259230-t26_1-p1	0.287417	0.145103	Z-Notfound
			Z-Notfound	Q9P2J5	-0.208353	0.143451	Z-Notfound
			Z-Notfound	TGME49_312230-t26_1-p1	0.207743	0.143013	Z-Notfound
			Z-Notfound	P80404	-0.279459	0.140944	Z-Notfound
			Z-Notfound	Q8N1F7	-0.272668	0.137399	Z-Notfound
			Z-Notfound	TGME49_233120-t26_1-p1	-0.198326	0.136271	Z-Notfound
			Z-Notfound	O43426	-0.260076	0.130841	Z-Notfound
			Z-Notfound	TGME49_225230-t26_1-p1	0.259456	0.130518	Z-Notfound
			Z-Notfound	Q3SY69	0.0874961	0.12652	Z-Notfound
			Z-Notfound	TGME49_231960-t26_1-p1	-0.0917681	0.126155	Z-Notfound
			Z-Notfound	TGME49_320030-t26_1-p1	0.143396	0.11771	Z-Notfound
			Z-Notfound	TGME49_263040-t26_1-p1	0.227914	0.114173	Z-Notfound
			Z-Notfound	TGME49_286630-t26_1-p1	0.13903	0.113998	Z-Notfound
			Z-Notfound	TGME49_231070-t26_1-p1	0.121001	0.113173	Z-Notfound
			Z-Notfound	Q01081	0.117032	0.109331	Z-Notfound
			Z-Notfound	TGME49_250810-t26_1-p1	-0.215596	0.107822	Z-Notfound
			Z-Notfound	Q92572	-0.215079	0.107555	Z-Notfound
			Z-Notfound	Q9UQ03	-0.21495	0.107489	Z-Notfound
			Z-Notfound	TGME49_218240-t26_1-p1	0.0940801	0.10605	Z-Notfound
			Z-Notfound	TGME49_246630-t26_1-p1	-0.20778	0.103801	Z-Notfound
			Z-Notfound	TGME49_238170-t26_1-p1	-0.124019	0.101298	Z-Notfound
			Z-Notfound	O43242	-0.10729	0.0999397	Z-Notfound
			Z-Notfound	P38919	0.196475	0.0979999	Z-Notfound
			Z-Notfound	Q14596	0.183247	0.0912323	Z-Notfound
			Z-Notfound	Q8IXB1	0.132739	0.0899748	Z-Notfound
			Z-Notfound	TGME49_247510-t26_1-p1	0.178356	0.0887355	Z-Notfound
			Z-Notfound	TGME49_257470-t26_1-p1	-0.172098	0.0855455	Z-Notfound
			Z-Notfound	TGME49_310790-t26_1-p1	-0.126128	0.0853743	Z-Notfound
			Z-Notfound	TGME49_210690-t26_1-p1	0.0920558	0.0853592	Z-Notfound
			Z-Notfound	TGME49_295090-t26_1-p1	0.125898	0.0852143	Z-Notfound
			Z-Notfound	P42704	0.0660281	0.0847026	Z-Notfound
			Z-Notfound	TGME49_244530-t26_1-p1	0.079623	0.0817846	Z-Notfound
			Z-Notfound	TGME49_233190-t26_1-p1	0.1625	0.0806631	Z-Notfound
			Z-Notfound	P22090; Q8TD47; P62701	-0.110735	0.0747091	Z-Notfound
			Z-Notfound	P22695	-0.149321	0.0739792	Z-Notfound
			Z-Notfound	P02765	-0.149282	0.0739595	Z-Notfound
			Z-Notfound	TGME49_255895-t26_1-p1	-0.109609	0.0739316	Z-Notfound
			Z-Notfound	TGME49_253330-t26_1-p1	0.0894514	0.0724088	Z-Notfound
			Z-Notfound	TGME49_249990-t26_1-p1	-0.0381088	0.0678769	Z-Notfound
			Z-Notfound	Q03518	0.137037	0.0677705	Z-Notfound
			Z-Notfound	P31947	-0.121176	0.0597849	Z-Notfound
			Z-Notfound	P78527	0.0493334	0.0589088	Z-Notfound
			Z-Notfound	TGME49_275690-t26_1-p1	0.0725485	0.058465	Z-Notfound
			Z-Notfound	Q99569	0.118116	0.0582479	Z-Notfound
			Z-Notfound	Q13085	0.0157079	0.0555556	Z-Notfound
			Z-Notfound	TGME49_313230-t26_1-p1	0.0688997	0.0554709	Z-Notfound
			Z-Notfound	TGME49_239600-t26_1-p1	-0.108128	0.0532419	Z-Notfound
			Z-Notfound	TGME49_301420-t26_1-p1	0.105635	0.0519947	Z-Notfound
			Z-Notfound	TGME49_216060-t26_1-p1	-0.0532896	0.0488361	Z-Notfound
			Z-Notfound	TGME49_219810-t26_1-p1	0.037098	0.0440827	Z-Notfound
			Z-Notfound	TGME49_267590-t26_1-p1	-0.0655637	0.0438017	Z-Notfound
			Z-Notfound	TGME49_219320-t26_1-p1	0.0650628	0.0434623	Z-Notfound
			Z-Notfound	TGME49_219850-t26_1-p1	-0.085231	0.0418196	Z-Notfound
			Z-Notfound	TGME49_292200-t26_1-p1	0.080818	0.039627	Z-Notfound
			Z-Notfound	O75955	-0.0798267	0.0391349	Z-Notfound
			Z-Notfound	TGME49_271888-t26_1-p1	0.0789125	0.0386812	Z-Notfound
			Z-Notfound	P20336	0.0774001	0.0379309	Z-Notfound
			Z-Notfound	TGME49_286920-t26_1-p1	0.0343819	0.0379142	Z-Notfound
			Z-Notfound	P60709; P62736; P68032; P63261	0.0414911	0.0378864	Z-Notfound
			Z-Notfound	P61764	0.0772535	0.0378582	Z-Notfound
			Z-Notfound	P04259; P48668; P13647	0.0607649	0.0297004	Z-Notfound
			Z-Notfound	O94875	0.0328757	0.0262142	Z-Notfound
			Z-Notfound	TGME49_289750-t26_1-p1; P62987; P62979	0.0393814	0.0261576	Z-Notfound
			Z-Notfound	Q92974	0.0308957	0.0246222	Z-Notfound
			Z-Notfound	TGME49_203600-t26_1-p1	0.0318508	0.0211201	Z-Notfound
			Z-Notfound	TGME49_247700-t26_1-p1	-0.0101618	0.00918954	Z-Notfound
			Z-Notfound	TGME49_205040-t26_1-p1	0.0165078	0.00801083	Z-Notfound
			Z-Notfound	TGME49_261850-t26_1-p1	-0.00864737	0.00685	Z-Notfound
			Z-Notfound	Q9ULD0	0.00853588	0.00676147	Z-Notfound
			Z-Notfound	TGME49_256840-t26_1-p1	-0.0104075	0.00504543	Z-Notfound
			Z-Notfound	TGME49_223920-t26_1-p1	0.00954203	0.00462517	Z-Notfound
			Z-Notfound	TGME49_278830-t26_1-p1	0.0048173	0.00317487	Z-Notfound
			Z-Notfound	TGME49_309120-t26_1-p1	0.00632044	0.00306197	Z-Notfound

## Sheet: IP_NeuronInfection_Summary
Replicate 1			Replicate 2
Protein Accessions	Protein Fold Change	-log2 p-Value	Protein Accessions	Protein Fold Change	-log2 p-Value	Short Name
P08226	3.79038	4.18322	P08226	3.40327	3.68324	Apoe
P10637	2.19235	4.61276	P10637	2.643	7.19736	Mapt
P12815	5.02813	6.57009	P12815	5.15365	7.79282	Pdcd6
P54227	4.94816	5.15146	P54227	3.0574	5.62812	Stmn1
Q91XV3	3.43642	9.151	Q91XV3	2.7726	8.81843	Basp1
Q9D8B3	4.72392	6.26181	Q9D8B3	5.59854	8.30697	Chmp4b
TGME49_251540-t26_1-p1	4.09741	4.45768	TGME49_251540-t26_1-p1	5.07368	5.09295	GRA9
TGME49_270240-t26_1-p1	3.29084	12.7076	TGME49_270240-t26_1-p1	4.57175	22.2976	MAG1
TGME49_270250-t26_1-p1	7.16333	8.40417	TGME49_270250-t26_1-p1	7.35316	8.32708	GRA1
A2AR02	-1.67302	0.958021	A2AR02	0.420882	0.224807
A6H611	-2.08416	1.1678	A6H611	-1.91877	1.04672
A6H630	-3.46731	2.87485	A6H630	-3.10282	2.53316
B2RY56	0.174647	0.15706	B2RY56	0.74625	0.728242
D3Z7P3	0.213246	0.222963	D3Z7P3	-0.783171	1.14337
E9PV24	0.774453	0.444002	E9PV24	0.106325	0.0544625
E9Q557	-3.73498	27.8176	E9Q557	1.1999	5.27723
F6SEU4	2.25318	1.96577	F6SEU4	-0.242174	0.174891
G5E829	0.834075	0.479548	G5E829	-0.827545	0.818622
O08553	1.03611	2.51084	O08553	-0.280216	0.486001
O08553; P97427; Q62188	2.63242	2.27106	O08553; P97427; Q62188	2.06783	1.1192
O08599	1.84181	2.54036	O08599	1.03982	1.06088
O08677	0.81444	0.467846	O08677	0.291913	0.15356
O08716	-3.93049	1.90506	O08716	-3.30718	1.63926
O08749	-1.60864	3.19753	O08749	-1.91771	4.14858
O08784	0.986273	1.41721	O08784	-0.587642	0.813574
O35129	0.207862	0.1886	O35129	0.926151	0.93016
O35226	-2.42473	3.4122	O35226	-2.9091	3.19089
O35326	-0.0995117	0.07266	O35326	-1.19488	0.980597
O35685	-2.40483	1.31865	O35685	-1.18113	0.968366
O35691	-1.0548	1.12909	O35691	0.554416	0.68671
O35737	-0.207156	0.216194	O35737	-0.792533	0.915772
O54734	-0.90515	0.757101	O54734	-2.47152	2.06453
O54774	1.4504	1.93904	O54774	0.520518	0.638805
O55042	2.56779	2.94373	O55042	3.50536	4.69825
O55143	-0.100057	0.141485	O55143	1.21268	2.14848
O70133	1.43484	1.91514	O70133	0.122342	0.132758
O70503	0.074984	0.0544369	O70503	-1.75208	1.47116
O88342	-3.9308	1.90517	O88342	-0.218205	0.113653
O88543	-1.12285	1.21201	O88543	-1.8422	2.00737
O88544	-2.33268	3.2777	O88544	-1.91639	2.53787
O88569	-0.209175	0.156533	O88569	-1.10001	1.13087
O88685	-0.954833	0.802724	O88685	-3.1559	4.25923
O88844	-2.46263	4.08086	O88844	-3.53762	6.50463
O88935	1.15842	0.670794	O88935	0.980733	0.790674
P00342	-1.85175	2.10813	P00342	-2.58315	2.84578
P01592	0.197347	0.205339	P01592	0.133412	0.130438
P01631	-0.0576849	0.0305421	P01631	0.185527	0.0961817
P01633	0.2025	0.151319	P01633	-0.535044	0.501651
P01634	-0.0576774	0.0305381	P01634	0.256297	0.134194
P01635	0.92736	0.975489	P01635	-0.0611032	0.0510832
P01638	0.342551	0.263448	P01638	-2.00646	1.68757
P01639	0.369884	0.454746	P01639	0.604111	0.758173
P01642	-0.233436	0.127059	P01642	0.161248	0.083296
P01644	-1.0748	0.622009	P01644	-0.719132	0.39395
P01644; P01643	0.533227	0.609155	P01644; P01643	0.00623368	0.00585535
P01654	-1.49529	1.30148	P01654	-1.65109	1.38358
P01671	-4.5877	2.10597	P01671	-1.85652	1.01579
P01680	0.0675834	0.0358438	P01680	0.273015	0.143266
P01837	0.384581	0.77074	P01837	-0.648853	1.45781
P01843	0.197654	0.107025	P01843	0.117331	0.060204
P01865	0.982541	1.89752	P01865	-0.95103	1.73163
P01867	0.232639	0.212461	P01867	0.12653	0.10768
P01868	-0.129715	0.256722	P01868	-0.751327	1.92988
P02535	-2.14507	4.9754	P02535	-0.621618	1.02753
P04104	-4.87767	5.0974	P04104	0.0683183	0.057229
P04940	-1.00572	0.849611	P04940	-0.0729953	0.0508267
P05064	-1.41818	3.00728	P05064	-1.57715	2.97077
P05132	-0.507295	0.401955	P05132	-0.377493	0.200659
P05202	-3.82457	4.21446	P05202	-3.32435	1.64553
P05214	1.3872	1.2023	P05214	-4.52739	3.42038
P05214; P68368	-1.29571	0.749791	P05214; P68368	-4.51517	3.41364
P05214; P68373	0.524888	0.295594	P05214; P68373	-1.43324	1.19221
P05214; P68373; P68368	-0.379066	0.293575	P05214; P68373; P68368	-1.44158	1.19959
P05214; Q9JJZ2; P68373; P68368	-0.799919	1.90428	P05214; Q9JJZ2; P68373; P68368	-2.49573	8.84495
P06801	-1.88979	1.07094	P06801	-2.58649	1.35406
P06837	0.33459	0.932265	P06837	1.06205	4.03176
P07356	-2.63508	2.27313	P07356	-2.55587	2.13006
P07758	1.51292	1.31758	P07758	0.159762	0.113401
P07759	1.92361	1.68491	P07759	-0.840219	0.463294
P07901	-1.5078	3.53088	P07901	-3.67746	10.2705
P07901; P11499	-1.02071	1.65432	P07901; P11499	-1.46697	2.982
P08113	0.695691	1.14149	P08113	-1.62589	3.38909
P08228	2.75229	3.14647	P08228	2.17461	2.39169
P09041	-1.95244	4.45116	P09041	-3.14232	7.99996
P09041; P09411	-1.5698	0.902476	P09041; P09411	-3.20198	2.60225
P09103	-2.37169	2.72221	P09103	-2.87803	1.47482
P09411	-2.68151	2.30913	P09411	-2.34942	1.9681
P09602	-1.06814	0.618105	P09602	1.45401	1.21057
P0DP27	3.22059	5.35378	P0DP27	1.77131	2.70291
P10126	-0.891883	1.54529	P10126	-2.92461	7.40491
P10630	-1.1492	0.665437	P10630	-3.18518	3.47055
P10639	-0.354412	0.196002	P10639	0.0860802	0.04395
P10852	0.584268	0.578936	P10852	-0.365651	0.382226
P10922	1.36283	3.10717	P10922	0.00767166	0.0105622
P11087	1.10291	0.93944	P11087	-0.15416	0.151678
P11499	1.10511	2.19912	P11499	-0.430794	0.515443
P11798	0.198299	0.148045	P11798	1.0932	1.12292
P11983	0.161553	0.249353	P11983	-2.02925	5.65797
P12970	0.430318	0.478727	P12970	0.646646	0.500927
P13595	0.724862	1.19963	P13595	1.34359	2.89824
P14094	0.279387	0.258241	P14094	1.28833	1.35217
P14106	0.243326	0.132628	P14106	0.516068	0.278297
P14115	-0.493875	0.480163	P14115	0.458631	0.491248
P14131	-0.0391333	0.0338789	P14131	0.740813	0.406363
P14206	-2.51519	4.17294	P14206	-3.52922	3.80282
P14211	-1.06648	2.92819	P14211	-3.2756	13.5721
P14685	-1.18198	1.28443	P14685	-0.00507356	0.00417545
P14873	1.35737	4.70813	P14873	1.26071	4.21743
P15532	0.526645	0.296631	P15532	2.06123	1.11604
P15864	2.65917	3.74815	P15864	1.64208	1.77158
P15864; P43277	0.865101	0.901452	P15864; P43277	0.503606	0.469094
P16546	0.265072	0.244118	P16546	-0.613164	0.771345
P16627	-1.54554	1.34732	P16627	-4.52115	3.41694
P16858	0.271775	0.440787	P16858	0.305149	0.535344
P17156	-0.543191	1.28545	P17156	-2.10806	7.17776
P17182	-2.61663	6.8484	P17182	-3.09908	11.3815
P17182; P17183	-0.640638	0.641907	P17182; P17183	-2.07834	2.28157
P17426	0.243	0.222523	P17426	1.56845	1.31133
P17427; P17426	1.6045	1.80574	P17427; P17426	1.69426	1.42111
P17710	-1.36375	0.788354	P17710	0.0899657	0.0758111
P17742	1.11143	1.42387	P17742	1.29648	1.87162
P17751	1.70918	1.93432	P17751	0.26562	0.234291
P18760	-0.390218	0.429435	P18760	1.05183	1.63322
P18872	1.63056	2.91719	P18872	1.0623	1.65303
P19096	1.08872	1.17035	P19096	0.351067	0.258985
P19253	1.30501	0.755084	P19253	1.08844	0.604605
P20029	-0.312302	0.810776	P20029	-1.60009	6.89292
P20152	-0.656873	0.532722	P20152	-0.118409	0.0832924
P20357	-1.17669	0.681392	P20357	3.08322	1.55533
P21107	-0.876285	0.730678	P21107	1.95792	1.64678
P21956	0.792811	0.654693	P21956	-0.0214078	0.0108133
P24549	-1.92948	1.09106	P24549	-2.83161	3.1103
P25444	-0.317394	0.174725	P25444	-1.70693	0.939861
P26443	-1.02086	1.65463	P26443	0.645512	0.9937
P26516	-3.87367	1.88646	P26516	-4.14937	1.9225
P26645	1.79986	4.03534	P26645	1.11429	2.11164
P27773	0.425918	0.689425	P27773	-1.36942	2.49716
P28652	0.598664	0.481345	P28652	0.133527	0.0942401
P28660	0.670521	0.382025	P28660	0.63327	0.344875
P28663	0.00074438	0.000530798	P28663	-0.187208	0.133662
P28667	1.18059	1.97511	P28667	0.731109	1.05311
P29341	-2.41976	1.32541	P29341	-2.81184	1.44807
P29699	0.17651	0.0952738	P29699	0.352508	0.186832
P29758	-2.10047	1.17575	P29758	-2.47879	1.30745
P30416	-1.87989	2.59852	P30416	-2.73084	5.00271
P31786	3.58226	2.95105	P31786	2.85124	2.35242
P35279	-3.9782	1.92052	P35279	-0.375802	0.199721
P35486	-1.62377	1.82945	P35486	-1.27195	2.05846
P35487	-4.43548	4.74456	P35487	-4.74489	2.09689
P35550	-1.7749	2.01466	P35550	1.83109	1.99435
P35700	-3.76293	3.06766	P35700	-3.54752	2.83386
P38647	0.0151614	0.0270399	P38647	-0.446449	0.833472
P40124	-2.94962	2.51129	P40124	-2.15578	1.81141
P42932	-1.25957	3.65081	P42932	-3.03413	9.08266
P43274	1.16293	1.26106	P43274	-1.19024	1.23653
P43274; P15864; P43277	1.06474	1.55292	P43274; P15864; P43277	1.42533	2.62355
P43274; P43275; P15864; P43277	2.35511	2.04976	P43274; P43275; P15864; P43277	0.422471	0.225694
P43274; P43276; P15864; P43277	3.33108	2.78248	P43274; P43276; P15864; P43277	0.919411	0.736677
P43274; P43276; P43277	0.530865	0.422276	P43274; P43276; P43277	-0.280515	0.204144
P43274; P43277	1.57266	1.37198	P43274; P43277	-0.815986	0.646292
P43275	2.69009	4.4755	P43275	0.783026	0.903062
P43276	1.49623	3.2149	P43276	0.468085	0.734028
P45952	-2.45339	2.81524	P45952	-1.28307	1.34596
P46460	0.322825	0.247319	P46460	1.97049	1.65737
P46471	1.90256	1.66651	P46471	-2.0248	3.14952
P46660	-0.406048	0.448788	P46660	0.67097	0.646015
P47738	-1.32143	2.2652	P47738	-3.31722	9.23802
P47754	0.49636	0.392567	P47754	-1.2298	1.01165
P47856	-0.500866	0.396432	P47856	-2.10162	1.76679
P47915	2.15026	3.00728	P47915	1.1238	1.15865
P48722	-1.01685	1.28341	P48722	-1.49114	1.91053
P48962	0.555301	0.720877	P48962	-0.741005	1.07014
P49312	2.1849	1.90874	P49312	-0.669194	0.365387
P50247	-2.12377	1.85715	P50247	-2.73918	2.26936
P50431	-1.24395	0.720181	P50431	-3.71426	2.94072
P50446	-4.97227	10.3713	P50446	0.470444	0.628786
P50446; Q6IME9	-3.26716	1.67379	P50446; Q6IME9	-0.636301	0.346604
P50446; Q8BGZ7	-4.2745	2.01335	P50446; Q8BGZ7	-1.51364	0.838542
P50446; Q8BGZ7; P07744; Q3UV17; Q922U2	-1.38329	0.799354	P50446; Q8BGZ7; P07744; Q3UV17; Q922U2	-1.13042	0.628252
P50446; Q8BGZ7; Q8VED5	-5.62371	2.37847	P50446; Q8BGZ7; Q8VED5	0.322946	0.170551
P50446; Q922U2	-4.21866	1.99626	P50446; Q922U2	-1.1413	0.932959
P50516	-1.27474	2.16838	P50516	-1.13905	1.39746
P50518	-0.444212	0.248177	P50518	-0.363893	0.193125
P50544	-0.055478	0.0668863	P50544	-1.61345	3.05448
P50580	-0.605817	0.884331	P50580	-0.793376	1.16126
P51150	1.93815	1.09543	P51150	-0.485034	0.36642
P51174	0.136697	0.100668	P51174	1.82238	0.998654
P51881	-1.59908	2.51587	P51881	0.944573	1.28245
P52480	-1.43744	3.05833	P52480	-0.823314	1.55872
P52825	-1.00275	0.579633	P52825	-3.47859	2.78877
P56480	-0.963565	2.96034	P56480	-3.54293	17.987
P60122	-1.39248	1.54396	P60122	-5.14327	6.48091
P60335	-0.516611	0.29071	P60335	0.0873636	0.0446145
P60710	-1.7075	5.12069	P60710	-1.93947	5.34754
P60710; P68033	0.551191	1.25034	P60710; P68033	-0.481434	1.0981
P60843; P10630	-2.52945	3.56346	P60843; P10630	-4.80878	7.37212
P60867	0.77168	0.442348	P60867	0.911878	0.504277
P60879	1.83194	2.52528	P60879	2.0752	4.5608
P61164	-3.23342	2.71483	P61164	-3.70813	2.93684
P61164; Q8R5C5	-2.17271	1.21056	P61164; Q8R5C5	-1.05104	0.583458
P61255	1.39542	1.85468	P61255	0.887505	1.04442
P61264	-0.0147287	0.0077397	P61264	1.27731	1.05389
P61922	-1.17713	0.681644	P61922	-1.89813	2.92666
P61979	1.22374	1.83372	P61979	0.0318337	0.0301494
P61982	0.34622	0.191281	P61982	2.67205	1.3903
P62196	-3.99214	1.92501	P62196	-1.57231	0.869667
P62242	0.731725	0.745665	P62242	0.519458	0.485469
P62259	3.0687	2.59798	P62259	0.831982	0.458578
P62264	1.21383	1.57792	P62264	0.857512	0.852312
P62267	-0.216697	0.117665	P62267	0.462415	0.248067
P62702	-0.129414	0.114949	P62702	0.822304	0.651784
P62751	1.45625	3.64554	P62751	0.655654	1.17628
P62754	-0.162173	0.250382	P62754	0.488398	0.771457
P62761	0.390427	0.3708	P62761	1.2703	1.58693
P62806	0.977493	1.40216	P62806	1.56079	2.63729
P62814	-0.375672	0.290761	P62814	-0.887277	0.490218
P62821	1.28927	1.41649	P62821	0.431198	0.395406
P62823	-0.140936	0.103889	P62823	0.97288	0.983652
P62830	0.6386	0.363019	P62830	0.527688	0.284868
P62843	1.07275	1.56689	P62843	1.0966	1.53245
P62849	1.18838	1.29228	P62849	0.647735	0.620946
P62852	0.204549	0.238281	P62852	1.41286	2.33863
P62858	0.640061	0.750108	P62858	-1.20765	1.49614
P62862	0.911426	1.12946	P62862	0.515517	0.560083
P62874; P62880	1.80472	1.02724	P62874; P62880	2.16824	1.16675
P62918	2.21868	2.54529	P62918	-0.27703	0.245043
P62960	0.998547	1.61073	P62960	-0.775477	1.12993
P62983	2.0433	1.7885	P62983	0.638576	0.347902
P62996	-1.00475	0.84871	P62996	-0.248956	0.130221
P63011	0.757423	0.775348	P63011	-0.324274	0.17128
P63017	0.316782	0.697591	P63017	-0.387516	0.844
P63017; P17156	-0.110449	0.0975872	P63017; P17156	-1.11725	1.15098
P63037	-3.20907	1.65195	P63037	-4.34096	1.98069
P63038	0.300083	0.882154	P63038	-0.516943	1.38981
P63101	1.86939	2.1295	P63101	2.54518	3.4401
P63276	0.54051	0.430625	P63276	1.17775	0.654795
P63318	0.578537	0.837721	P63318	0.238776	0.240896
P67778	-1.34878	1.1669	P67778	-0.260982	0.189191
P68033	-0.409129	0.390263	P68033	-2.6604	2.21001
P68040	2.32322	2.02363	P68040	-0.994719	0.551498
P68368	-2.38096	1.3078	P68368	-2.85343	1.46492
P68372	-0.353583	0.195525	P68372	-0.16046	0.0828795
P68373	-0.414955	0.459738	P68373	-0.740718	0.846897
P68373; P68368	-0.193188	0.144068	P68373; P68368	2.77784	1.43418
P68404	-1.04768	0.888352	P68404	0.713847	0.390925
P68510; P68254; P61982; Q9CQV8; P63101; P62259	3.04012	1.58683	P68510; P68254; P61982; Q9CQV8; P63101; P62259	3.0605	1.54659
P70279	-1.53232	0.882033	P70279	0.121688	0.062482
P70296	2.13532	1.19261	P70296	2.13677	2.34853
P70333; O35737	0.414283	0.516315	P70333; O35737	-1.8309	2.41213
P70399	1.21136	5.48958	P70399	1.10112	4.24081
P70404	-1.33537	0.772319	P70404	0.31074	0.227481
P70670	0.110513	0.0590336	P70670	0.807849	0.444758
P80313	-0.869535	1.75641	P80313	-1.13419	2.33601
P80314	-1.24399	4.18331	P80314	-3.33051	17.5394
P80315	-1.81155	4.43827	P80315	-2.55996	6.38134
P80316	-0.979809	1.57405	P80316	-2.7943	6.4127
P80317	-0.448662	0.431858	P80317	0.0507537	0.0423092
P80318	-0.942232	1.17412	P80318	-1.59372	2.38977
P84091	-0.460518	0.257724	P84091	-1.46929	0.814809
P84099	2.17138	1.20992	P84099	-0.161601	0.0834829
P84104	0.554161	0.442472	P84104	0.976843	0.988206
P84244	0.966316	1.02217	P84244	1.02518	1.04394
P97346	-1.00071	0.578427	P97346	-1.13542	0.631062
P97351	0.626386	1.67639	P97351	1.49929	4.85271
P97364	-0.91873	0.5299	P97364	-3.1916	1.59644
P97427	0.4255	0.53209	P97427	0.714472	1.21636
P97450	2.67556	3.06283	P97450	0.20032	0.173809
P97868	1.06448	1.55246	P97868	0.390572	0.461821
P98086	0.368359	0.348018	P98086	0.275859	0.243937
P99024	-1.54354	1.73059	P99024	-1.98832	2.64327
P99027	4.32946	2.03	P99027	5.14284	2.20361
P99028	1.44482	0.833753	P99028	0.496563	0.267286
Q01853	-1.14145	1.23475	Q01853	-1.77841	2.33474
Q02053	-0.897708	0.750282	Q02053	-0.203241	0.176476
Q02105	0.470734	0.455345	Q02105	0.281752	0.249508
Q02257	-4.22734	9.03097	Q02257	2.0135	3.12967
Q03265	-0.737436	3.13327	Q03265	-2.63529	23.5224
Q04447	-2.58221	1.39747	Q04447	-0.241155	0.126007
Q05920	0.0606536	0.205078	Q05920	-0.326272	1.52162
Q06890	-0.470841	0.881609	Q06890	0.187177	0.339373
Q08288	-1.22416	1.05171	Q08288	-3.49226	2.79775
Q08943	1.54822	1.73637	Q08943	-0.846128	0.67253
Q0VGU4	1.60234	0.920107	Q0VGU4	4.19389	3.23155
Q3TEA8	-3.30033	1.68614	Q3TEA8	-1.9363	1.05536
Q3THS6	-2.02388	2.31527	Q3THS6	-2.25514	2.48295
Q3TTY5	-2.52484	6.57857	Q3TTY5	-1.31152	3.02529
Q3TTY5; P50446; P04104; Q6IME9; Q8BGZ7; Q8VED5; P07744; Q6IFZ6; Q3UV17; Q922U2	-3.60337	1.79499	Q3TTY5; P50446; P04104; Q6IME9; Q8BGZ7; Q8VED5; P07744; Q6IFZ6; Q3UV17; Q922U2	-0.196453	0.102008
Q3TTY5; P50446; P04104; Q8BGZ7; Q8VED5; Q6IFZ6; Q922U2	-3.65989	1.81454	Q3TTY5; P50446; P04104; Q8BGZ7; Q8VED5; Q6IFZ6; Q922U2	0.0453144	0.0229817
Q3UL36	0.947672	1.66517	Q3UL36	0.512321	0.873568
Q3ULD5	-0.15041	0.0808598	Q3ULD5	1.94193	2.12382
Q3UNH4	2.54198	2.20004	Q3UNH4	1.26014	1.31888
Q3UTJ2	-0.650896	0.52742	Q3UTJ2	0.447963	0.239959
Q3UV17	-3.82193	1.86934	Q3UV17	0.151709	0.0782561
Q3V3R1	-0.498449	0.394358	Q3V3R1	0.34252	0.181321
Q4VAA2	1.95417	2.23178	Q4VAA2	0.426215	0.390404
Q52KI8	1.20078	2.23179	Q52KI8	0.0286648	0.0353169
Q569Z5	1.91965	1.08609	Q569Z5	-2.03505	1.10346
Q569Z6	0.988549	1.59113	Q569Z6	-0.201975	0.225106
Q5SQX6	-0.424923	0.331889	Q5SQX6	0.674637	0.649985
Q5SUF2	-1.15067	1.48268	Q5SUF2	0.389176	0.409388
Q5SWU9	-0.45419	2.14899	Q5SWU9	0.671077	3.20919
Q5SWU9; E9Q4Z2	0.89134	1.40327	Q5SWU9; E9Q4Z2	1.97755	3.48982
Q5U4C3	2.74186	2.35549	Q5U4C3	0.747645	0.410274
Q60597	-0.276597	0.475959	Q60597	1.12211	2.64185
Q60605	1.24995	1.07559	Q60605	2.38699	2.63057
Q60634	-0.783939	0.44966	Q60634	-0.695113	0.380206
Q60668	-1.80007	1.02482	Q60668	1.50017	1.2513
Q60676	-1.66583	1.88115	Q60676	-1.69096	1.82939
Q60854	-2.21317	3.10109	Q60854	-3.08875	3.3742
Q60875	3.75781	1.84787	Q60875	-0.328336	0.173513
Q60930	-1.93132	1.69164	Q60930	-1.7598	2.30728
Q60931	-0.832479	1.41997	Q60931	-2.56694	5.26349
Q61081	-3.98681	1.92329	Q61081	-3.37067	1.66234
Q61136	1.70334	2.70746	Q61136	0.453047	0.417446
Q61171	-2.73691	2.35171	Q61171	-2.11593	1.77861
Q61414; P19001; Q9QWL7	-3.23736	1.66262	Q61414; P19001; Q9QWL7	-0.442083	0.236664
Q61495	-1.56094	1.36134	Q61495	0.245815	0.128523
Q61496	0.470686	0.263688	Q61496	-3.71804	1.7834
Q61553	1.23695	1.06356	Q61553	0.818862	0.648792
Q61584	-0.724297	0.864851	Q61584	-1.71374	2.60129
Q61646	0.768932	0.440709	Q61646	0.861753	0.475618
Q61699	-3.45975	1.74427	Q61699	1.44187	1.53413
Q61753	-3.33416	1.69864	Q61753	-2.34064	1.24604
Q61781	-3.84324	4.23146	Q61781	0.197198	0.170963
Q61781; Q9QWL7	-5.1729	6.71204	Q61781; Q9QWL7	0.425702	0.452131
Q61838	-0.119743	0.121597	Q61838	0.187268	0.186093
Q61937	2.39892	1.31597	Q61937	2.04925	1.11029
Q61990	-0.458859	0.256752	Q61990	-1.60214	0.885371
Q61990; P60335; P57722	-1.81028	1.58526	Q61990; P60335; P57722	-1.24936	0.694688
Q62093	0.612108	0.493159	Q62093	0.0209283	0.0143982
Q62188	1.67526	3.69688	Q62188	1.22521	2.37908
Q62261	2.21133	1.22895	Q62261	-1.68779	1.4155
Q62318	-0.921514	0.531552	Q62318	-2.91876	2.40171
Q62376	1.64503	1.4375	Q62376	1.4532	0.806154
Q64467	-1.38867	1.20365	Q64467	-2.46697	2.06098
Q64475; Q64525	0.8451	1.31572	Q64475; Q64525	1.91704	3.36581
Q64523; Q8BFU2; Q3THW5	0.829584	0.476872	Q64523; Q8BFU2; Q3THW5	1.15926	0.644442
Q68FD5	-1.43225	2.21048	Q68FD5	-0.506626	0.684733
Q68FH0	1.46782	0.846517	Q68FH0	0.940226	0.754976
Q6IFX2	-5.86796	5.80759	Q6IFX2	0.289341	0.210934
Q6IFX2; Q61414; P19001; Q61781; Q9QWL7	-6.80526	2.63977	Q6IFX2; Q61414; P19001; Q61781; Q9QWL7	-0.0591715	0.0300787
Q6IFX2; Q61781	-2.99273	1.56813	Q6IFX2; Q61781	-0.298278	0.157036
Q6IFX2; Q61781; Q9QWL7	-6.62307	2.6023	Q6IFX2; Q61781; Q9QWL7	-0.274493	0.144069
Q6IFX2; Q9QWL7	-1.23413	1.60866	Q6IFX2; Q9QWL7	-2.11907	2.32828
Q6IRU5	3.43841	1.7366	Q6IRU5	1.49648	0.82938
Q6NV83	0.457441	0.577494	Q6NV83	0.0689523	0.073453
Q6P1B1	-2.49134	1.35749	Q6P1B1	-1.88178	1.02838
Q6P1F6	-2.90515	2.47843	Q6P1F6	-0.891278	0.890494
Q6PB66	-0.730682	0.744463	Q6PB66	0.684852	0.877268
Q6PDM2	0.257412	0.194608	Q6PDM2	0.697747	0.544383
Q6PIC6	-0.0929543	0.113745	Q6PIC6	0.298838	0.377627
Q6Q477	-3.90511	1.89678	Q6Q477	0.753162	0.413434
Q6ZWN5	0.828003	0.47593	Q6ZWN5	3.93836	1.85591
Q6ZWV7	0.827099	1.1493	Q6ZWV7	1.08437	1.51205
Q76MZ3	-0.524804	0.295544	Q76MZ3	1.84197	1.0085
Q7TMM9	1.32165	0.764539	Q7TMM9	1.33019	0.739279
Q7TMM9; P68372; Q9CWF2	-1.03675	0.599666	Q7TMM9; P68372; Q9CWF2	-2.54863	1.3378
Q7TMM9; Q9CWF2	1.3974	1.55005	Q7TMM9; Q9CWF2	-1.73749	2.27434
Q7TMM9; Q9CWF2; Q922F4	3.16548	2.66706	Q7TMM9; Q9CWF2; Q922F4	1.02828	0.832701
Q7TMM9; Q9D6F9; P99024; P68372; Q9CWF2	-2.88676	3.2907	Q7TMM9; Q9D6F9; P99024; P68372; Q9CWF2	-4.15101	5.45264
Q7TMM9; Q9D6F9; Q9ERD7; P99024; P68372; Q9CWF2	-0.790746	0.652822	Q7TMM9; Q9D6F9; Q9ERD7; P99024; P68372; Q9CWF2	-3.16969	2.57988
Q7TMM9; Q9D6F9; Q9ERD7; P99024; P68372; Q9CWF2; Q922F4	-0.255508	0.332464	Q7TMM9; Q9D6F9; Q9ERD7; P99024; P68372; Q9CWF2; Q922F4	-1.60496	3.03489
Q7TMM9; Q9ERD7; P99024; Q9CWF2	1.25159	0.724569	Q7TMM9; Q9ERD7; P99024; Q9CWF2	0.281153	0.147694
Q80V26	-0.259157	0.238309	Q80V26	-3.45876	2.77569
Q80XN0	-0.341804	0.49803	Q80XN0	1.19172	2.10256
Q80XU3	1.25799	2.80665	Q80XU3	0.271865	0.395756
Q8BFR5	-0.986554	1.41769	Q8BFR5	-2.72739	5.62524
Q8BFU2	-0.810742	0.465642	Q8BFU2	3.69597	2.92915
Q8BFZ9	-3.67109	3.00885	Q8BFZ9	-4.04066	1.88853
Q8BG05	0.429451	0.593439	Q8BG05	0.970683	1.4814
Q8BG32	-1.39405	1.20861	Q8BG32	-3.47693	5.54078
Q8BH44	0.250211	0.229554	Q8BH44	0.724378	0.704198
Q8BH59	0.862974	0.898937	Q8BH59	2.34658	1.96583
Q8BIP0	-0.576674	0.46209	Q8BIP0	0.372791	0.276123
Q8BK64	-2.95343	2.51409	Q8BK64	-1.94973	1.06196
Q8BKC5	-2.14405	1.87431	Q8BKC5	-4.62897	2.0644
Q8BKZ9	0.0480513	0.0529547	Q8BKZ9	-1.85991	3.62722
Q8BL97	-2.01432	1.13348	Q8BL97	0.686397	0.375221
Q8BMF4	0.159015	0.199617	Q8BMF4	-1.36107	1.98314
Q8BMS1	-1.45358	1.61949	Q8BMS1	-0.811304	1.19283
Q8BP67	0.569068	0.321725	Q8BP67	1.28965	0.716973
Q8BP92	-0.926095	0.776314	Q8BP92	1.62711	2.44855
Q8BTI8	0.706117	0.716259	Q8BTI8	1.23562	1.53661
Q8BVE3	0.0432457	0.0228398	Q8BVE3	-2.35489	1.25246
Q8BWF0	1.71391	0.979714	Q8BWF0	0.789849	0.434448
Q8BWT1	-3.35792	5.571	Q8BWT1	-4.00683	4.2353
Q8C0L0	-3.09324	1.60757	Q8C0L0	-4.1247	1.91485
Q8C1A5	-1.25134	1.07687	Q8C1A5	-1.33069	1.10132
Q8CAQ8	-1.57648	2.47439	Q8CAQ8	-2.48511	2.7389
Q8CAY6	0.0887595	0.0646467	Q8CAY6	-0.641965	0.349836
Q8CC88	-1.85443	1.05287	Q8CC88	1.29481	1.06945
Q8CCS6	-1.99364	1.74573	Q8CCS6	-4.60081	3.46058
Q8CCT4	-1.01509	0.858252	Q8CCT4	0.896182	1.05631
Q8CGK3	-1.00691	2.26838	Q8CGK3	-0.346869	0.483728
Q8CHP8	-0.491203	0.275743	Q8CHP8	-2.62087	1.3687
Q8CHT0	0.0635252	0.0336681	Q8CHT0	1.04399	1.06572
Q8CI11	-0.344936	0.190542	Q8CI11	0.184152	0.0954502
Q8JZN5	1.53253	0.882145	Q8JZN5	1.47534	1.2294
Q8JZQ2	0.371709	0.503826	Q8JZQ2	-0.156446	0.134201
Q8JZU2	-1.6463	1.43865	Q8JZU2	0.429107	0.229403
Q8K0D5	-0.476841	0.375873	Q8K0D5	0.81898	0.648894
Q8K2B3	-1.05572	0.895787	Q8K2B3	-1.59637	0.882339
Q8QZT1	-1.85708	1.62659	Q8QZT1	0.790375	0.777107
Q8R016	-1.00226	1.26192	Q8R016	-2.80812	2.32065
Q8R081	-0.897863	0.94032	Q8R081	0.157769	0.111938
Q8R127	-3.77668	3.07638	Q8R127	-3.59523	3.86455
Q8R326	1.67069	0.956782	Q8R326	-3.43679	1.68605
Q8VC30	-1.5112	1.31601	Q8VC30	-3.8618	3.03274
Q8VCW8	-0.375613	0.355485	Q8VCW8	-0.456528	0.343222
Q8VDD5	-0.513608	0.583868	Q8VDD5	0.751941	1.19397
Q8VDN2	0.631102	0.509904	Q8VDN2	2.25386	1.2065
Q8VDN2; Q6PIC6; Q6PIE5	-0.115611	0.0847303	Q8VDN2; Q6PIC6; Q6PIE5	0.647469	0.72553
Q8VDW0	2.47639	1.35083	Q8VDW0	-2.94744	1.50245
Q8VE97	0.55969	0.447281	Q8VE97	-0.581244	0.445921
Q8VED5; Q6IFZ6; Q922U2	-4.41897	2.05674	Q8VED5; Q6IFZ6; Q922U2	0.0335849	0.0169993
Q8VEH6	-1.26871	0.734376	Q8VEH6	-4.43508	2.00853
Q8VEJ9	-1.63554	0.937984	Q8VEJ9	-1.58092	0.874209
Q8VEK3	0.724961	1.0943	Q8VEK3	0.912638	1.37474
Q8VH51	0.45703	0.359016	Q8VH51	0.306956	0.161783
Q8VIG3	-2.29972	3.79239	Q8VIG3	-3.60082	3.86975
Q8VIJ6	-0.587495	0.332651	Q8VIJ6	-1.40776	0.781596
Q91V41	0.838556	1.02497	Q91V41	-0.180396	0.199625
Q91VD9	-0.876486	1.37501	Q91VD9	-0.129957	0.154605
Q91VR2	0.371559	0.406804	Q91VR2	0.911686	1.07763
Q91YQ5	0.719711	0.858528	Q91YQ5	-1.09347	1.52723
Q91YT0	-0.889799	0.512714	Q91YT0	-2.50351	1.31825
Q91ZA3	-0.246406	0.713614	Q91ZA3	0.231117	0.711916
Q91ZZ3; O55042	-0.612196	0.347318	Q91ZZ3; O55042	0.474677	0.254959
Q922B2	-2.38134	3.34897	Q922B2	-1.08722	1.11596
Q922E4	-3.51507	1.76399	Q922E4	-2.88068	1.47588
Q922F4	-0.461546	0.36285	Q922F4	0.0917326	0.0641448
Q922R8	-0.648312	0.95805	Q922R8	-4.78026	10.8627
Q922U2	-3.83374	15.8123	Q922U2	-0.699202	1.90872
Q924M7	-0.759984	1.1579	Q924M7	-3.46284	6.37165
Q925I1	0.0704359	0.0854272	Q925I1	0.796437	1.16663
Q99104	1.92644	2.19841	Q99104	0.95554	0.963759
Q99J77	-1.39374	1.20832	Q99J77	-1.70773	1.43279
Q99J99	1.03221	1.10168	Q99J99	-0.775263	0.426093
Q99JX4	-1.75489	1.00127	Q99JX4	-2.53559	1.33217
Q99JY0	0.561282	0.729841	Q99JY0	-1.26933	2.05331
Q99KI0	1.68768	3.38874	Q99KI0	0.268774	0.390774
Q99KP6	0.401532	0.223289	Q99KP6	-0.471761	0.253319
Q99L47	-0.731432	0.599311	Q99L47	-4.32047	6.74051
Q99MN9	-1.10989	2.02448	Q99MN9	-0.0370803	0.0517643
Q99MR8	-1.47639	5.27364	Q99MR8	0.455955	1.10841
Q99NB1	-1.35324	0.782427	Q99NB1	0.211968	0.152129
Q99P72	1.88563	1.06882	Q99P72	1.42301	0.789855
Q9CPR4	0.154215	0.208763	Q9CPR4	0.170593	0.222623
Q9CPT5	0.597726	0.480521	Q9CPT5	1.57777	1.3195
Q9CQH7	-1.8238	1.03711	Q9CQH7	2.13429	1.15079
Q9CQM9	-3.00192	2.54959	Q9CQM9	-2.988	2.45165
Q9CQN1	0.816864	0.469292	Q9CQN1	-1.10516	1.34903
Q9CQQ7	0.108243	0.0577996	Q9CQQ7	0.680226	0.529439
Q9CQR2	1.82323	3.32832	Q9CQR2	0.0837902	0.0979698
Q9CQV8	1.45774	0.840927	Q9CQV8	3.84888	1.82684
Q9CWF2	1.47179	0.848715	Q9CWF2	1.39345	0.773828
Q9CX34	-2.67464	1.43729	Q9CX34	-3.66591	1.76578
Q9CXT8	-1.1663	0.99814	Q9CXT8	-0.316281	0.166893
Q9CXW4	-1.1995	0.694586	Q9CXW4	0.227869	0.118847
Q9CXY6	-1.82257	2.92653	Q9CXY6	-4.08121	5.37453
Q9CY27	0.443288	0.247637	Q9CY27	0.537972	0.29069
Q9CYI4	0.897309	0.93966	Q9CYI4	0.120405	0.1023
Q9CYI4; Q7TNC4	-0.125845	0.128044	Q9CYI4; Q7TNC4	-0.213988	0.186319
Q9CZ13	-2.2006	6.56676	Q9CZ13	-3.09732	10.6832
Q9CZM2	-1.81147	1.58632	Q9CZM2	0.665878	0.517235
Q9CZN7	-1.91927	1.0859	Q9CZN7	1.18961	1.47011
Q9CZS1	-0.162443	0.0874919	Q9CZS1	0.298517	0.265436
Q9CZU6	-0.597875	1.10448	Q9CZU6	-1.40948	3.08
Q9CZW5	-1.67398	1.46359	Q9CZW5	1.47549	1.22953
Q9D051	-2.56111	3.60882	Q9D051	-1.71576	1.85867
Q9D0J8	4.16941	1.98103	Q9D0J8	1.14596	0.937106
Q9D0K2	-0.886975	0.740455	Q9D0K2	-0.622403	0.69351
Q9D172	-0.495552	0.391873	Q9D172	0.288915	0.151924
Q9D2G2	0.876345	0.730733	Q9D2G2	-1.56854	3.24144
Q9D3D9	1.84251	1.04675	Q9D3D9	1.42632	0.791646
Q9D6F9	-1.33461	1.47246	Q9D6F9	-1.3659	1.13256
Q9D6F9; P68372	-0.371769	0.287527	Q9D6F9; P68372	-1.36628	1.1329
Q9D6F9; P99024; P68372	-1.90012	2.16666	Q9D6F9; P99024; P68372	-3.41337	3.69292
Q9D6F9; Q9ERD7; P99024; P68372	0.590837	0.334634	Q9D6F9; Q9ERD7; P99024; P68372	-0.167865	0.0867999
Q9D6M3	-1.52901	0.880222	Q9D6M3	0.333434	0.245159
Q9D6R2	0.0429884	0.0555289	Q9D6R2	-0.114666	0.156397
Q9D7H3	-0.539091	0.303983	Q9D7H3	-2.89529	1.48173
Q9D823	1.38096	0.798041	Q9D823	0.589932	0.320185
Q9D880	-1.08064	0.625432	Q9D880	-3.97101	3.09936
Q9D883	1.55182	1.74082	Q9D883	3.04009	1.5387
Q9D8E6	-1.34043	2.30476	Q9D8E6	-3.25401	12.7445
Q9D8N0	-1.25059	1.88178	Q9D8N0	-3.2314	5.16425
Q9D8W5	-1.79975	2.47601	Q9D8W5	-2.26072	3.03798
Q9D9Q6	-1.51903	0.874748	Q9D9Q6	-3.02562	1.53309
Q9DA48	-4.58164	3.55217	Q9DA48	-4.49487	2.02597
Q9DA79	-0.833902	0.479445	Q9DA79	-2.45063	1.29508
Q9DB20	1.424	1.58292	Q9DB20	1.22153	1.27335
Q9DB77	-0.930944	1.32288	Q9DB77	-1.57803	2.03875
Q9DBC7	-1.10612	1.19157	Q9DBC7	-2.01056	2.20342
Q9DC61	0.10872	0.0580587	Q9DC61	-0.0518574	0.0359341
Q9DCS3	-2.00322	1.12797	Q9DCS3	-0.525658	0.283719
Q9DCW4	2.36764	1.30172	Q9DCW4	0.134434	0.0691629
Q9DCX2	1.23468	1.06145	Q9DCX2	1.36917	1.13547
Q9EQ20	-2.09727	3.91167	Q9EQ20	-1.87874	2.89247
Q9EQF6	0.0374688	0.0324221	Q9EQF6	-0.997261	1.36817
Q9ERD7	0.52583	0.677034	Q9ERD7	-1.39667	2.55865
Q9ESW4	-4.3111	2.02446	Q9ESW4	-2.07255	1.74269
Q9ESX4	0.202778	0.183739	Q9ESX4	0.0235241	0.0194612
Q9JHI5	-0.830549	1.15498	Q9JHI5	-1.69021	2.55978
Q9JHU4	0.302462	0.635455	Q9JHU4	0.696442	1.51536
Q9JHU9	-0.285351	0.156431	Q9JHU9	-2.11357	1.77666
Q9JIS5	-1.53447	1.71941	Q9JIS5	-0.776709	0.612249
Q9JIX8	-1.53883	0.885594	Q9JIX8	0.918326	0.735724
Q9JJA4	-0.0341232	0.0294984	Q9JJA4	-0.577955	0.546612
Q9JJZ2	-0.847363	0.487463	Q9JJZ2	-2.66356	2.21241
Q9JKB3; P62960; Q9Z2C8	-0.680311	0.387858	Q9JKB3; P62960; Q9Z2C8	-2.6181	2.17783
Q9JKV1	-0.0289711	0.0152625	Q9JKV1	-2.55325	1.33979
Q9JLJ2	-2.44364	2.12155	Q9JLJ2	-3.67898	3.94195
Q9JLM8	2.95218	7.10659	Q9JLM8	0.289862	0.332332
Q9JM93	0.818614	0.470334	Q9JM93	-0.944356	0.522815
Q9QWI6	-1.06723	0.617571	Q9QWI6	-2.23807	1.87855
Q9QWK4	1.25799	1.08302	Q9QWK4	0.115301	0.0810503
Q9QWL7	-3.03431	7.31442	Q9QWL7	0.259608	0.350589
Q9QX47	1.3157	3.20054	Q9QX47	2.18718	6.20492
Q9QYA2	-1.71418	1.49967	Q9QYA2	0.101074	0.0708253
Q9R020	2.60935	2.98988	Q9R020	2.12557	1.14667
Q9R0K7	-0.662791	0.666922	Q9R0K7	-0.265108	0.23381
Q9R0P9	1.57112	2.46456	Q9R0P9	1.94544	3.00999
Q9R0X4	-0.678997	0.387075	Q9R0X4	-0.632133	0.344226
Q9R1C7	0.68719	0.391958	Q9R1C7	0.270585	0.141945
Q9R1T2	-3.38476	3.79881	Q9R1T2	-2.99429	1.52087
Q9WTL4	-5.1452	2.2585	Q9WTL4	0.397432	0.211736
Q9WTM5	-0.899166	0.751617	Q9WTM5	-3.56724	8.27638
Q9WU65	-2.2893	1.9957	Q9WU65	-1.37141	0.761826
Q9WU78	0.543704	0.306711	Q9WU78	1.98123	1.07737
Q9WUM4	1.28324	0.742675	Q9WUM4	0.415624	0.221872
Q9Z110	-1.79609	2.04048	Q9Z110	-1.34556	0.747699
Q9Z1G4	0.909616	0.524489	Q9Z1G4	-2.31365	1.23382
Q9Z1J3	-1.68911	1.90973	Q9Z1J3	-0.723363	0.566309
Q9Z1Z2	-2.20442	1.22567	Q9Z1Z2	-2.57834	1.35057
Q9Z204	-0.705483	1.35298	Q9Z204	0.144001	0.157416
Q9Z2C8	-0.562664	0.44987	Q9Z2C8	-3.52047	3.79459
Q9Z2I8	-2.96424	1.55678	Q9Z2I8	-2.4051	1.27492
Q9Z2I9	-1.47109	3.14781	Q9Z2I9	-2.07458	4.12819
Q9Z2K1	-4.85876	12.6191	Q9Z2K1	-0.876542	1.80432
Q9Z2K1; Q61414; P02535; Q61781	-3.11096	1.61443	Q9Z2K1; Q61414; P02535; Q61781	-2.02264	1.09746
Q9Z2K1; Q61781	-4.93061	2.20154	Q9Z2K1; Q61781	0.240832	0.125833
Q9Z2K1; Q6IFX2; Q61781; Q9QWL7	-4.24501	2.00435	Q9Z2K1; Q6IFX2; Q61781; Q9QWL7	-1.42056	0.78853
Q9Z2W0	-1.82421	2.07469	Q9Z2W0	-4.68221	9.53059
Q9Z2X1	-0.474176	0.664809	Q9Z2X1	-2.21922	3.98297
TGME49_202620-t26_1-p1	0.75278	0.904308	TGME49_202620-t26_1-p1	2.00473	2.66726
TGME49_202780-t26_1-p1	0.717876	0.410254	TGME49_202780-t26_1-p1	0.467703	0.352295
TGME49_203310-t26_1-p1	2.52271	4.18607	TGME49_203310-t26_1-p1	2.30439	3.10045
TGME49_208730-t26_1-p1	1.4537	1.61964	TGME49_208730-t26_1-p1	-0.491924	0.457081
TGME49_208740-t26_1-p1	-0.0194119	0.0102092	TGME49_208740-t26_1-p1	-1.19249	0.663037
TGME49_213030-t26_1-p1	1.92823	1.09042	TGME49_213030-t26_1-p1	2.16034	1.16305
TGME49_214940-t26_1-p1	5.33204	2.30646	TGME49_214940-t26_1-p1	4.7988	2.11178
TGME49_215220-t26_1-p1	3.2547	1.66913	TGME49_215220-t26_1-p1	4.6912	2.08193
TGME49_217680-t26_1-p1	-0.73512	0.879806	TGME49_217680-t26_1-p1	0.290915	0.212147
TGME49_218560-t26_1-p1	0.418125	0.932147	TGME49_218560-t26_1-p1	0.387973	0.811719
TGME49_221320-t26_1-p1	-0.16491	0.38916	TGME49_221320-t26_1-p1	0.738553	2.36678
TGME49_221620-t26_1-p1; Q7TMM9; Q9D6F9; Q9ERD7; P99024; P68372; Q9CWF2	0.860164	0.715951	TGME49_221620-t26_1-p1; Q7TMM9; Q9D6F9; Q9ERD7; P99024; P68372; Q9CWF2	-0.0613592	0.0426112
TGME49_222370-t26_1-p1	0.663387	0.377775	TGME49_222370-t26_1-p1	4.47093	3.38914
TGME49_227620-t26_1-p1	2.39289	1.31323	TGME49_227620-t26_1-p1	1.57086	0.868903
TGME49_229480-t26_1-p1	3.26599	1.67335	TGME49_229480-t26_1-p1	3.93453	1.85468
TGME49_230160-t26_1-p1	1.7178	0.981765	TGME49_230160-t26_1-p1	-0.0500045	0.0253802
TGME49_232600-t26_1-p1	-0.945962	0.54605	TGME49_232600-t26_1-p1	2.52826	1.329
TGME49_239752-t26_1-p1	1.15611	0.669456	TGME49_239752-t26_1-p1	2.40018	1.27274
TGME49_244200-t26_1-p1	0.378751	0.21007	TGME49_244200-t26_1-p1	1.77157	0.972941
TGME49_251780-t26_1-p1	-2.17434	1.21134	TGME49_251780-t26_1-p1	0.334103	0.245682
TGME49_254470-t26_1-p1	2.19668	1.91861	TGME49_254470-t26_1-p1	2.98583	2.45009
TGME49_254720-t26_1-p1	2.16364	1.20622	TGME49_254720-t26_1-p1	1.75178	0.96286
TGME49_255660-t26_1-p1	2.94274	1.54818	TGME49_255660-t26_1-p1	2.13138	1.14941
TGME49_264660-t26_1-p1	-0.317017	0.671171	TGME49_264660-t26_1-p1	0.572193	1.24539
TGME49_268950-t26_1-p1	-0.109829	0.097022	TGME49_268950-t26_1-p1	0.552583	0.519957
TGME49_269690-t26_1-p1	-0.0534393	0.0282735	TGME49_269690-t26_1-p1	1.32601	0.736983
TGME49_270320-t26_1-p1	0.171855	0.12756	TGME49_270320-t26_1-p1	-0.453655	0.340894
TGME49_277080-t26_1-p1	1.47163	0.848626	TGME49_277080-t26_1-p1	1.75802	0.966042
TGME49_284190-t26_1-p1	1.49832	3.22049	TGME49_284190-t26_1-p1	-0.54382	0.938058
TGME49_286000-t26_1-p1	0.480709	0.269574	TGME49_286000-t26_1-p1	-2.0151	1.69481
TGME49_289540-t26_1-p1	-1.15673	1.25347	TGME49_289540-t26_1-p1	1.95035	2.13361
TGME49_289750-t26_1-p1; P62984; P62983	-0.220958	0.165769	TGME49_289750-t26_1-p1; P62984; P62983	0.644081	0.351044
TGME49_290700-t26_1-p1	-1.96012	1.10647	TGME49_290700-t26_1-p1	0.478583	0.257157
TGME49_291850-t26_1-p1	1.32459	0.76621	TGME49_291850-t26_1-p1	-0.621742	0.338301
TGME49_293180-t26_1-p1	-1.51048	1.31536	TGME49_293180-t26_1-p1	0.086371	0.0603228
TGME49_294800-t26_1-p1 ; P10126; P62631	-0.602437	0.699858	TGME49_294800-t26_1-p1 ; P10126; P62631	-1.61456	2.09271
TGME49_310780-t26_1-p1	2.0961	1.17362	TGME49_310780-t26_1-p1	3.15127	1.58126
TGME49_312420-t26_1-p1	-0.865231	0.901607	TGME49_312420-t26_1-p1	0.707209	0.552471
TGME49_315610-t26_1-p1	3.87625	4.26137	TGME49_315610-t26_1-p1	-1.03727	1.05793
P19001	-4.88598	2.18942	P35802	4.16283	3.21343
Q6IFZ6	-4.67857	2.13187	P01831	4.01468	3.12566
TGME49_244280-t26_1-p1	4.3427	2.03398	TGME49_203290-t26_1-p1	2.74956	3.02396
Q62465	-4.30847	2.02366	P63024	3.42816	2.75543
Q9QXS6	4.20756	1.99284	Q3THE2	3.07648	2.5146
Q9DBL1	-3.92694	1.90391	P60843	-2.71479	2.25107
Q61316	-3.83128	1.87245	Q9ERD7; Q922F4	-2.67918	2.22423
Q91WK2	-3.62375	1.80207	Q9CPY7	-4.97576	2.15969
TGME49_294200-t26_1-p1	-3.52109	1.76612	Q8C878	-4.66572	2.07477
Q99MI1	1.9529	1.71042	Q9DCD0	-4.46034	2.01592
Q8C0M9	-2.97048	1.55927	Q99KJ8	-3.92139	1.85044
Q8BH04	-1.73577	1.51898	Q8R105	3.71919	1.78379
P83882	2.71772	1.45556	Q9Z1N5; Q8VDW0	-3.32449	1.64558
Q9DBJ1	2.44147	1.3352	TGME49_269190-t26_1-p1	1.90144	1.59901
P17183	-2.24541	1.24503	Q9QUI0	-2.98592	1.5176
TGME49_290600-t26_1-p1	2.21837	1.23228	P62897	2.89047	1.4798
P61161	-2.12614	1.18818	TGME49_212300-t26_1-p1	2.79675	1.44192
Q9Z315	2.12524	1.18775	Q9QYC0	-2.76231	1.4278
TGME49_262380-t26_1-p1	2.01874	1.13566	Q9WTP7	2.71092	1.40654
P16332	-2.00807	1.13038	Q2PFD7	2.41128	1.27767
P54775	-1.95664	1.10472	Q64433	2.3273	1.24001
Q60737	-1.84069	1.04581	O35526	-2.31605	1.23491
P58252	-1.76139	1.00467	TGME49_258870-t26_1-p1	2.18143	1.17293
P62270	1.74079	0.993875	P47757	2.15357	1.15987
P14869	1.69155	0.967875	Q8K009	-2.1382	1.15263
Q04750	1.53825	0.885278	Q99JR1	1.34158	1.11099
Q7TME0	1.48062	0.853595	TGME49_309590-t26_1-p1	1.07287	1.09925
TGME49_221620-t26_1-p1; Q9D6F9; Q9ERD7; P68372; Q922F4	1.38601	0.800884	Q62277	-1.92479	1.04969
P61205; P84084	-1.35702	0.784559	P53994; P59279	-1.90813	1.04146
P61205	-1.3406	0.775278	O08585	1.83181	1.0034
TGME49_224460-t26_1-p1	-1.27405	0.737426	TGME49_262730-t26_1-p1	-1.63109	0.90053
Q91V61	-1.17243	0.678921	Q60932	-1.57846	0.872909
Q8BH55	-1.12918	0.653787	P19536	1.04864	0.850728
Q99LC5	-0.977312	0.564607	Q9DC69	1.0348	0.838474
Q64514	-0.935788	0.54002	Q3TTY5; P50446; Q8BGZ7; P07744; Q3UV17; Q922U2	-1.48488	0.823173
Q99L04	0.889961	0.51281	P43006	1.00954	0.816118
Q64332	-0.879344	0.506497	P53395	-1.33994	0.744622
Q6ZWV3	0.839756	0.482933	P05132; P68181	0.926071	0.742528
Q99JF8	0.801398	0.460072	TGME49_232340-t26_1-p1	0.910917	0.729219
Q791V5	0.771109	0.442008	Q9DCB8	1.29454	0.719669
P99029	-0.717576	0.410075	TGME49_215910-t26_1-p1	1.28897	0.716598
Q8C2Q3	-0.622184	0.353255	Q61656	-1.28429	0.714015
TGME49_279100-t26_1-p1	-0.590172	0.334239	O88809	1.25786	0.6994
Q9CZD3	-0.536161	0.302252	P03995	-0.835973	0.663681
Q91V12	-0.494634	0.277762	P26369	-1.17449	0.652971
Q9D023	-0.482387	0.27056	Q9JMG7	-1.10389	0.613318
P47963	-0.478878	0.268498	P68254	1.08698	0.603781
G5E829; Q9R0K7	-0.310877	0.170994	Q7TMM9; P99024; P68372; Q9CWF2	-1.06512	0.591429
P14152	0.286553	0.157114	Q9D404	1.04417	0.579568
P12025	-0.175684	0.0948162	TGME49_275860-t26_1-p1	1.03312	0.573304
TGME49_288650-t26_1-p1	-0.15781	0.0849356	Q99M28	-0.714547	0.558752
TGME49_311720-t26_1-p1	0.093672	0.0683031	P62281	0.996566	0.552548
			P11798; P28652	0.97925	0.542697
			Q9CR68	0.979016	0.542564
			P62827	0.895444	0.494886
			Q61879	-0.797475	0.438816
			P48678	0.791519	0.435404
			Q9R0Q7	0.734539	0.40277
			Q7TNC4	-0.390432	0.290124
			Q99020	0.524519	0.283075
			P28740	0.50955	0.274615
			O09167	0.486328	0.261517
			Q6P3A8	-0.472412	0.253685
			P28738	-0.390598	0.207935
			Q7M6Y3	0.307799	0.162244
			P08249	0.249865	0.130713
			Q9WV60	0.233238	0.121738
			Q9D1R9	-0.200941	0.104405
			TGME49_259240-t26_1-p1	-0.184505	0.0956377
			O55128	0.00342728	0.00172579

## Sheet: IP_Tachyzoite_Rep1_Analysis
Protein Accessions	Annotated Sequence	Control Peptide Sample Intensity	GRA61-3xHA Sample Peptide Intensity	Log2 Transformation	Control Peptide Sample Intensity	GRA61-3xHA Sample Peptide Intensity	Normalization	Control Peptide Sample Intensity	GRA61-3xHA Sample Peptide Intensity	Imputation	Control Peptide Sample Intensity	GRA61-3xHA Sample Peptide Intensity	T-Test	Peptide Fold Change	Protein Fold change	-log2 p-Value
P04259	[R].LLKEYQELMNVK.[L]	275403	1.39749e+06		18.0712	20.4144		-1.40874	1.31443		-1.40874	1.31443		2.72317	0.0732678	0.187118
Q16181	[K].IYEFPETDDEEENK.[L]	493130			18.9116			-0.568316			-0.568316	-4.71982		-4.15151	-2.25685	4.18979
O00231	[K].LYDNLLEQNLIR.[V]	128013			16.9659			-2.51399			-2.51399	-4.68504		-2.17105	-2.17105	#DIV/0!
P46776	[K].LWTLVSEQTR.[V]	3.28652e+06	795962		21.6481	19.6023		2.16821	0.502363		2.16821	0.502363		-1.66584	-0.695457	0.813541
P60709	[K].IWHHTFYNELR.[V]	4.87049e+08	38571467		28.8595	25.201		9.37957	6.10105		9.37957	6.10105		-3.27851	0.57083	1.90738
P62736	[K].IWHHSFYNELR.[V]	7.83925e+06			22.9023			3.42236			3.42236	-4.43601		-7.85836	-3.42357	8.17068
P51149	[R].LVTMQIWDTAGQER.[F]		274440			18.0661			-1.03384		-4.67253	-1.03384		3.63869	-1.62104	3.80741
Q96AG4	[K].LVTLPVSFAQLK.[N]	300634			18.1976			-1.28228			-1.28228	-4.55594		-3.27366	-2.33961	2.65225
P24666	[K].LVTDQNISENWR.[V]	435127	815614		18.7311	19.6375		-0.748849	0.53755		-0.748849	0.53755		1.2864	-0.21796	0.161311
P21333	[R].LVSNHSLHETSSVFVDSLTK.[A]	2596584	116912		21.3082	16.8351		1.82826	-2.26491		1.82826	-2.26491		-4.09316	-1.20177	17.3773
P12814	[K].LVSIGAEEIVDGNVK.[M]	1.89842e+06			20.8564			1.37644			1.37644	-4.52643		-5.90287	-1.9643	15.7004
O43707	[K].LVSIGAEEIVDGNAK.[M]	779139	419808		19.5715	18.6794		0.0915949	-0.420608		0.0915949	-0.420608		-0.512202	-1.68498	9.45593
TGME49_231630-t26_1-p1	[R].LVSGVVATQGEAR.[I]	6003345	3786204		22.5173	21.8523		3.03741	2.75234		3.03741	2.75234		-0.285065	-0.0968571	0.135008
TGME49_219320-t26_1-p1	[R].LVSGTTGETLYTHK.[Q]	695376	149389		19.4074	17.1887		-0.0724914	-1.91126		-0.0724914	-1.91126		-1.83877	-1.1928	1.9701
P48047	[K].LVRPPVQVYGIEGR.[Y]	2.03641e+06	1.05616e+06		20.9576	20.0104		1.47767	0.91042		1.47767	0.91042		-0.567248	-1.97256	2.22471
P12814	[K].IVQTYHVNMAGTNPYTTITPQEINGK.[W]	1.26547e+06	273816		20.2712	18.0628		0.791319	-1.03713		0.791319	-1.03713		-1.82845	-1.9643	15.7004
Q71UM5	[R].LVQSPNSYFMDVK.[C]	553851	361131		19.0791	18.4622		-0.400788	-0.637814		-0.400788	-0.637814		-0.237025	-3.02368	1.56564
P35580	[K].LVQEQGSHSK.[F]	7.49847e+06	2.98722e+06		22.8382	21.5104		3.35824	2.41039		3.35824	2.41039		-0.947844	-0.272341	2.38246
P10809	[K].LVQDVANNTNEEAGDGTTTATVLAR.[S]		299639			18.1929			-0.907113		-4.59387	-0.907113		3.68676	-0.69096	1.29868
P50454	[R].LYGPSSVSFADDFVR.[S]	427565	535605		18.7058	19.0308		-0.774143	-0.069166		-0.774143	-0.069166		0.704977	-2.48311	7.46941
TGME49_311230-t26_1-p1	[R].MASVPVNGVTTVPVEGGASR.[K]	613847	348919		19.2275	18.4125		-0.252406	-0.687445		-0.252406	-0.687445		-0.435039	-0.693997	3.7012
O43707	[R].MAPYQGPDAVPGALDYK.[S]	5083685	2.28066e+06		22.2774	21.121		2.79752	2.02104		2.79752	2.02104		-0.776476	-1.68498	9.45593
P08670	[K].MALDIEIATYRK.[L]	2.58077e+06	922261		21.2994	19.8148		1.81944	0.714839		1.81944	0.714839		-1.10461	0.909394	5.49914
P08670	[K].MALDIEIATYR.[K]	2.45341e+06	533780		21.2264	19.0259		1.74643	-0.0740893		1.74643	-0.0740893		-1.82052	0.909394	5.49914
P05120	[K].MAEDEVEVYIPQFK.[L]	243001			17.8906			-1.58932			-1.58932	-4.4509		-2.86158	-0.260461	0.438749
P31944	[R].MAEAELVQEGK.[A]	284427	244600		18.1177	17.9001		-1.36223	-1.19991		-1.36223	-1.19991		0.162311	0.0362795	0.0428628
O43852	[K].MADKDGDLIATK.[E]	631482	371587		19.2684	18.5033		-0.211545	-0.596638		-0.211545	-0.596638		-0.385093	-2.31227	6.86596
P22735	[R].IYYGTEAQIGER.[T]		152027			17.214			-1.88601		-4.67383	-1.88601		2.78782	-0.149553	0.184631
P08473	[R].LYVEAAFAGESK.[H]	1.10861e+06	175877		20.0803	17.4242		0.600399	-1.67577		0.600399	-1.67577		-2.27617	-2.90962	12.2586
P62899	[K].LYTLVTYVPVTTFK.[N]	1.32212e+06			20.3344			0.854499			0.854499	-4.7187		-5.5732	-2.53904	2.87661
P30086	[K].LYTLVLTDPDAPSR.[K]	354677			18.4361			-1.04378			-1.04378	-4.52671		-3.48293	-3.37177	2.78193
P21333	[R].LYSVSYLLK.[D]	561101	199944		19.0979	17.6092		-0.382026	-1.49074		-0.382026	-1.49074		-1.10871	-1.20177	17.3773
O75083	[R].LYSILGTTLKDEGK.[L]	202906	157213		17.6305	17.2624		-1.84947	-1.83762		-1.84947	-1.83762		0.0118513	-1.57743	4.83311
O14773	[R].LYQQHGAGLFDVTR.[G]	196039			17.5808			-1.89914			-1.89914	-4.45758		-2.55844	-2.55844	#DIV/0!
Q9Y4L1	[K].LYQPEYQEVSTEEQR.[E]	1.3745e+06			20.3905			0.910548			0.910548	-4.6107		-5.52125	-2.50935	4.70881
P02751	[K].IYLYTLNDNAR.[S]	6272329	2456638		22.5806	21.2283		3.10064	2.12828		3.10064	2.12828		-0.972367	-1.13275	10.1155
Q00610	[K].IYIDSNNNPER.[F]	624243	287163		19.2517	18.1315		-0.228177	-0.968467		-0.228177	-0.968467		-0.74029	-2.86101	16.4667
P11021	[K].LYGSAGPPPTGEEDTAEKDEL.[-]		949377			19.8566			0.756645		-4.73147	0.756645		5.48811	-0.614618	2.4518
P11021	[K].LYGSAGPPPTGEEDTAEK.[D]	1283824	184717		20.292	17.495		0.81209	-1.60502		0.81209	-1.60502		-2.41711	-0.614618	2.4518
P36542	[R].IYGLGSLALYEK.[A]	471328			18.8464			-0.633554			-0.633554	-4.53093		-3.89737	-2.9832	2.50899
Q06830	[R].LVQAFQFTDK.[H]	2.22052e+06	854848		21.0825	19.7053		1.60254	0.605331		1.60254	0.605331		-0.997212	-0.078978	0.0948928
Q96AG4	[R].LVNLQHLDLLNNK.[L]	284756			18.1194			-1.36056			-1.36056	-4.60897		-3.24841	-2.33961	2.65225
P0DMV9	[R].LVNHFVEEFK.[R]	943919			19.8483			0.368378			0.368378	-4.4523		-4.82068	-1.63414	4.76262
P12111	[R].LVDYLDVGFDTTR.[V]	138525			17.0798			-2.40014			-2.40014	-4.46016		-2.06002	-1.24068	8.57579
TGME49_250340-t26_1-p1	[R].LVDRPGLTEDEIEEIR.[E]	468333	238734		18.8372	17.865		-0.64275	-1.23493		-0.64275	-1.23493		-0.592181	-0.671571	0.886153
P27824	[R].IVDDWANDGWGLK.[K]	363666	85716.8		18.4723	16.3873		-1.00767	-2.71269		-1.00767	-2.71269		-1.70502	-1.98763	8.84478
P11940	[R].IVATKPLYVALAQR.[K]	314087			18.2608			-1.21912			-1.21912	-4.62752		-3.4084	-2.00464	2.75078
Q16658	[R].LVARPEPATGYTLEFR.[S]	511343	670053		18.9639	19.3539		-0.515995	0.253939		-0.515995	0.253939		0.769934	-1.78197	4.63409
P50914	[K].LVAIVDVIDQNR.[A]	554405			19.0806			-0.399344			-0.399344	-4.4876		-4.08826	-4.72715	2.12916
P02751	[R].ITYGETGGNSPVQEFTVPGSK.[S]	5.54276e+06	2.95467e+06		22.4022	21.4946		2.92225	2.39459		2.92225	2.39459		-0.527657	-1.13275	10.1155
Q15746	[R].ITWLLNGQPIQYAR.[S]	383988	143125		18.5507	17.1269		-0.929222	-1.97306		-0.929222	-1.97306		-1.04383	-2.27496	13.3019
Q14315	[R].LTVTSLQETGLK.[V]	971834			19.8904			0.410424			0.410424	-4.50552		-4.91594	-1.53794	11.0574
P21333	[R].LTVSSLQESGLKVNQPASFAVSLNGAK.[G]		230226			17.8127			-1.28729		-4.54852	-1.28729		3.26123	-1.20177	17.3773
P21333	[R].LTVSSLQESGLK.[V]	3.56428e+06	850825		21.7652	19.6985		2.28525	0.598526		2.28525	0.598526		-1.68673	-1.20177	17.3773
O14974	[K].ITTGSSSAGTQSSTSNR.[L]	201768	150594		17.6223	17.2003		-1.85759	-1.89967		-1.85759	-1.89967		-0.0420842	-1.07158	2.25261
P47756	[K].LTSTVMLWLQTNK.[S]	466430	230400		18.8313	17.8138		-0.648625	-1.2862		-0.648625	-1.2862		-0.637571	-2.13291	5.32902
P46821	[K].ITSFPESEGYSYETSTK.[T]	298038	106553		18.1851	16.7012		-1.29479	-2.39877		-1.29479	-2.39877		-1.10398	-1.84836	5.21563
Q9NR99	[R].ITSEPTPVIYTRPGNTVK.[L]	1.90729e+06	963794		20.8631	19.8784		1.38317	0.778389		1.38317	0.778389		-0.60478	-2.3621	9.55995
TGME49_309590-t26_1-p1	[R].LTSAASQGLR.[R]	1.35647e+06	1.55034e+06		20.3714	20.5641		0.891502	1.46417		0.891502	1.46417		0.572671	0.961438	0.797919
P30153	[K].LTQDQDVDVK.[Y]	184042			17.4897			-1.99025			-1.99025	-4.61248		-2.62223	-2.10029	2.37546
P47755	[K].IVEAAENEYQTAISENYQTMSDTTFK.[A]		277336			18.0813			-1.0187		-4.76873	-1.0187		3.75002	0.0159594	0.0238781
Q9UM54	[R].IVEANPLLEAFGNAK.[T]	510223	296078		18.9608	18.1756		-0.519158	-0.924361		-0.519158	-0.924361		-0.405202	-2.49214	17.0297
TGME49_323110-t26_1-p1	[K].LVELDTGVASPVFAR.[S]		460878			18.814			-0.285952		-4.58952	-0.285952		4.30357	4.30357	#DIV/0!
P02768	[K].LVNEVTEFAK.[T]	428692	593497		18.7096	19.1789		-0.770343	0.0789059		-0.770343	0.0789059		0.849249	-0.504551	0.943619
Q9UIV8	[K].LVLVNMVYFK.[G]		78011.1			16.2514			-2.84858		-4.65299	-2.84858		1.80441	1.80441	#DIV/0!
P07093	[R].LVLVNAVYFK.[G]	511882	290551		18.9655	18.1484		-0.514475	-0.951542		-0.514475	-0.951542		-0.437067	-1.28713	1.91894
Q9Y2J2	[R].IVITGDADIDHDQALAQAIK.[E]	171006	234583		17.3837	17.8397		-2.09623	-1.26024		-2.09623	-1.26024		0.835995	-1.6121	2.8357
P16070	[K].LVINSGNGAVEDR.[K]	10766340	3.07235e+06		23.36	21.5509		3.8801	2.45093		3.8801	2.45093		-1.42916	-1.37521	2.59911
P04406	[K].LVINGNPITIFQERDPSK.[I]	121935	182590		16.8958	17.4782		-2.58417	-1.62173		-2.58417	-1.62173		0.96244	-0.733653	1.85468
P04406	[K].LVINGNPITIFQER.[D]	2.42624e+06	794239		21.2103	19.5992		1.73037	0.499237		1.73037	0.499237		-1.23113	-0.733653	1.85468
P06576	[R].LVLEVAQHLGESTVR.[T]	581554	232711		19.1496	17.8282		-0.330372	-1.2718		-0.330372	-1.2718		-0.941424	-1.26027	3.18771
Q16555	[K].IVLEDGTLHVTEGSGR.[Y]	523499	95103.3		18.9978	16.5372		-0.4821	-2.56277		-0.4821	-2.56277		-2.08067	-2.14027	6.69972
Q00610	[K].IVLDNSVFSEHR.[N]	464325	90373.4		18.8248	16.4636		-0.655151	-2.63637		-0.655151	-2.63637		-1.98122	-2.86101	16.4667
TGME49_239100-t26_1-p1	[K].IVKPQGVEPTEIENEVAK.[C]	638830	348621		19.2851	18.4113		-0.194854	-0.688677		-0.194854	-0.688677		-0.493823	-0.654451	0.648398
P62753	[R].MATEVAADALGEEWK.[G]	476933	377268		18.8634	18.5252		-0.616499	-0.574746		-0.616499	-0.574746		0.0417538	0.0135141	0.0158218
Q13045	[R].LVHLQTLVLNGNPLLHAQLR.[Q]	115737			16.8205			-2.65943			-2.65943	-4.45506		-1.79563	-1.96351	3.57607
Q9Y6C2	[R].LVGSGLHTVEAAGEAR.[Q]	1.2164e+07	4.62507e+06		23.5361	22.141		4.05619	3.04107		4.05619	3.04107		-1.01513	-1.21351	5.05639
P53621	[K].LVGQSIIAYLQK.[K]	287146			18.1314			-1.3485			-1.3485	-4.66879		-3.32029	-2.3377	7.95803
P35580	[R].IVGLDQVTGMTETAFGSAYK.[T]	2.8384e+06			21.4366			1.95672			1.95672	-4.48624		-6.44297	-0.272341	2.38246
P01034	[R].LVGGPMDASVEEEGVR.[R]	515537	339817		18.9757	18.3744		-0.504211	-0.725576		-0.504211	-0.725576		-0.221365	-0.419213	0.230576
Q00341	[R].LVGEIMQETGTR.[I]	225767			17.7845			-1.69545			-1.69545	-4.59881		-2.90336	-1.4719	2.24976
TGME49_231140-t26_1-p1	[K].IVGEHHHSQYIYTR.[N]	1.72533e+06			20.7184			1.23852			1.23852	-4.62544		-5.86395	-2.2133	3.06074
P05067	[K].LVFFAEDVGSNK.[G]	349193	916344		18.4137	19.8055		-1.06626	0.705553		-1.06626	0.705553		1.77181	0.636956	0.357379
P47929	[R].LVEVGGDVQLDSVR.[I]		265261			18.0171			-1.08293		-4.52732	-1.08293		3.4444	3.77611	4.12728
TGME49_216000-t26_1-p1	[R].IVETIKPVVK.[E]	3.86065e+06	1.87772e+06		21.8804	20.8405		2.40049	1.74057		2.40049	1.74057		-0.659915	-1.14229	1.86895
TGME49_231630-t26_1-p1	[K].IVEISQVDYR.[D]	3.42771e+06	1.5058e+06		21.7088	20.5221		2.22889	1.42213		2.22889	1.42213		-0.806761	-0.0968571	0.135008
P11021	[R].ITPSYVAFTPEGER.[L]	2.97462e+06	1.88614e+06		21.5043	20.847		2.02435	1.74703		2.02435	1.74703		-0.277322	-0.614618	2.4518
P07437	[K].MAVTFIGNSTAIQELFK.[R]	3.88709e+06	1.02268e+06		21.8903	19.9639		2.41033	0.863951		2.41033	0.863951		-1.54638	-0.343454	0.413065
TGME49_311260-t26_1-p1	[K].MSGGVDLAAFK.[T]	322619	161424		18.2995	17.3005		-1.18045	-1.79948		-1.18045	-1.79948		-0.619031	-0.549155	0.305939
P04264	[R].MSGECAPNVSVSVSTSHTTISGGGSR.[G]	616044			19.2327			-0.247253			-0.247253	-4.45665		-4.2094	0.782586	4.72361
P35908	[R].MSGDLSSNVTVSVTSSTISSNVASK.[A]	423104	513271		18.6907	18.9694		-0.789272	-0.130616		-0.789272	-0.130616		0.658657	0.113919	0.376939
Q13885	[K].MSATFIGNSTAIQELFKR.[I]	873192			19.7359			0.256014			0.256014	-4.60833		-4.86434	-0.932684	2.90809
P18206	[K].MSAEINEIIR.[V]	1.08912e+06	87413.5		20.0547	16.4156		0.574804	-2.68441		0.574804	-2.68441		-3.25921	-1.82212	5.47662
P02545	[R].MQQQLDEYQELLDIK.[L]	76749.4	111224		16.2279	16.7631		-3.25206	-2.33687		-3.25206	-2.33687		0.915189	-0.684938	2.71106
P35579	[K].MQQNIQELEEQLEEEESARQK.[L]		376338			18.5217			-0.578308		-4.58759	-0.578308		4.00928	0.530039	8.05992
P35579	[K].MQQNIQELEEQLEEEESAR.[Q]	39973712	2.04398e+07		25.2525	24.2849		5.77262	5.1849		5.77262	5.1849		-0.587724	0.530039	8.05992
Q05682	[R].MQNDTAENETTEK.[E]	1.12454e+06	145680		20.1009	17.1524		0.620979	-1.94754		0.620979	-1.94754		-2.56852	-0.499194	1.85304
P40939	[K].MQLLEIITTEK.[T]	83302.4			16.3461			-3.13386			-3.13386	-4.66788		-1.53403	-2.2701	2.57268
Q9H4M9	[K].MQELLQTQDFSK.[F]	703211	195090		19.4236	17.5738		-0.0563274	-1.52619		-0.0563274	-1.52619		-1.46987	-1.42766	2.45052
Q9NZN3	[R].MQDQLQAQDFSK.[F]	295611	161371		18.1733	17.3		-1.30659	-1.79995		-1.30659	-1.79995		-0.493365	-1.5448	3.86916
P35580	[K].MQAHIQDLEEQLDEEEGAR.[Q]	4.81193e+06	3.05252e+06		22.1982	21.5416		2.71826	2.44159		2.71826	2.44159		-0.276665	-0.272341	2.38246
P09936	[R].MPFPVNHGASSEDTLLK.[D]	380535	181184		18.5377	17.4671		-0.942255	-1.63288		-0.942255	-1.63288		-0.690625	-0.177093	0.180741
TGME49_204020-t26_1-p1	[K].MPEGTVVSNVEEK.[A]	1.06807e+06	421484		20.0266	18.6851		0.546655	-0.414858		0.546655	-0.414858		-0.961513	-1.20452	1.54146
Q05682	[K].MPEDGLSDDKKPFK.[C]	1.44574e+06	251383		20.4634	17.9395		0.983453	-1.16045		0.983453	-1.16045		-2.1439	-0.499194	1.85304
O43776	[R].MNYSDAIVWLK.[E]	75551.1	105670		16.2052	16.6892		-3.27476	-2.41077		-3.27476	-2.41077		0.86399	-1.98833	2.72633
O95425	[K].MSSNSNFSEVTLAGLASK.[E]	102850			16.6502			-2.82975			-2.82975	-4.7188		-1.88906	-1.8502	18.6969
TGME49_236950-t26_1-p1	[-].MNVLAYGTAEQR.[S]	622054	626604		19.2467	19.2572		-0.233244	0.157217		-0.233244	0.157217		0.390461	1.59487	0.905434
Q13509	[K].MSSTFIGNSTAIQELFKR.[I]	185934	803361		17.5044	19.6157		-1.9755	0.515713		-1.9755	0.515713		2.49121	-0.484198	0.67138
TGME49_221620-t26_1-p1	[K].MSVTFVGNSTAIQEMFKR.[V]	707259	783222		19.4319	19.5791		-0.0480472	0.479085		-0.0480472	0.479085		0.527132	-0.500571	1.09329
Q9Y224	[K].NAEPLINLDVNNPDFK.[A]	115783			16.8211			-2.65886			-2.65886	-4.61989		-1.96103	-1.96103	#DIV/0!
Q13045	[R].NAEAVLQSPGLSGK.[V]	523259	119085		18.9972	16.8616		-0.482761	-2.23834		-0.482761	-2.23834		-1.75558	-1.96351	3.57607
P01833	[K].NADLQVLKPEPELVYEDLR.[G]	937576	168838		19.8386	17.3653		0.358651	-1.7347		0.358651	-1.7347		-2.09335	-2.09335	#DIV/0!
TGME49_320030-t26_1-p1	[R].NADAGGSGPPSAFPTR.[A]	244539	166247		17.8997	17.343		-1.58022	-1.757		-1.58022	-1.757		-0.176782	1.49788	1.28699
TGME49_204020-t26_1-p1	[K].NAALTIGNILPLNK.[M]	464982	158325		18.8268	17.2725		-0.65311	-1.82745		-0.65311	-1.82745		-1.17434	-1.20452	1.54146
Q8WWI1	[R].MYSFDDVLEEGK.[R]	1367251	174887		20.3828	17.4161		0.902921	-1.68392		0.902921	-1.68392		-2.58684	-1.03864	9.34311
O43707	[K].MVSDINNGWQHLEQAEK.[G]	449828	90874.6		18.779	16.4716		-0.700912	-2.62839		-0.700912	-2.62839		-1.92747	-1.68498	9.45593
Q8WUM4	[K].MVPVSVQQSLAAYNQR.[K]		779554			19.5723			0.472314		-4.61348	0.472314		5.0858	2.04838	9.6003
TGME49_222220-t26_1-p1	[R].MVNYIFECPAR.[G]	1.18839e+06	175179		20.1806	17.4185		0.700652	-1.6815		0.700652	-1.6815		-2.38216	-1.33444	4.09475
P62937	[-].MVNPTVFFDIAVDGEPLGR.[V]	756694			19.5294			0.0494248			0.0494248	-4.50469		-4.55412	0.22297	0.388411
P11142	[R].MVNHFIAEFK.[R]	1.16289e+06	231463		20.1493	17.8204		0.669354	-1.27955		0.669354	-1.27955		-1.94891	-1.68728	5.27656
P05120	[R].MVLVNAVYFK.[G]	547761	769320		19.0632	19.5532		-0.416738	0.453248		-0.416738	0.453248		0.869986	-0.260461	0.438749
Q8N474	[K].MVLPNLLEHETMAEVK.[Q]	1.28763e+07	6.93376e+07		23.6182	26.0471		4.13829	6.94716		4.13829	6.94716		2.80887	-1.5714	1.74111
P08133	[K].MTNYDVEHTIK.[K]	189435			17.5313			-1.94858			-1.94858	-4.67997		-2.73139	-1.42903	3.50258
P46782	[-].MTEWETAAPAVAETPDIK.[L]	469772	266188		18.8416	18.0221		-0.638326	-1.07789		-0.638326	-1.07789		-0.439565	0.4192	0.515978
P07305	[-].MTENSTSAPAAKPK.[R]		2.71104e+06			21.3704			2.27044		-4.51233	2.27044		6.78277	2.33902	6.96078
P60660	[K].MTEEEVEMLVAGHEDSNGCINYEAFVR.[H]	1527583	419275		20.5428	18.6775		1.06289	-0.42244		1.06289	-0.42244		-1.48533	-0.652105	1.66645
P02533	[R].MSVEADINGLR.[R]	2165949	2577647		21.0466	21.2976		1.56664	2.19765		1.56664	2.19765		0.631005	0.400487	1.47878
P48594	[-].MNSLSEANTK.[F]	443718			18.7593			-0.720641			-0.720641	-4.54301		-3.82237	-0.477016	0.659923
TGME49_270320-t26_1-p1	[K].MNPNLPPEEQK.[V]	93081.3			16.5062			-2.97372			-2.97372	-4.45298		-1.47926	2.49549	8.60712
O14979	[K].MFIGGLSWDTSK.[K]	148856			17.1836			-2.29637			-2.29637	-4.50238		-2.20602	-0.908053	0.939151
Q9UK41	[-].MFHGIPATPGIGAPGNKPELYEEVKLYK.[N]		366735			18.4844			-0.615596		-4.65528	-0.615596		4.03968	3.38191	6.39989
Q9UK41	[-].MFHGIPATPGIGAPGNKPELYEEVK.[L]	69873.6	2.65726e+06		16.0925	21.3415		-3.38747	2.24153		-3.38747	2.24153		5.629	3.38191	6.39989
P09493	[K].MEIQEIQLK.[E]	20990238	3.71574e+06		24.3232	21.8252		4.84329	2.72524		4.84329	2.72524		-2.11805	-2.33924	9.93478
TGME49_214320-t26_1-p1	[R].MELNSSPSVPLTR.[G]	199563	106982		17.6065	16.707		-1.87344	-2.39296		-1.87344	-2.39296		-0.519526	-0.519526	#DIV/0!
TGME49_222220-t26_1-p1	[-].MEFTADNAAPLTEQNAPQDVEAVKPDVIENAAETANEESAAPTLK.[R]	450424			18.7809			-0.699			-0.699	-4.63058		-3.93158	-1.33444	4.09475
P35580	[K].MEEEILLLEDQNSK.[F]	6.76402e+06	1.99638e+06		22.6894	20.929		3.20952	1.82898		3.20952	1.82898		-1.38055	-0.272341	2.38246
P56945	[K].MEDVHQTLVAHGQALDAGR.[G]	133005	351629		17.0211	18.4237		-2.4588	-0.676283		-2.4588	-0.676283		1.78252	0.0266088	0.0519387
P35579	[K].MEDSVGCLETAEEVKR.[K]	166964	231338		17.3492	17.8196		-2.13075	-1.28034		-2.13075	-1.28034		0.850409	0.530039	8.05992
P35579	[K].MEDSVGCLETAEEVK.[R]	7021151	1807060		22.7433	20.7852		3.26335	1.68524		3.26335	1.68524		-1.57811	0.530039	8.05992
P07237	[K].MDSTANEVEAVK.[V]	1.08644e+06	342397		20.0512	18.3853		0.57125	-0.714664		0.57125	-0.714664		-1.28591	-1.69299	6.53483
P02511	[-].MDIAIHHPWIR.[R]	240084	207638		17.8732	17.6637		-1.60675	-1.43627		-1.60675	-1.43627		0.170481	-1.13902	2.05868
Q16555	[K].MDENQFVAVTSTNAAK.[VI]	497446	184823		18.9242	17.4958		-0.555745	-1.60419		-0.555745	-1.60419		-1.04845	-2.14027	6.69972
P30101	[K].MDATANDVPSPYEVR.[G]		708389			19.4342			0.334207		-4.61158	0.334207		4.94579	-0.552637	1.62194
P13667	[K].MDATANDVPSDR.[Y]	98988.4	94325.9		16.595	16.5254		-2.88495	-2.57461		-2.88495	-2.57461		0.310344	-0.915176	1.70968
Q12765	[K].MDAEHPELR.[S]	605076	111835		19.2068	16.771		-0.273168	-2.32896		-0.273168	-2.32896		-2.0558	-2.90916	4.04628
P02794	[K].MGAPESGLAEYLFDK.[H]	229347	52741.5		17.8072	15.6867		-1.67275	-3.41333		-1.67275	-3.41333		-1.74057	-0.847023	1.16498
P63220	[R].MGESDDSILR.[L]	405053	108342		18.6278	16.7252		-0.852175	-2.37474		-0.852175	-2.37474		-1.52257	-2.06594	1.14642
P43686	[K].MNLSEEVDLEDYVARPDK.[I]	96178.2			16.5534			-2.9265			-2.9265	-4.68887		-1.76237	-1.06	1.52197
O00151	[K].MNLASEPQEVLHIGSAHNR.[S]	306933			18.2276			-1.25236			-1.25236	-4.4338		-3.18144	-0.123989	0.163615
P15144	[R].MLSSFLSEDVFK.[Q]	639676			19.287			-0.192943			-0.192943	-4.62576		-4.43282	-1.68091	9.424
O94832	[K].MISEFTWPNHDLPSDK.[E]	488380	160310		18.8976	17.2905		-0.58228	-1.80947		-0.58228	-1.80947		-1.22719	-2.88072	27.2856
P17931	[R].MLITILGTVKPNANR.[I]	906939			19.7906			0.31072			0.31072	-4.45464		-4.76536	-2.18141	3.01372
Q92945	[K].MILIQDGSQNTNVDKPLR.[I]	127389			16.9589			-2.52104			-2.52104	-4.61933		-2.09829	0.11674	0.130202
P10599	[K].MIKPFFHSLSEK.[Y]	820473	349242		19.6461	18.4139		0.16617	-0.686109		0.16617	-0.686109		-0.85228	-0.616652	0.345457
Q9NYL9	[K].MLEENTNILKFGYQFTQQGPR.[T]	389559	188605		18.5715	17.525		-0.908443	-1.57497		-0.908443	-1.57497		-0.666522	-0.133063	0.303167
Q9NYL9	[K].MLEENTNILK.[F]	11214768	5.98652e+06		23.4189	22.5133		3.93897	3.41331		3.93897	3.41331		-0.525661	-0.133063	0.303167
Q9NR99	[R].MIDALFSFDSR.[I]	160807			17.295			-2.18495			-2.18495	-4.65466		-2.4697	-2.3621	9.55995
P12814	[K].MLDAEDIVGTARPDEK.[A]	216290	493341		17.7226	18.9122		-1.75732	-0.18775		-1.75732	-0.18775		1.56957	-1.9643	15.7004
Q01813	[R].MLAIYDGFDGFAK.[G]	54554.1			15.7354			-3.74453			-3.74453	-4.62739		-0.88286	-2.09561	2.88655
Q9Y490	[R].MATNAAAQNAIK.[K]	202531	165333		17.6278	17.335		-1.85214	-1.76496		-1.85214	-1.76496		0.0871789	-1.31983	9.02142
P07910	[R].MIAGQVLDINLAAEPK.[V]		127564			16.9609			-2.13911		-4.79606	-2.13911		2.65695	-0.502991	0.825613
P22061	[K].MKPLMGVIYVPLTDKEK.[Q]	305169	234806		18.2193	17.8411		-1.26067	-1.25887		-1.26067	-1.25887		0.00180825	-1.1251	2.2145
P22061	[K].MKPLMGVIYVPLTDK.[E]	258756			17.9812			-1.4987			-1.4987	-4.67782		-3.17913	-1.1251	2.2145
P11021	[K].MKETAEAYLGK.[K]	606194	500269		19.2094	18.9323		-0.270506	-0.167631		-0.270506	-0.167631		0.102875	-0.614618	2.4518
P11142	[K].MKEIAEAYLGK.[TE]	2.64081e+06	875741		21.3325	19.7401		1.85262	0.640168		1.85262	0.640168		-1.21245	-1.68728	5.27656
P0DP25	[K].MKDTDSEEEIR.[E]	4.33003e+06	2.00432e+06		22.0459	20.9347		2.56602	1.83471		2.56602	1.83471		-0.731315	-0.660466	1.22856
P22061	[R].MGYAEEAPYDAIHVGAAAPVVPQALIDQLKPGGR.[L]	598296			19.1905			-0.289426			-0.289426	-4.49326		-4.20384	-1.1251	2.2145
P17302	[R].MGQAGSTISNSHAQPFDFPDDNQNSK.[K]	522007	485837		18.9937	18.8901		-0.486215	-0.209864		-0.486215	-0.209864		0.276351	-1.11654	1.81776
Q14847	[R].MGPSGGEGMEPER.[R]	469227	303465		18.8399	18.2112		-0.640001	-0.888804		-0.640001	-0.888804		-0.248803	-0.732086	1.19606
TGME49_254720-t26_1-p1	[R].MGPSDISTHVR.[G]	578894	22853714		19.1429	24.4459		-0.336987	5.34595		-0.336987	5.34595		5.68294	3.73593	6.07874
P52272	[R].MGPAMGPALGAGIER.[M]	450590	284080		18.7815	18.1159		-0.698469	-0.98404		-0.698469	-0.98404		-0.28557	-0.195267	0.366777
Q07812	[R].MIAAVDTDSPR.[E]	5.59192e+06	3.23862e+06		22.4149	21.6269		2.93499	2.52697		2.93499	2.52697		-0.408014	-0.408014	#DIV/0!
P35579	[R].NAEQYKDQADK.[A]	7.23634e+07	5.96651e+07		26.1088	25.8304		6.62883	6.73041		6.62883	6.73041		0.101577	0.530039	8.05992
TGME49_311720-t26_1-p1	[R].ITPSYVAFTDDDR.[K]	371812			18.5042			-0.975713			-0.975713	-4.70681		-3.7311	0.898017	2.17637
P46782	[R].LTNSMMMHGR.[N]		437824			18.74			-0.359983		-4.78452	-0.359983		4.42454	0.4192	0.515978
Q07065	[R].LQHVEDGVLSMQVASAR.[Q]	713556	1.60613e+06		19.4447	20.6152		-0.0352581	1.51518		-0.0352581	1.51518		1.55044	0.877056	3.93293
Q8NE71	[R].LQGQLEQGDDTAAER.[L]	189534			17.5321			-1.94783			-1.94783	-4.48177		-2.53394	-2.53394	#DIV/0!
Q14204	[R].IQGLTVEQAEAVVR.[L]	664459	998576		19.3418	19.9295		-0.138105	0.829537		-0.138105	0.829537		0.967642	-2.23124	29.1258
O15118	[R].LQGETLDQQLGR.[V]	9153434	10231297		23.1259	23.2865		3.64596	4.18651		3.64596	4.18651		0.540553	0.540553	#DIV/0!
P18085	[R].IQEVADELQK.[M]	1.36939e+06	375225		20.3851	18.5174		0.905181	-0.582579		0.905181	-0.582579		-1.48776	-1.83544	1.58754
TGME49_301420-t26_1-p1	[R].LQETGSSLPGDVGR.[L]	530397			19.0167			-0.463212			-0.463212	-4.61305		-4.14984	-2.23972	2.53768
P10809	[R].IQEIIEQLDVTTSEYEK.[E]	216002	195421		17.7207	17.5762		-1.75924	-1.52375		-1.75924	-1.52375		0.235485	-0.69096	1.29868
O43166	[R].LQEESQNASDK.[L]	218393	64903.9		17.7366	15.986		-1.74336	-3.11396		-1.74336	-3.11396		-1.3706	-2.25943	6.19427
Q15149	[R].LQEAGILSAEELQR.[L]	251469	285308		17.94	18.1222		-1.53991	-0.977816		-1.53991	-0.977816		0.562089	-1.73356	39.0153
Q7Z794	[K].LQDLEEALQQSK.[E]	156411	228214		17.255	17.8		-2.22494	-1.29995		-2.22494	-1.29995		0.924992	-0.274311	0.489809
TGME49_289750-t26_1-p1	[K].IQDKEGIPPDQQR.[L]		1.07334e+06			20.0337			0.933703		-4.80277	0.933703		5.73647	0.0800029	0.088072
P53814	[R].LQDGTPQAALSPLTPAR.[L]	433603	320113		18.726	18.2882		-0.753911	-0.811753		-0.753911	-0.811753		-0.0578416	-1.40237	2.66251
P08670	[R].LQDEIQNMKEEMAR.[H]	267313	3.52828e+06		18.0282	21.7505		-1.45175	2.65056		-1.45175	2.65056		4.10231	0.909394	5.49914
P08670	[R].LQDEIQNMK.[E]	18525722	1.96597e+06		24.143	20.9068		4.6631	1.80683		4.6631	1.80683		-2.85627	0.909394	5.49914
P30043	[R].LQAVTDDHIR.[M]	465423	58651		18.8282	15.8399		-0.651744	-3.26011		-0.651744	-3.26011		-2.60836	-2.82423	2.39172
Q9Y2V2	[K].LQAVEVVITHLAPGTK.[H]	178509	178010		17.4456	17.4416		-2.03428	-1.65838		-2.03428	-1.65838		0.375905	0.375905	#DIV/0!
TGME49_314810-t26_1-p1	[R].LQANDIVSQHLGK.[Y]	285934	223317		18.1253	17.7687		-1.3546	-1.33124		-1.3546	-1.33124		0.0233625	-0.0589154	0.050656
P67936	[K].IQALQQQADEAEDR.[A]	1.24305e+07	5.09392e+06		23.5674	22.2803		4.08746	3.18037		4.08746	3.18037		-0.907093	0.470175	1.27767
Q86UP2	[K].LQALANEQAAAAHELEK.[M]		93219.2			16.5083			-2.59164		-4.74066	-2.59164		2.14902	2.14902	#DIV/0!
O60488	[K].LQAGEYVSLGK.[V]	198732			17.6005			-1.87946			-1.87946	-4.6468		-2.76734	-0.217585	0.116664
Q9NZN4	[K].IQLEHHISPGDFPDCQK.[M]	893614			19.7693			0.289367			0.289367	-4.68651		-4.97588	-1.62839	4.137
Q15149	[R].LQAEEVAQQK.[S]	249475	210623		17.9285	17.6843		-1.55139	-1.41567		-1.55139	-1.41567		0.135719	-1.73356	39.0153
P35579	[K].LQLQEQLQAETELCAEAEELR.[A]	196381			17.5833			-1.89663			-1.89663	-4.53995		-2.64332	0.530039	8.05992
P50454	[K].LQIVEMPLAHK.[L]	389372			18.5708			-0.909135			-0.909135	-4.43241		-3.52328	-2.48311	7.46941
P35579	[K].LQVELDNVTGLLSQSDSKSSK.[L]	699651	699804		19.4163	19.4166		-0.06365	0.316616		-0.06365	0.316616		0.380266	0.530039	8.05992
P35579	[K].LQVELDNVTGLLSQSDSK.[S]	1.10743e+08	7.54068e+07		26.7226	26.1682		7.24271	7.06821		7.24271	7.06821		-0.174496	0.530039	8.05992
Q00325	[R].IQTQPGYANTLR.[D]	1.01388e+06	484017		19.9514	18.8847		0.471524	-0.215278		0.471524	-0.215278		-0.686801	-0.347638	0.418644
P51659	[K].LQSTFVFEEIGR.[R]	86890.4			16.4069			-3.07302			-3.07302	-4.6434		-1.57038	-1.0245	1.2761
Q9P0K7	[K].LQSSLESEVSVLASK.[L]	694400	708478		19.4054	19.4344		-0.0745174	0.334386		-0.0745174	0.334386		0.408904	-0.775451	2.62627
P15924	[K].IQSQFTDAQK.[H]	355693	411585		18.4403	18.6508		-1.03965	-0.449145		-1.03965	-0.449145		0.59051	-0.0287898	0.118542
P15924	[R].LQSLTENLTK.[E]	600972	371824		19.1969	18.5043		-0.282988	-0.595718		-0.282988	-0.595718		-0.31273	-0.0287898	0.118542
P04075	[R].LQSIGTENTEENR.[R]	3494914	1.07785e+06		21.7368	20.0397		2.2569	0.93975		2.2569	0.93975		-1.31715	-0.486169	0.848817
O60437	[R].LQSEINMAATETR.[D]	1.02519e+06	457300		19.9675	18.8028		0.487535	-0.297196		0.487535	-0.297196		-0.784731	0.762625	1.0289
Q6ZVX7	[K].LQQNQSWTVK.[Q]	179291	170716		17.4519	17.3812		-2.02798	-1.71874		-2.02798	-1.71874		0.309243	-1.05913	0.886898
Q7Z406	[K].LQQLFNHTMFVLEQEEYQR.[E]	95841.5			16.5484			-2.93156			-2.93156	-4.5004		-1.56884	-1.92943	1.07902
P35580	[K].LQQLFNHTMFILEQEEYQR.[E]	21686422			24.3703			4.89036			4.89036	-4.49246		-9.38282	-0.272341	2.38246
P35580	[R].LQQELDDLTVDLDHQR.[Q]	5.0349e+07	1.50529e+07		25.5855	23.8435		6.10553	4.74357		6.10553	4.74357		-1.36197	-0.272341	2.38246
P35579	[R].LQQELDDLLVDLDHQR.[Q]	1.14887e+08	1.67123e+07		26.7756	23.9944		7.29572	4.89443		7.29572	4.89443		-2.40129	0.530039	8.05992
Q96FW1	[R].IQQEIAVQNPLVSER.[L]	533991			19.0265			-0.453469			-0.453469	-4.61347		-4.16	-3.033	3.40533
Q9Y6C2	[R].LQQEATEHATESEER.[F]	8.11285e+06	4.01512e+06		22.9518	21.937		3.47185	2.83703		3.47185	2.83703		-0.634818	-1.21351	5.05639
P12111	[R].LQPVLQPLPSPGVGGK.[R]	682684	269469		19.3809	18.0398		-0.0990665	-1.06022		-0.0990665	-1.06022		-0.961149	-1.24068	8.57579
Q8NBS9	[R].LQPTWNDLGDK.[Y]	358118			18.4501			-1.02985			-1.02985	-4.43279		-3.40294	-1.31098	1.42337
Q15149	[K].LQNVQIALDYLR.[H]	270712			18.0464			-1.43353			-1.43353	-4.61714		-3.18361	-1.73356	39.0153
P35580	[K].LQNELDNVSTLLEEAEKK.[G]	709947	1.64751e+06		19.4374	20.6519		-0.0425743	1.55188		-0.0425743	1.55188		1.59445	-0.272341	2.38246
P35580	[K].LQNELDNVSTLLEEAEK.[K]	39111760	4.26899e+06		25.2211	22.0255		5.74117	2.92549		5.74117	2.92549		-2.81569	-0.272341	2.38246
Q9Y4F1	[K].IQMLDDTQEAFEVPQR.[A]	329434			18.3296			-1.15029			-1.15029	-4.66248		-3.51219	-1.52172	2.3397
P60842	[K].LQMEAPHIIVGTPGR.[V]	668351			19.3502			-0.129679			-0.129679	-4.61208		-4.4824	-2.67769	6.93064
P67936	[R].IQLVEEELDR.[A]	55318464	13332067		25.7213	23.6684		6.24133	4.56842		6.24133	4.56842		-1.67291	0.470175	1.27767
Q8WWI1	[R].LQAEAEEQKRPAEEQK.[R]		493784			18.9135			-0.186456		-4.77902	-0.186456		4.59256	-1.03864	9.34311
TGME49_230210-t26_1-p1	[R].LQADQPVVPVPVYQDVYK.[R]	831449	246085		19.6653	17.9088		0.185342	-1.19118		0.185342	-1.19118		-1.37652	-0.0453425	0.0721638
TGME49_254720-t26_1-p1	[K].IPYGGAAPPR.[A]	1.5642e+06	52067616		20.577	25.6339		1.09707	6.53391		1.09707	6.53391		5.43684	3.73593	6.07874
P21333	[K].IPEISIQDMTAQVTSPSGK.[T]	481224	526036		18.8763	19.0048		-0.603578	-0.0951751		-0.603578	-0.0951751		0.508403	-1.20177	17.3773
Q9H9H4	[R].LPELAPTAPLPYPAPEASGPPAVAPR.[R]		423793			18.693			-0.406975		-4.72844	-0.406975		4.32146	4.44828	4.70981
Q9Y490	[R].IPEAPAGPPSDFGLFLSDDDPK.[K]	157040			17.2608			-2.21915			-2.21915	-4.70562		-2.48647	-1.31983	9.02142
P27824	[K].IPDPEAVKPDDWDEDAPAK.[I]	2.8444e+06	543804		21.4397	19.0527		1.95976	-0.04725		1.95976	-0.04725		-2.00701	-1.98763	8.84478
Q04323	[R].LPDGTSLTQTFR.[A]	463873	281847		18.8234	18.1046		-0.656555	-0.995421		-0.656555	-0.995421		-0.338866	-1.23395	0.705701
Q9Y4L1	[K].LPATEKPVLLSK.[D]	201497			17.6204			-1.85952			-1.85952	-4.42709		-2.56757	-2.50935	4.70881
TGME49_310780-t26_1-p1	[R].LPAFSDSVSVSTEDSGLTVVR.[D]	4.73744e+06	1.95567e+07		22.1757	24.2212		2.69575	5.12118		2.69575	5.12118		2.42543	5.2735	13.3743
P62829	[R].LPAAGVGDMVMATVK.[K]	1.6062e+06	2.43487e+06		20.6152	21.2154		1.13529	2.11544		1.13529	2.11544		0.980148	-0.926382	1.2959
TGME49_310490-t26_1-p1	[R].INYDKYHPGYFGK.[V]		132096			17.0112			-2.08874		-4.57622	-2.08874		2.48748	0.0448573	0.0438994
Q9BUF5	[R].INVYYNESSSQK.[Y]	2463891	1.03587e+06		21.2325	19.9824		1.75258	0.882441		1.75258	0.882441		-0.87014	-1.21421	1.79007
P68371	[R].INVYYNEATGGKYVPR.[A]	305228	1.68826e+06		18.2195	20.6871		-1.2604	1.58713		-1.2604	1.58713		2.84753	0.233827	0.210825
P68371	[R].INVYYNEATGGK.[Y]	12266130	4.30251e+06		23.5482	22.0367		4.06825	2.93677		4.06825	2.93677		-1.13148	0.233827	0.210825
Q13885	[R].INVYYNEAAGNKYVPR.[A]	214951	403659		17.7136	18.6228		-1.76628	-0.477199		-1.76628	-0.477199		1.28908	-0.932684	2.90809
Q13885	[R].INVYYNEAAGNK.[Y]	1.03227e+07	3.20699e+06		23.2993	21.6128		3.81939	2.51281		3.81939	2.51281		-1.30658	-0.932684	2.90809
P61224	[K].INVNEIFYDLVR.[Q]	626742			19.2575			-0.222413			-0.222413	-4.60463		-4.38221	-2.53056	3.52029
TGME49_221620-t26_1-p1	[R].INVFYNEATGGR.[F]	15353502	5652694		23.8721	22.4305		4.39214	3.33053		4.39214	3.33053		-1.06161	-0.500571	1.09329
Q15323	[R].LNVEVDAAPTVDLNR.[V]	327472	226108		18.321	17.7867		-1.15892	-1.31333		-1.15892	-1.31333		-0.154411	-2.94909	5.58303
Q14204	[K].LNTQEIFDDWAR.[K]	125821			16.941			-2.53892			-2.53892	-4.45334		-1.91442	-2.23124	29.1258
P02461	[K].INTDEIMTSLK.[S]	334120	147275		18.35	17.1682		-1.12992	-1.93182		-1.12992	-1.93182		-0.8019	0.178404	0.257681
P98160	[K].IPGDQVVSVVFIK.[E]	170278	81819.4		17.3775	16.3202		-2.10239	-2.77982		-2.10239	-2.77982		-0.67743	-1.75442	7.17343
P49327	[R].IPGLLSPHPLLQLSYTATDR.[H]	184500			17.4933			-1.98667			-1.98667	-4.49002		-2.50336	-1.82421	7.8947
P46940	[K].LPYDVTPEQALAHEEVK.[T]	1.15655e+06	312392		20.1414	18.253		0.661469	-0.846976		0.661469	-0.846976		-1.50845	-2.09429	11.5227
Q96QK1	[K].IPVDTYNNILTVLK.[L]	117040			16.8366			-2.64329			-2.64329	-4.69451		-2.05123	-0.842525	1.15764
TGME49_230850-t26_1-p1	[R].IPTSSTVWSGPVPSETVTK.[H]	1.69317e+06	440079		20.6913	18.7474		1.21137	-0.352573		1.21137	-0.352573		-1.56394	-1.00944	2.23983
TGME49_271930-t26_1-p1	[K].LPTESYVAPPVYIR.[R]	897144			19.775			0.295054			0.295054	-4.52345		-4.8185	-1.85174	2.52072
Q14247	[R].LPSSPVYEDAASFK.[A]	964447	416664		19.8793	18.6685		0.399417	-0.43145		0.399417	-0.43145		-0.830866	-1.36934	4.46269
Q8WWI1	[R].LPSPTSPFSSLSQDQAATSK.[A]	577183	210739		19.1387	17.6851		-0.341257	-1.41488		-0.341257	-1.41488		-1.07362	-1.03864	9.34311
Q09666	[R].LPSGSGAASPTGSAVDIR.[A]	3.82651e+06	1.27851e+06		21.8676	20.286		2.38767	1.18605		2.38767	1.18605		-1.20162	-1.13849	9.17136
Q14118	[K].IPSDTFYDHEDTTTDK.[L]	562493	112677		19.1015	16.7818		-0.378451	-2.31814		-0.378451	-2.31814		-1.93969	-2.98083	3.35135
TGME49_263520-t26_1-p1	[K].LPQYPAATYPQNHVFWDPDTK.[Q]	757114	515025		19.5302	18.9743		0.0502247	-0.125693		0.0502247	-0.125693		-0.175917	-0.644668	0.937837
P21333	[K].LQVEPAVDTSGVQCYGPGIEGQGVFR.[E]	679145	665207		19.3734	19.3434		-0.106566	0.243467		-0.106566	0.243467		0.350033	-1.20177	17.3773
P27824	[K].IPNPDFFEDLEPFR.[M]	48283.8			15.5593			-3.92067			-3.92067	-4.59959		-0.678918	-1.98763	8.84478
TGME49_257680-t26_1-p1	[K].LPNPADVLGPMDK.[E]	441187	196796		18.751	17.5863		-0.728896	-1.51364		-0.728896	-1.51364		-0.784743	1.19626	1.01225
Q92688	[K].LPNLTHLNLSGNK.[L]		126718			16.9513			-2.14871		-4.79203	-2.14871		2.64332	2.64332	#DIV/0!
P05120	[K].IPNLLPEGSVDGDTR.[M]	575514	230090		19.1345	17.8118		-0.345434	-1.28814		-0.345434	-1.28814		-0.942703	-0.260461	0.438749
TGME49_230850-t26_1-p1	[K].IPLPTFGDAPPHSPEWTK.[G]	636369			19.2795			-0.200421			-0.200421	-4.46682		-4.2664	-1.00944	2.23983
TGME49_203290-t26_1-p1	[K].LPLFFIDVEDNK.[G]	39484.6			15.269			-4.21092			-4.21092	-4.58169		-0.370772	4.48596	8.27673
P08473	[R].LPIDENQLALEMNK.[V]	5.69368e+06	375674		22.4409	18.5191		2.961	-0.580855		2.961	-0.580855		-3.54186	-2.90962	12.2586
TGME49_201760-t26_1-p1	[R].IPHPLYTELPQGSK.[Y]	867452			19.7264			0.246498			0.246498	-4.61128		-4.85777	-1.31276	1.70364
P21333	[K].LPQLPITNFSR.[D]	2.27686e+06	2439217		21.1186	21.218		1.63869	2.11801		1.63869	2.11801		0.47932	-1.20177	17.3773
P62241	[K].LTPEEEEILNK.[K]	4151205	1.29188e+06		21.9851	20.301		2.50517	1.20107		2.50517	1.20107		-1.3041	-1.29812	1.93847
P47755	[K].IQVHYYEDGNVQLVSHK.[D]	4.98442e+06	71062.4		22.249	16.1168		2.76907	-2.98318		2.76907	-2.98318		-5.75225	0.0159594	0.0238781
Q13509	[R].ISVYYNEASSHK.[Y]	664055	93786.7		19.3409	16.5171		-0.138983	-2.58288		-0.138983	-2.58288		-2.4439	-0.484198	0.67138
TGME49_315780-t26_1-p1	[K].LSVQQLQEIVTHR.[A]	392272	266144		18.5815	18.0218		-0.898431	-1.07813		-0.898431	-1.07813		-0.179696	-1.83683	4.07448
TGME49_233480-t26_1-p1	[K].ISVPESQYPANAK.[S]	2.46949e+06	1.40347e+06		21.2358	20.4206		1.75586	1.32059		1.75586	1.32059		-0.435269	-0.172333	0.126296
Q04695	[R].LSVEADINGLR.[R]	620690	1.01509e+06		19.2435	19.9532		-0.236412	0.853201		-0.236412	0.853201		1.08961	-0.220143	0.401273
Q15149	[R].LSVAAQEAAR.[L]	433614	216291		18.7261	17.7226		-0.753874	-1.37736		-0.753874	-1.37736		-0.62349	-1.73356	39.0153
Q6WCQ1	[R].LSTHELTSLLEK.[E]	4.19181e+06	164768		21.9991	17.3301		2.51922	-1.7699		2.51922	-1.7699		-4.28911	-1.5226	11.6231
Q86UE4	[K].LSSQISAGEEK.[W]	161587			17.302			-2.17797			-2.17797	-4.70529		-2.52732	-1.86562	2.0971
TGME49_311230-t26_1-p1	[R].LSSPSGRPDGVVAATFPAYPQGAYVPSHPGWTSSHR.[T]	320444			18.2897			-1.19021			-1.19021	-4.46485		-3.27464	-0.693997	3.7012
P50454	[K].LSSLIILMPHHVEPLER.[L]	144423			17.1399			-2.33998			-2.33998	-4.6479		-2.30792	-2.48311	7.46941
P62241	[K].ISSLLEEQFQQGK.[L]	2.51601e+06	1.38469e+06		21.2627	20.4011		1.78278	1.30115		1.78278	1.30115		-0.481631	-1.29812	1.93847
Q9Y446	[R].LSSGFDDIDLPSAVK.[Y]		202409			17.6269			-1.47306		-4.78944	-1.47306		3.31639	-0.56275	0.547554
P09525	[R].ISQTYQQQYGR.[S]	749117			19.5148			0.0349058			0.0349058	-4.67406		-4.70896	-4.70896	#DIV/0!
Q9Y277	[K].LSQNNFALGYK.[A]	711885			19.4413			-0.0386407			-0.0386407	-4.44148		-4.40284	-1.63782	1.82195
Q16891	[R].LSQEQVDNFTLDINTAYAR.[L]	194145	242460		17.5668	17.8874		-1.91315	-1.21259		-1.91315	-1.21259		0.700563	0.48821	1.01053
TGME49_311230-t26_1-p1	[R].LSQEELIAGVATPSR.[Q]	383461	177652		18.5487	17.4387		-0.931206	-1.66128		-0.931206	-1.66128		-0.730073	-0.693997	3.7012
P31431	[R].ISPVEESEDVSNK.[V]	1.64157e+06	465499		20.6466	18.8284		1.16672	-0.271558		1.16672	-0.271558		-1.43827	-0.452894	0.499895
TGME49_230980-t26_1-p1	[R].LSPSASSFSYLTPQGPPR.[T]	1.61465e+06			20.6228			1.14287			1.14287	-4.68964		-5.83251	-5.83251	#DIV/0!
P12814	[R].LSNRPAFMPSEGR.[M]	216772	208374		17.7258	17.6688		-1.75411	-1.43116		-1.75411	-1.43116		0.322948	-1.9643	15.7004
P07437	[R].ISVYYNEATGGK.[Y]	27275920	10303201		24.7011	23.2966		5.2212	4.19661		5.2212	4.19661		-1.02459	-0.343454	0.413065
Q8TD47	[R].ISNIFVIGNGNKPWISLPR.[G]	298926			18.1894			-1.2905			-1.2905	-4.66594		-3.37544	-1.27316	2.36299
P07437	[R].ISVYYNEATGGKYVPR.[A]	2.30663e+06			21.1374			1.65743			1.65743	-4.51138		-6.16881	-0.343454	0.413065
P15924	[K].ITNLTQQLEQASIVK.[K]		358168			18.4503			-0.6497		-4.52538	-0.6497		3.87568	-0.0287898	0.118542
Q9Y4I1	[K].LTNLEGIYNSETEK.[L]	393470			18.5859			-0.89403			-0.89403	-4.71987		-3.82584	-2.31381	9.31855
TGME49_271050-t26_1-p1	[K].LTISPSGEGDVFYGK.[E]	1.58486e+06	273459		20.5959	18.061		1.116	-1.03901		1.116	-1.03901		-2.15501	-1.69507	1.89144
Q15417	[K].LTLQPVDNSTISLQMGTNK.[V]	395846			18.5946			-0.885346			-0.885346	-4.63865		-3.75331	-1.2004	1.7658
P00558	[K].ITLPVDFVTADKFDENAK.[T]	394133	644382		18.5883	19.2976		-0.891602	0.197581		-0.891602	0.197581		1.08918	-2.05593	5.5292
P00558	[K].ITLPVDFVTADK.[F]	487382			18.8947			-0.585232			-0.585232	-4.60833		-4.0231	-2.05593	5.5292
P14618	[K].ITLDNAYMEK.[C]	1.73417e+06	285511		20.7258	18.1232		1.24589	-0.976791		1.24589	-0.976791		-2.22268	-2.22199	11.1172
P35579	[K].LTKDFSALESQLQDTQELLQEENR.[Q]	634044	9079681		19.2742	23.1142		-0.205702	4.01423		-0.205702	4.01423		4.21994	0.530039	8.05992
P98095	[R].ITHYQLNFQTGLLVPAHIFR.[I]	636531			19.2799			-0.200055			-0.200055	-4.5745		-4.37445	-1.89598	3.83801
P02751	[R].ITGYIIKYEKPGSPPR.[E]	1.20964e+06	299008		20.2061	18.1898		0.726217	-0.910154		0.726217	-0.910154		-1.63637	-1.13275	10.1155
P45880	[K].LTFDTTFSPNTGK.[K]	322474	213153		18.2988	17.7015		-1.1811	-1.39844		-1.1811	-1.39844		-0.217343	-0.257653	0.331007
P21796	[K].LTFDSSFSPNTGK.[K]	682349	191439		19.3802	17.5465		-0.0997755	-1.55345		-0.0997755	-1.55345		-1.45368	-1.42925	2.45381
P35579	[R].LTEMETLQSQLMAEK.[L]	2.07138e+07	1.03815e+07		24.3041	23.3075		4.82416	4.20753		4.82416	4.20753		-0.61663	0.530039	8.05992
TGME49_309930-t26_1-p1	[R].LTEESAAYVQR.[E]		127072			16.9553			-2.14469		-4.64586	-2.14469		2.50117	1.67765	0.94948
TGME49_256030-t26_1-p1	[R].LTDTAYYTGSHR.[E]	1.01237e+06	447269		19.9493	18.7708		0.469376	-0.329193		0.469376	-0.329193		-0.798569	-1.329	2.24693
Q02952	[K].LTASEQAHPQEPAESAHEPR.[L]	137435			17.0684			-2.41153			-2.41153	-4.46186		-2.05033	-0.834415	1.97894
TGME49_240060-t26_1-p1	[K].LTAESSSSATASPATETER.[R]		489122			18.8998			-0.200143		-4.56696	-0.200143		4.36682	3.30815	4.57167
TGME49_310440-t26_1-p1	[K].LSYSNGDEYEGEWVDGK.[M]	300756	191199		18.1982	17.5447		-1.28169	-1.55526		-1.28169	-1.55526		-0.273565	-1.8439	5.19982
Q9Y6M1	[K].ISYIPDEEVSSPSPPQR.[A]	137106			17.0649			-2.415			-2.415	-4.69797		-2.28298	-2.31674	2.62615
P62701	[R].LSNIFVIGKGNKPWISLPR.[G]	701617			19.4203			-0.0596013			-0.0596013	-4.59246		-4.53286	-2.74211	5.83286
Q09666	[R].ISMSEVDLNVAAPK.[V]	148493	142221		17.18	17.1178		-2.29989	-1.9822		-2.29989	-1.9822		0.317695	-1.13849	9.17136
Q09666	[K].ISMPDVDLHLKGPK.[V]		133192			17.0232			-2.07683		-4.5469	-2.07683		2.47008	-1.13849	9.17136
TGME49_270320-t26_1-p1	[K].LSEFTFAEVK.[K]		503147			18.9406			-0.159356		-4.66768	-0.159356		4.50832	2.49549	8.60712
TGME49_207840-t26_1-p1	[K].ISEEVAVIPSK.[R]	3.03584e+06	600881		21.5337	19.1967		2.05374	0.0967429		2.05374	0.0967429		-1.95699	0.336927	0.483251
Q15121	[K].ISEEDELDTK.[L]	644508	231934		19.2978	17.8234		-0.182087	-1.27662		-0.182087	-1.27662		-1.09453	-0.856942	0.879364
P14923	[R].ISEDKNPDYR.[K]	248623	741365		17.9236	19.4998		-1.55633	0.399847		-1.55633	0.399847		1.95617	0.657958	1.75798
O75340	[R].LSDQFHDILIR.[K]		2.6263e+07			24.6465			5.54655		-4.6573	5.54655		10.2039	6.30845	16.8999
Q01518	[K].LSDLLAPISEQIK.[E]	110905			16.759			-2.72096			-2.72096	-4.49609		-1.77514	-2.45996	2.78837
P51888	[R].LSDGVFKPDTFHGLK.[N]	836512	104679		19.674	16.6756		0.1941	-2.42437		0.1941	-2.42437		-2.61847	-1.6634	2.23519
TGME49_270320-t26_1-p1	[R].LSAPVVENVVGR.[E]		415085			18.663			-0.43693		-4.74749	-0.43693		4.31056	2.49549	8.60712
Q9UHB6	[K].ISANENSLAVR.[S]	307277	1.04377e+06		18.2292	19.9934		-1.25075	0.893398		-1.25075	0.893398		2.14415	-1.31387	4.63717
TGME49_225690-t26_1-p1	[R].ISAGISPAQNLPGSSAAGASK.[G]	195622	140849		17.5777	17.1038		-1.90222	-1.99619		-1.90222	-1.99619		-0.0939688	0.963776	0.800044
Q9BQE5	[R].ISAEGGEQVER.[V]	274019	135482		18.0639	17.0477		-1.41601	-2.05224		-1.41601	-2.05224		-0.636228	-0.636228	#DIV/0!
P21266	[K].IRVDIIENQVMDFR.[T]	40296.2			15.2984			-4.18157			-4.18157	-4.62225		-0.440676	-1.98631	3.18168
P35580	[R].IRQLEEEKNSLQEQQEEEEEAR.[K]		808373			19.6247			0.524686		-4.73685	0.524686		5.26154	-0.272341	2.38246
P13645	[K].IRLENEIQTYR.[S]	25044689	22663709		24.578	24.4339		5.09808	5.3339		5.09808	5.3339		0.235829	0.747118	3.2138
P02545	[R].IRIDSLSAQLSQLQK.[Q]	216665	271304		17.7251	18.0496		-1.75482	-1.05042		-1.75482	-1.05042		0.704398	-0.684938	2.71106
Q15149	[R].LREQLQLLEEQHR.[A]	255671			17.9639			-1.51599			-1.51599	-4.65011		-3.13411	-1.73356	39.0153
P35579	[K].IRELESQISELQEDLESER.[A]	3.71468e+06	1.38753e+07		21.8248	23.726		2.34488	4.62604		2.34488	4.62604		2.28116	0.530039	8.05992
Q16643	[R].LREDENAEPVGTTYQK.[T]	3.4422e+06	1.52108e+06		21.7149	20.5367		2.23497	1.43669		2.23497	1.43669		-0.798284	-1.77395	7.28034
P13647	[R].LRAEIDNVK.[K]	1.5731e+06	3.31537e+06		20.5852	21.6607		1.10526	2.56076		1.10526	2.56076		1.4555	0.991766	4.06537
P26038	[R].IQVWHEEHR.[G]	146273			17.1583			-2.32162			-2.32162	-4.62693		-2.3053	-1.1364	2.05282
Q9P0K7	[K].LSENAGIQSLLLSK.[I]		584219			19.1561			0.0561726		-4.71278	0.0561726		4.76895	-0.775451	2.62627
Q9BUF5	[R].ISEQFSAMFR.[R]	593876	693818		19.1798	19.4042		-0.300124	0.304221		-0.300124	0.304221		0.604345	-1.21421	1.79007
Q13885	[R].ISEQFTAMFR.[R]	2.49913e+06	5.86377e+06		21.253	22.4834		1.77307	3.38342		1.77307	3.38342		1.61035	-0.932684	2.90809
Q09666	[K].ISMPDVDLHLK.[G]	591235	69118.9		19.1734	16.0768		-0.306553	-3.02318		-0.306553	-3.02318		-2.71663	-1.13849	9.17136
Q09666	[K].ISMPDFDLHLK.[G]	118505			16.8546			-2.62534			-2.62534	-4.60734		-1.982	-1.13849	9.17136
Q96P63	[K].LSMFVLLPSHSK.[D]		107328			16.7117			-2.38831		-4.50561	-2.38831		2.11731	0.61546	0.707098
P08670	[R].ISLPLPNFSSLNLR.[E]	16520270			23.9777			4.49781			4.49781	-4.53924		-9.03705	0.909394	5.49914
P14625	[R].LSLNIDPDAK.[V]	4.08925e+06	2.41179e+06		21.9634	21.2017		2.48348	2.1017		2.48348	2.1017		-0.381781	-1.24582	5.61282
P12109	[R].LSIIATDHTYR.[R]	2.07531e+06	332106		20.9849	18.3413		1.50497	-0.75869		1.50497	-0.75869		-2.26366	-0.726527	1.74501
Q9UHB6	[K].LSLGTYASLHGR.[I]	985850	293265		19.911	18.1618		0.431083	-0.938133		0.431083	-0.938133		-1.36922	-1.31387	4.63717
P62829	[R].ISLGLPVGAVINCADNTGAK.[N]	286168	215436		18.1265	17.7169		-1.35342	-1.38307		-1.35342	-1.38307		-0.0296517	-0.926382	1.2959
O43707	[R].ISIEMNGTLEDQLSHLK.[Q]	66686	179104		16.0251	17.4504		-3.45483	-1.64953		-3.45483	-1.64953		1.80529	-1.68498	9.45593
P12814	[R].ISIEMHGTLEDQLSHLR.[Q]	1.03417e+06			19.98			0.500116			0.500116	-4.60303		-5.10314	-1.9643	15.7004
P17931	[K].IQVLVEPDHFK.[V]	662422	171087		19.3374	17.3844		-0.142536	-1.7156		-0.142536	-1.7156		-1.57307	-2.18141	3.01372
P07355	[K].LSLEGDHSTPPSAYGSVK.[A]	1282863	468998		20.2909	18.8392		0.81101	-0.260754		0.81101	-0.260754		-1.07176	-0.96608	2.39352
Q7Z794	[K].LSLDVEIATYR.[QR]	52271			15.6737			-3.8062			-3.8062	-4.5611		-0.754897	-0.274311	0.489809
P30101	[K].LSKDPNIVIAK.[M]		400271			18.6106			-0.48936		-4.57582	-0.48936		4.08646	-0.552637	1.62194
Q02413	[R].ISGVGIDQPPYGIFVINQK.[T]	395611	177292		18.5937	17.4358		-0.886204	-1.66421		-0.886204	-1.66421		-0.778002	-0.273059	0.511134
O43707	[K].LSGSNPYTTVTPQIINSK.[W]	1.49661e+06	698594		20.5133	19.4141		1.03334	0.314117		1.03334	0.314117		-0.719224	-1.68498	9.45593
P98160	[R].LSGSHSQGVAYPVR.[I]	431440	330731		18.7188	18.3353		-0.761124	-0.764676		-0.761124	-0.764676		-0.00355201	-1.75442	7.17343
P62805	[R].ISGLIYEETR.[G]	2.51977e+06	1.04815e+06		21.2649	19.9994		1.78494	0.899438		1.78494	0.899438		-0.885497	-0.365391	0.442453
Q14315	[R].LSGGHSLHETSTVLVETVTK.[S]	654908			19.3209			-0.158994			-0.158994	-4.51023		-4.35124	-1.53794	11.0574
Q00610	[R].ISGETIFVTAPHEATAGIIGVNR.[K]	412055			18.6525			-0.827449			-0.827449	-4.55706		-3.72961	-2.86101	16.4667
O95571	[R].LSGAQADLHIEDGDSIR.[F]	297584	252236		18.1829	17.9444		-1.29699	-1.15556		-1.29699	-1.15556		0.141425	-0.273044	0.204405
O00567	[R].LSFYETGEIPR.[K]	562614	360456		19.1018	18.4595		-0.378139	-0.640514		-0.378139	-0.640514		-0.262375	-0.924392	0.958369
Q8WXX5	[K].ISLEDIQAFEK.[T]	179496			17.4536			-2.02633			-2.02633	-4.72155		-2.69522	0.0805288	0.104362
P35579	[R].NAEQYKDQADKASTR.[L]	1.5772e+06	3.6426e+07		20.5889	25.1185		1.10901	6.01849		1.10901	6.01849		4.90948	0.530039	8.05992
TGME49_316340-t26_1-p1	[K].QAYPYTAYPYGVPR.[V]	1.04825e+06	519155		19.9996	18.9858		0.51963	-0.114169		0.51963	-0.114169		-0.633799	0.0526099	0.0573475
P04083	[K].QAWFIENEEQEYVQTVK.[S]	544690			19.0551			-0.42485			-0.42485	-4.70857		-4.28372	-1.12097	2.38552
P38646	[R].QAVTNPNNTFYATK.[R]	1.98445e+06	677597		20.9203	19.3701		1.44038	0.270091		1.44038	0.270091		-1.17029	-0.233896	0.536788
Q99961	[R].QAVQILDELAEK.[L]	369221	240172		18.4941	17.8737		-0.985801	-1.22627		-0.985801	-1.22627		-0.240465	-0.0060191	0.0042447
P33176	[K].QAVEQQIQSHR.[E]	223135			17.7676			-1.71237			-1.71237	-4.46418		-2.75182	-1.72509	6.38621
Q15293	[K].QATYGYYLGNPAEFHDSSDHHTFK.[K]	306210			18.2242			-1.25576			-1.25576	-4.43736		-3.18159	-1.60972	4.07696
TGME49_316340-t26_1-p1	[R].QATTTMFGLPSR.[F]	828185	378833		19.6596	18.5312		0.179668	-0.568775		0.179668	-0.568775		-0.748443	0.0526099	0.0573475
Q9Y6C2	[R].QATLEGLQEVVGR.[L]	7214716	2977841		22.7825	21.5058		3.30259	2.40586		3.30259	2.40586		-0.896726	-1.21351	5.05639
P20339	[R].QASPNIVIALSGNK.[A]	134217			17.0342			-2.44572			-2.44572	-4.58201		-2.13629	-1.9687	1.7031
P17302	[K].QASEQNWANYSAEQNR.[M]	2.85375e+06	1.11779e+06		21.4444	20.0922		1.9645	0.992246		1.9645	0.992246		-0.972256	-1.11654	1.81776
Q9UM54	[R].QARPTYATAMLQSLLK.[-]	137454			17.0686			-2.41133			-2.41133	-4.5489		-2.13757	-2.49214	17.0297
TGME49_311230-t26_1-p1	[R].QAQQMHEEFR.[K]	1.20223e+06	721386		20.1973	19.4604		0.717361	0.360436		0.717361	0.360436		-0.356925	-0.693997	3.7012
P35579	[R].QAQQERDELADEIANSSGK.[G]	1.59537e+06	2.74563e+07		20.6055	24.7106		1.12554	5.61066		1.12554	5.61066		4.48512	0.530039	8.05992
Q15149	[R].QALHSLELHYQAFLR.[D]	286971			18.1305			-1.34938			-1.34938	-4.44362		-3.09424	-1.73356	39.0153
P51572	[K].QAESASEAAK.[K]	52750.4	29731		15.6869	14.8597		-3.79303	-4.2403		-3.79303	-4.2403		-0.447265	-0.447265	#DIV/0!
Q6NZI2	[R].QAEMEGAVQSIQGELSK.[L]	9594386	5.60654e+06		23.1938	22.4187		3.71383	3.3187		3.71383	3.3187		-0.395132	-1.61328	6.12582
P24593	[R].QDEEKPLHALLHGR.[G]	2.03116e+06			20.9539			1.47395			1.47395	-4.51245		-5.9864	-3.13036	3.50489
TGME49_277080-t26_1-p1	[R].QAEHPGAPTQSEMK.[E]	186914			17.512			-1.96791			-1.96791	-4.63309		-2.66518	0.380955	0.291254
Q6WCQ1	[K].QEISSLKDELQTALR.[D]	1.54662e+06	1.1798e+06		20.5607	20.1701		1.08077	1.07014		1.08077	1.07014		-0.0106277	-1.5226	11.6231
P35580	[K].QELEEILHDLESR.[V]	1.12125e+06			20.0967			0.616753			0.616753	-4.69748		-5.31423	-0.272341	2.38246
P35579	[K].QELEEICHDLEAR.[V]	4.41091e+06	344192		22.0726	18.3929		2.59272	-0.707123		2.59272	-0.707123		-3.29984	0.530039	8.05992
P35527	[R].QEIECQNQEYSLLLSIK.[M]	414935			18.6625			-0.817399			-0.817399	-4.53087		-3.71347	0.566889	2.53925
Q15149	[R].QEELYSELQAR.[E]	658501			19.3288			-0.151099			-0.151099	-4.64357		-4.49247	-1.73356	39.0153
TGME49_220270-t26_1-p1	[K].QEEIEVEVPQVK.[F]	986315	254001		19.9117	17.9545		0.431763	-1.1455		0.431763	-1.1455		-1.57726	-0.0963426	0.0958697
Q05682	[K].QEEESLGQVTDQVEVNAQNSVPDEEAK.[T]	602956	126558		19.2017	16.9494		-0.278233	-2.15053		-0.278233	-2.15053		-1.8723	-0.499194	1.85304
P35579	[R].QEEEMMAKEEELVK.[V]	121284	1.86789e+06		16.888	20.833		-2.5919	1.733		-2.5919	1.733		4.3249	0.530039	8.05992
P35580	[R].QEEELQAKDEELLK.[V]		1.93062e+06			20.8806			1.78066		-4.77598	1.78066		6.55663	-0.272341	2.38246
Q9Y490	[R].QEDVIATANLSR.[R]	787809	345795		19.5875	18.3996		0.107561	-0.700418		0.107561	-0.700418		-0.807978	-1.31983	9.02142
O43583	[K].QEAGISEGQGTAGEEEEK.[K]	204251			17.64			-1.83994			-1.83994	-4.70169		-2.86175	-2.86175	#DIV/0!
Q6WCQ1	[K].QEAELGEPDPEQK.[R]	4.7537e+06	1.17523e+06		22.1806	20.1645		2.70069	1.06453		2.70069	1.06453		-1.63616	-1.5226	11.6231
P08670	[R].QDVDNASLAR.[L]	27870895	1.52043e+07		24.7323	23.858		5.25233	4.758		5.25233	4.758		-0.494332	0.909394	5.49914
Q14247	[R].QDSAAVGFDYK.[E]	847228	205319		19.6924	17.6475		0.212466	-1.45247		0.212466	-1.45247		-1.66493	-1.36934	4.46269
P50502	[K].QDPSVLHTEEMR.[F]	108234	83368.1		16.7238	16.3472		-2.75613	-2.75277		-2.75613	-2.75277		0.00335576	-0.611284	0.6006
P25311	[R].QDPPSVVVTSHQAPGEK.[K]	394703	204508		18.5904	17.6418		-0.889516	-1.45818		-0.889516	-1.45818		-0.568664	-1.92359	3.06836
P41091	[R].QDLTTLDVTK.[L]		73349.3			16.1625			-2.93748		-4.55304	-2.93748		1.61556	1.13905	0.651372
Q9P0K7	[K].QDLQNALEESER.[N]	1.02395e+06	284960		19.9657	18.1204		0.485782	-0.979576		0.485782	-0.979576		-1.46536	-0.775451	2.62627
P61204	[K].QDLPNAMNAAEITDK.[L]	246155			17.9092			-1.57072			-1.57072	-4.72087		-3.15016	-1.91902	2.6222
O43175	[K].QADVNLVNAK.[L]		348779			18.412			-0.688024		-4.5863	-0.688024		3.89828	-1.62351	3.1852
Q9Y4L1	[K].QADNPHVALYQAR.[F]	148571			17.1808			-2.29913			-2.29913	-4.52335		-2.22423	-2.50935	4.70881
TGME49_279100-t26_1-p1	[R].NVQAPAGVADASQEAGDVVEER.[T]		986897			19.9125			0.812564		-4.69829	0.812564		5.51085	4.22999	3.3218
P13645	[R].NVQALEIELQSQLALK.[Q]	51762.9	23819436		15.6596	24.5056		-3.82029	5.40566		-3.82029	5.40566		9.22595	0.747118	3.2138
P25705	[R].NVQAEEMVEFSSGLK.[G]	256071	106619		17.9662	16.7021		-1.51374	-2.39788		-1.51374	-2.39788		-0.884134	-0.970012	1.98519
TGME49_248700-t26_1-p1	[R].NVPAPVDVYTIQK.[Y]	2.93804e+06	1.58399e+06		21.4864	20.5951		2.0065	1.49515		2.0065	1.49515		-0.511343	-2.41971	4.52579
P02794	[K].NVNQSLLELHK.[L]	1.32833e+06	724634		20.3412	19.4669		0.861252	0.366916		0.861252	0.366916		-0.494336	-0.847023	1.16498
P12814	[K].NVNIQNFHISWK.[D]	999714	282500		19.9312	18.1079		0.45123	-0.992084		0.45123	-0.992084		-1.44331	-1.9643	15.7004
Q01813	[R].NVIFQPVAELK.[K]	525873			19.0044			-0.475572			-0.475572	-4.61022		-4.13465	-2.09561	2.88655
Q14204	[K].NVHLAPGWLMQLEK.[K]	125541			16.9378			-2.54212			-2.54212	-4.62197		-2.07984	-2.23124	29.1258
Q86V48	[K].NVESTNSNAYTQR.[S]	227040	129443		17.7926	16.982		-1.68734	-2.11802		-1.68734	-2.11802		-0.430684	-0.599197	0.475347
P55209	[K].NVDLLSDMVQEHDEPILK.[H]	106183	163474		16.6962	17.3187		-2.78374	-1.78127		-2.78374	-1.78127		1.00247	-1.24418	1.34206
Q15717	[K].NVALLSQLYHSPAR.[R]	141033			17.1057			-2.37425			-2.37425	-4.5166		-2.14235	-2.14235	#DIV/0!
TGME49_222220-t26_1-p1	[K].NTVISDDLMR.[Q]	2.52786e+06	1.33048e+06		21.2695	20.3435		1.78956	1.24354		1.78956	1.24354		-0.546022	-1.33444	4.09475
Q9Y4I1	[K].NTMTDSTILLEDVQK.[M]		117195			16.8385			-2.26143		-4.54765	-2.26143		2.28623	-2.31381	9.31855
P15924	[K].NTLTQTTENLR.[R]	302858	159274		18.2083	17.2812		-1.27165	-1.81882		-1.27165	-1.81882		-0.547179	-0.0287898	0.118542
TGME49_311230-t26_1-p1	[K].NTLSDPGDHMLNTLDK.[L]	352652			18.4279			-1.05204			-1.05204	-4.44386		-3.39182	-0.693997	3.7012
P04259	[R].NTKQEIAEINR.[M]		1.01227e+06			19.9492			0.84919		-4.51366	0.84919		5.36285	0.0732678	0.187118
P13647	[R].NTKHEISEMNR.[M]		497381			18.924			-0.175983		-4.69036	-0.175983		4.51438	0.991766	4.06537
TGME49_299050-t26_1-p1	[K].NTHATVQAIK.[K]	2.66332e+06	1.83709e+06		21.3448	20.809		1.86487	1.70901		1.86487	1.70901		-0.155855	-0.77892	1.05491
P35908	[K].NVQDAIADAEQR.[G]	2.00396e+07	1.60307e+07		24.2563	23.9343		4.77642	4.83436		4.77642	4.83436		0.0579406	0.113919	0.376939
Q5XKE5	[R].NVQDLVEDFK.[N]	55070.9			15.749			-3.73092			-3.73092	-4.51431		-0.783386	0.324871	0.761345
P61981	[K].NVTELNEPLSNEER.[N]	1.04503e+06	510967		19.9951	18.9629		0.515187	-0.137106		0.515187	-0.137106		-0.652293	-1.28654	1.66421
P40121	[R].QAALQVAEGFISR.[M]	1501377	537462		20.5179	19.0358		1.03793	-0.0641733		1.03793	-0.0641733		-1.1021	-1.58113	1.362
TGME49_214080-t26_1-p1	[R].QAALAGQILNEQR.[D]		154447			17.2368			-1.86322		-4.60772	-1.86322		2.7445	1.62575	0.921947
TGME49_263090-t26_1-p1	[K].QAADQAQESYQK.[A]	288964	198466		18.1405	17.5985		-1.3394	-1.50144		-1.3394	-1.50144		-0.162044	0.284196	0.299466
Q9Y490	[K].QAAASATQTIAAAQHAASTPK.[A]		375735			18.5194			-0.580621		-4.54947	-0.580621		3.96885	-1.31983	9.02142
P60903	[M].PSQMEHAMETMMFTFHK.[F]	341751	194694		18.3826	17.5708		-1.09734	-1.52913		-1.09734	-1.52913		-0.431787	0.0780399	0.0559861
P09211	[M].PPYTVVYFPVR.[G]	954180	791627		19.8639	19.5945		0.383976	0.494485		0.383976	0.494485		0.110509	-0.907327	0.748868
P14174	[M].PMFIVNTNVPR.[A]	368982	282248		18.4932	18.1066		-0.986734	-0.993371		-0.986734	-0.993371		-0.0066364	-0.0066364	#DIV/0!
P30041	[M].PGGLLLGDVAPNFEANTTVGR.[I]	566146	509032		19.1108	18.9574		-0.369112	-0.142579		-0.369112	-0.142579		0.226533	-1.77976	3.18873
Q96JP5	[M].PGETEEPRPPEQQDQEGGEAAK.[A]	396838	429757		18.5982	18.7132		-0.881735	-0.386815		-0.881735	-0.386815		0.49492	0.445361	0.245645
O15145	[M].PAYHSSLMDPDTK.[L]	1.03405e+06	524065		19.9799	18.9994		0.499951	-0.10059		0.499951	-0.10059		-0.600542	-1.12405	1.19657
TGME49_262620-t26_1-p1	[M].PADEQQQQLPR.[E]	904463	750167		19.7867	19.5169		0.306777	0.416876		0.306777	0.416876		0.110099	-0.83737	1.00866
P35527	[K].NYSPYYNTIDDLK.[D]	14929275	1.7928e+06		23.8316	20.7738		4.35171	1.67381		4.35171	1.67381		-2.67791	0.566889	2.53925
P67809	[R].NYQQNYQNSESGEKNEGSESAPEGQAQQR.[R]		214846			17.7129			-1.38703		-4.63643	-1.38703		3.2494	0.0724432	0.0935648
P67809	[R].NYQQNYQNSESGEK.[N]	319119	185874		18.2837	17.504		-1.19619	-1.59601		-1.19619	-1.59601		-0.399821	0.0724432	0.0935648
P12814	[K].NYITMDELR.[R]	885338			19.7559			0.275943			0.275943	-4.4436		-4.71955	-1.9643	15.7004
Q9BUJ2	[R].NYILDQTNVYGSAQR.[R]		140201			17.0971			-2.00284		-4.58782	-2.00284		2.58498	2.58498	#DIV/0!
P06312	[K].NYLAWYQQKPGQPPK.[L]	2.93824e+06	1.3986e+06		21.4865	20.4156		2.00659	1.31558		2.00659	1.31558		-0.691015	-0.220691	0.118381
Q8TAD7	[R].NYGGVYVGLPSEAVNMVSSQTK.[T]	330866			18.3359			-1.14404			-1.14404	-4.71297		-3.56893	-2.51611	2.15485
Q13501	[K].NYDIGAALDTIQYSK.[H]	620414	726145		19.2429	19.4699		-0.237054	0.369921		-0.237054	0.369921		0.606976	0.318548	0.173141
P06396	[K].NWRDPDQTDGLGLSYLSSHIANVER.[V]	177914			17.4408			-2.03911			-2.03911	-4.5397		-2.5006	-0.476407	1.29901
O43795	[K].NWPSRPYLFLDSTHK.[E]	1.83026e+06			20.8036			1.32369			1.32369	-4.69232		-6.01601	-2.98435	23.255
P27816	[K].NVVLPTETEVAPAK.[D]		115999			16.8238			-2.27622		-4.64075	-2.27622		2.36453	0.273367	0.321504
P35527	[K].NYSPYYNTIDDLKDQIVDLTVGNNK.[T]	22233570			24.4062			4.92631			4.92631	-4.7243		-9.65061	0.566889	2.53925
P02751	[R].NTFAEVTGLSPGVTYYFK.[V]	3.62379e+06			21.7891			2.30914			2.30914	-4.71221		-7.02135	-1.13275	10.1155
Q0ZGT2	[R].QEMGEEEEENETFGLSR.[E]	822122	277186		19.649	18.0805		0.169067	-1.01948		0.169067	-1.01948		-1.18855	-1.62262	6.45853
P01876	[R].QEPSQGTTTFAVTSILR.[V]	439528	1.42841e+06		18.7456	20.446		-0.734329	1.346		-0.734329	1.346		2.08033	4.83032	6.31032
Q9BSJ8	[R].QLLDDEEQLTAK.[T]	237633			17.8584			-1.62155			-1.62155	-4.63484		-3.0133	-1.81259	1.56753
TGME49_260540-t26_1-p1	[R].QIHPGQLFGEGALSSSAVSPR.[G]	151181			17.2059			-2.27401			-2.27401	-4.44013		-2.16612	-1.8799	2.56323
P35580	[R].QLHLEGASLELSDDDTESK.[T]	687497	3369002		19.391	21.6839		-0.0889324	2.58391		-0.0889324	2.58391		2.67285	-0.272341	2.38246
P12111	[R].QLGTVQQVISER.[V]	989155			19.9158			0.435912			0.435912	-4.60474		-5.04065	-1.24068	8.57579
P46939	[R].QLGLLLHDAIQIPR.[Q]	86597.2			16.402			-3.07789			-3.07789	-4.56517		-1.48728	-1.41562	2.42555
TGME49_257680-t26_1-p1	[R].QLGLAPSYADK.[Q]	3.01606e+06	773311		21.5242	19.5607		2.04431	0.460712		2.04431	0.460712		-1.58359	1.19626	1.01225
P0DPH8	[R].QLFHPEQLITGKEDAANNYAR.[G]	269503	455046		18.0399	18.7957		-1.43999	-0.304325		-1.43999	-0.304325		1.13566	-1.4245	3.98351
P0DPH8	[R].QLFHPEQLITGK.[E]	13325860	2.31861e+06		23.6677	21.1448		4.1878	2.04486		4.1878	2.04486		-2.14294	-1.4245	3.98351
TGME49_226570-t26_1-p1	[R].QLEVESSPMEGR.[V]	1.02865e+06	670434		19.9723	19.3547		0.492392	0.25476		0.492392	0.25476		-0.237632	-0.237632	#DIV/0!
Q9NYL9	[K].QLETVLDDLDPENALLPAGFR.[Q]	8.29807e+06	2413310		22.9843	21.2026		3.50442	2.10261		3.50442	2.10261		-1.40181	-0.133063	0.303167
Q9Y4I1	[K].QLELDLNDER.[L]	807501	161241		19.6231	17.2989		0.143178	-1.80112		0.143178	-1.80112		-1.9443	-2.31381	9.31855
P07951	[K].QLEEEQQALQK.[K]	6042958	1.77394e+06		22.5268	20.7585		3.0469	1.65855		3.0469	1.65855		-1.38835	-1.38938	1.18857
P35580	[R].QLEEEKNSLQEQQEEEEEAR.[K]		2061887			20.9755			1.87556		-4.75144	1.87556		6.627	-0.272341	2.38246
P35580	[R].QLEEAEEEATR.[A]	44207012	18423652		25.3978	24.1351		5.91785	5.03508		5.91785	5.03508		-0.882767	-0.272341	2.38246
P35579	[R].QLEEAEEEAQRANASR.[R]	460553	5210851		18.813	22.3131		-0.666917	3.21311		-0.666917	3.21311		3.88003	0.530039	8.05992
P35579	[R].QLEEAEEEAQR.[A]	7.3091e+06	2.50693e+06		22.8013	21.2575		3.32134	2.15751		3.32134	2.15751		-1.16382	0.530039	8.05992
Q92945	[R].QLEDGDQPESK.[K]	76952.8	59218		16.2317	15.8537		-3.24824	-3.24623		-3.24824	-3.24623		0.00201202	0.11674	0.130202
P09493	[K].QLEDELVSLQK.[K]	10814185	2246692		23.3664	21.0994		3.8865	1.99939		3.8865	1.99939		-1.8871	-2.33924	9.93478
O43707	[K].QLEAIDQLHLEYAK.[R]	1.50811e+06	498425		20.5243	18.927		1.04438	-0.17296		1.04438	-0.17296		-1.21734	-1.68498	9.45593
P42766	[K].QLDDLKVELSQLR.[V]	2.0316e+07	18256763		24.2761	24.1219		4.79618	5.02195		4.79618	5.02195		0.225767	-0.300231	0.456166
P35579	[K].QIATLHAQVADMKK.[K]	5.41418e+06	3.81666e+06		22.3683	21.8639		2.88839	2.7639		2.88839	2.7639		-0.124484	0.530039	8.05992
P35579	[K].QIATLHAQVADMK.[K]	41969152	28411866		25.3228	24.76		5.8429	5.66001		5.8429	5.66001		-0.182886	0.530039	8.05992
P56945	[K].QLASFLHGNASLLFR.[R]	246096			17.9089			-1.57107			-1.57107	-4.6955		-3.12443	0.0266088	0.0519387
P35749	[KR].QLLQANPILEAFGNAK.[T]	34993520	29071842		25.0606	24.7931		5.58066	5.69314		5.58066	5.69314		0.112484	-1.344	3.69118
TGME49_270240-t26_1-p1	[K].QLVGTAAGEIEEGVKADTQAVQDSSK.[D]		2821168			21.4279			2.32788		-4.58556	2.32788		6.91344	5.74885	37.5412
TGME49_270240-t26_1-p1	[K].QLVGTAAGEIEEGVK.[A]	541411	2.32814e+07		19.0464	24.4727		-0.433561	5.3727		-0.433561	5.3727		5.80626	5.74885	37.5412
Q14525	[R].QLVESDINSLR.[R]	302203	93070.2		18.2052	16.506		-1.27477	-2.59395		-1.27477	-2.59395		-1.31918	-2.10527	2.3813
Q9BVK6	[R].QLVEQVEQIQK.[E]	536475	574512		19.0332	19.132		-0.446775	0.0320024		-0.446775	0.0320024		0.478777	1.09539	0.626173
TGME49_230340-t26_1-p1	[R].QLTVPTLGPAAPAAAGTGEAWGDAR.[R]	100698			16.6197			-2.86025			-2.86025	-4.70377		-1.84352	-2.12893	3.92325
Q06830	[R].QITVNDLPVGR.[S]	3.5093e+06	2480686		21.7428	21.2423		2.26283	2.14233		2.26283	2.14233		-0.120496	-0.078978	0.0948928
Q9UJU6	[K].QLTQPETHFGR.[E]	388839	93742.1		18.5688	16.5164		-0.911113	-2.58357		-0.911113	-2.58357		-1.67245	-0.905364	2.07536
O00488	[K].QLSVEPYSQEEAER.[A]	4.01586e+06	1.40203e+06		21.9373	20.4191		2.45735	1.31911		2.45735	1.31911		-1.13824	-1.001	1.42134
TGME49_222220-t26_1-p1	[R].QLSVEMNPHLEALNQFNAQQAQVMNNVVAR.[A]	1.15766e+06	804053		20.1428	19.6169		0.662855	0.516955		0.662855	0.516955		-0.1459	-1.33444	4.09475
P31689	[K].QISQAYEVLSDAK.[K]	440286	421299		18.7481	18.6845		-0.731843	-0.415492		-0.731843	-0.415492		0.316351	-1.55914	1.34223
P04264	[K].QISNLQQSISDAEQR.[G]	53883404	122972114		25.6833	26.8738		6.20341	7.77378		6.20341	7.77378		1.57037	0.782586	4.72361
Q15746	[R].QISEGVEYIHK.[Q]	748559			19.5138			0.033831			0.033831	-4.70689		-4.74072	-2.27496	13.3019
Q14204	[K].QLQNISLAAASGGAK.[E]	406594			18.6332			-0.846696			-0.846696	-4.48819		-3.64149	-2.23124	29.1258
P15924	[R].QLQNIIQATSR.[E]	459056	971065		18.8083	19.8892		-0.671616	0.789232		-0.671616	0.789232		1.46085	-0.0287898	0.118542
Q15149	[R].QLQLAQEAAQK.[R]	193971	246091		17.5655	17.9088		-1.91444	-1.19115		-1.91444	-1.19115		0.723296	-1.73356	39.0153
Q13045	[R].QLPAMTALQTLHLR.[S]	43947.5			15.4235			-4.05643			-4.05643	-4.48461		-0.428177	-1.96351	3.57607
P12111	[R].QINVGNALEYVSR.[N]	487350	364105		18.8946	18.474		-0.585328	-0.625981		-0.585328	-0.625981		-0.0406538	-1.24068	8.57579
Q8NEZ2	[K].QIITDKDDLVK.[S]	662646	1.90929e+06		19.3379	20.8646		-0.142047	1.76463		-0.142047	1.76463		1.90667	4.67476	7.37174
P15924	[R].QLLQEQESVK.[Q]	685711	509762		19.3872	18.9595		-0.092684	-0.140512		-0.092684	-0.140512		-0.0478282	-0.0287898	0.118542
P35580	[R].QLLQANPILESFGNAK.[T]	6939058	4.49942e+06		22.7263	22.1013		3.24638	3.00133		3.24638	3.00133		-0.245051	-0.272341	2.38246
O00159	[R].QLLLTPNAVVIVEDAK.[V]	2.24397e+06	410362		21.0976	18.6465		1.6177	-0.453438		1.6177	-0.453438		-2.07114	-2.26626	18.2084
Q9H444	[K].QLAQIDGTLSTIEFQR.[E]		3.52443e+06			21.749			2.64898		-4.56086	2.64898		7.20984	4.68367	7.38319
Q9UH65	[K].QLAEQEELER.[Q]	200492			17.6132			-1.86674			-1.86674	-4.68663		-2.81989	-2.81989	#DIV/0!
Q06830	[K].QGGLGPMNIPLVSDPK.[R]	173522	154363		17.4048	17.236		-2.07517	-1.86401		-2.07517	-1.86401		0.211158	-0.078978	0.0948928
P52272	[K].QGGGGGGGSVPGIER.[M]	1.01032e+06	1.00443e+06		19.9464	19.938		0.466456	0.837976		0.466456	0.837976		0.37152	-0.195267	0.366777
Q16610	[R].QGETLNFLEIGYSR.[C]	120101	94440.3		16.8739	16.5271		-2.60604	-2.57286		-2.60604	-2.57286		0.0331755	-1.09953	1.16704
Q86UE4	[K].QGEDNSTAQDTEELEK.[E]	139873			17.0938			-2.38617			-2.38617	-4.63101		-2.24483	-1.86562	2.0971
TGME49_311230-t26_1-p1	[K].QGAGLQAPPSTPVR.[A]	1.00539e+06	560543		19.9393	19.0965		0.459392	-0.00351056		0.459392	-0.00351056		-0.462902	-0.693997	3.7012
P13797	[R].QFVTPADVVSGNPK.[L]	410868	110195		18.6483	16.7497		-0.831612	-2.35028		-0.831612	-2.35028		-1.51867	-1.65832	2.93285
Q9GZZ8	[K].QFIENGSEFAQK.[L]	521588	487649		18.9926	18.8955		-0.487373	-0.204493		-0.487373	-0.204493		0.282881	0.282881	#DIV/0!
TGME49_251540-t26_1-p1	[K].QFGGSGFGDFSK.[V]		575392			19.1342			0.034208		-4.6225	0.034208		4.65671	3.873	9.21135
P62244	[R].QFGFIVLTTSAGIMDHEEAR.[R]	179371			17.4526			-2.02734			-2.02734	-4.44652		-2.41918	-1.59379	1.76839
P12814	[K].QFGAQANVIGPWIQTK.[M]	543204	204958		19.0511	17.645		-0.428791	-1.45501		-0.428791	-1.45501		-1.02622	-1.9643	15.7004
O15460	[R].QFFPTDEDEIGAAK.[A]	568549	195421		19.1169	17.5762		-0.363001	-1.52375		-0.363001	-1.52375		-1.16075	-2.16862	2.45529
O43707	[R].QFASQANVVGPWIQTK.[M]	958900	495741		19.871	18.9192		0.391095	-0.18075		0.391095	-0.18075		-0.571846	-1.68498	9.45593
P35527	[R].QEYEQLIAK.[N]	93582784	3.56847e+07		26.4797	25.0888		6.99981	5.98883		6.99981	5.98883		-1.01099	0.566889	2.53925
P60709	[K].QEYDESGPSIVHRK.[C]	205993	5.33508e+06		17.6522	22.3471		-1.82769	3.2471		-1.82769	3.2471		5.07479	0.57083	1.90738
P60709	[K].QEYDESGPSIVHR.[K]	4.63474e+08	1.06615e+08		28.7879	26.6678		9.30799	7.56786		9.30799	7.56786		-1.74013	0.57083	1.90738
P62736	[K].QEYDEAGPSIVHR.[K]	6.12729e+06	1.69823e+06		22.5468	20.6956		3.06689	1.59562		3.06689	1.59562		-1.47127	-3.42357	8.17068
P35580	[K].QEVMISDLEER.[L]		901727			19.7823			0.682354		-4.59056	0.682354		5.27292	-0.272341	2.38246
Q5D862	[R].QETTHGQTINTTR.[H]		111871			16.7715			-2.3285		-4.59717	-2.3285		2.26867	0.414896	0.831001
P51149	[K].QETEVELYNEFPEPIK.[L]	220478			17.7503			-1.72965			-1.72965	-4.53125		-2.8016	-1.62104	3.80741
Q15149	[R].QEQALLEEIER.[H]	423987	173548		18.6937	17.405		-0.786265	-1.695		-0.786265	-1.695		-0.908733	-1.73356	39.0153
Q8NBS9	[K].QGLYELSASNFELHVAQGDHFIK.[F]	321119	362470		18.2928	18.4675		-1.18718	-0.632476		-1.18718	-0.632476		0.554699	-1.31098	1.42337
Q5D862	[R].QGNLSSSGNQEGSQK.[R]		106943			16.7065			-2.39349		-4.53954	-2.39349		2.14605	0.414896	0.831001
O15511	[R].QGNMTAALQAALK.[N]	2.7802e+06	914683		21.4068	19.8029		1.92683	0.702935		1.92683	0.702935		-1.2239	-2.49648	5.26566
Q15149	[R].QLAEEDLAQQR.[A]	481535	240501		18.8773	17.8757		-0.602645	-1.22429		-0.602645	-1.22429		-0.621645	-1.73356	39.0153
P25311	[K].QKWEAEPVYVQR.[A]	327436	102852		18.3209	16.6502		-1.15907	-2.44977		-1.15907	-2.44977		-1.2907	-1.92359	3.06836
P07910	[K].QKVDSLLENLEK.[I]	168584			17.3631			-2.11682			-2.11682	-4.56608		-2.44926	-0.502991	0.825613
P27824	[K].QKSDAEEDGGTVSQEEEDR.[K]	131524			17.005			-2.47496			-2.47496	-4.68563		-2.21068	-1.98763	8.84478
Q05682	[R].QKQEEESLGQVTDQVEVNAQNSVPDEEAK.[T]	1.16499e+06	1.1514e+06		20.1519	20.135		0.671965	1.03498		0.671965	1.03498		0.363017	-0.499194	1.85304
Q9NYL9	[K].QKPVQTFTEEK.[V]	28308946	1.51766e+07		24.7548	23.8553		5.27483	4.75537		5.27483	4.75537		-0.519457	-0.133063	0.303167
P35579	[R].QKHSQAVEELAEQLEQTKR.[V]	1.18326e+06	1.24672e+06		20.1743	20.2497		0.694407	1.14973		0.694407	1.14973		0.455326	0.530039	8.05992
P35579	[R].QKHSQAVEELAEQLEQTK.[R]	40837292	5.79934e+06		25.2834	22.4675		5.80346	3.36748		5.80346	3.36748		-2.43598	0.530039	8.05992
Q05682	[R].QKEFDPTITDASLSLPSR.[R]	453318	2.06274e+06		18.7902	20.9761		-0.689763	1.87615		-0.689763	1.87615		2.56592	-0.499194	1.85304
Q9UM54	[R].QKEEESQQQAVLEQER.[R]	306124	136709		18.2238	17.0607		-1.25617	-2.03923		-1.25617	-2.03923		-0.78306	-2.49214	17.0297
P12814	[R].QKDYETATLSEIK.[A]	1.09111e+06			20.0574			0.577443			0.577443	-4.43015		-5.00759	-1.9643	15.7004
O75369	[K].QKDFLDGVYAFEYYPSTPGR.[Y]	181837	42468.2		17.4723	15.3741		-2.00764	-3.72588		-2.00764	-3.72588		-1.71824	-1.91214	9.1265
O94832	[K].QHTEQEASYGR.[D]	1905091	258898		20.8614	17.982		1.3815	-1.11795		1.3815	-1.11795		-2.49945	-2.88072	27.2856
Q15942	[K].QHPVPPPAQNQNQVR.[S]	170701	97862.4		17.3811	16.5785		-2.09881	-2.52151		-2.09881	-2.52151		-0.422698	-0.202743	0.208544
Q8NEZ2	[K].QGVYVTSPLVNNFTMHSDLGK.[I]		513791			18.9708			-0.129155		-4.50718	-0.129155		4.37802	4.67476	7.37174
P35527	[R].QGVDADINGLR.[Q]	87367800	57187528		26.3806	25.7692		6.90067	6.66922		6.90067	6.66922		-0.231452	0.566889	2.53925
TGME49_283510-t26_1-p1	[R].QGTTPLELQSTSAKPPYR.[A]	450506	203072		18.7812	17.6316		-0.698738	-1.46834		-0.698738	-1.46834		-0.769604	0.313696	0.170399
Q86YZ3	[R].QGSSAGSSSSYGQHGSGSR.[Q]	65708.6	173075		16.0038	17.401		-3.47613	-1.69894		-3.47613	-1.69894		1.77719	-0.125562	0.360293
Q86YZ3	[QR].QGSGSGQSPSR.[G]	1091134			20.0574			0.577471			0.577471	-4.48942		-5.06689	-0.125562	0.360293
P02452	[K].QGPSGASGER.[G]	1.83712e+06	1.01726e+06		20.809	19.9563		1.32909	0.856278		1.32909	0.856278		-0.472814	-0.431198	1.18367
TGME49_230850-t26_1-p1	[K].QGNQGNEFAYPK.[D]	1.22674e+06	353523		20.2264	18.4314		0.746474	-0.668533		0.746474	-0.668533		-1.41501	-1.00944	2.23983
Q16610	[R].QHVVYGPWNLPQSSYSHLTR.[Q]	171664			17.3892			-2.0907			-2.0907	-4.43245		-2.34175	-1.09953	1.16704
P18621	[K].NAESNAELK.[G]	32282044	13035028		24.9442	23.6359		5.4643	4.53591		5.4643	4.53591		-0.928389	-1.0704	2.57749
Q9P2E9	[R].NTDVAQSPEAPK.[Q]	107525			16.7143			-2.76561			-2.76561	-4.60461		-1.83899	-1.02709	2.59302
P35579	[R].NTDQASMPDNTAAQKVSHLLGINVTDFTR.[G]	648933	1.41008e+06		19.3077	20.4273		-0.172215	1.32737		-0.172215	1.32737		1.49959	0.530039	8.05992
P08708	[R].NKIAGYVTHLMK.[R]	5.9017e+06	1.146e+06		22.4927	20.1282		3.01277	1.0282		3.01277	1.0282		-1.98458	-1.29716	2.41821
P13647	[R].NKLAELEEALQK.[A]	979397	1.40474e+06		19.9015	20.4219		0.421609	1.3219		0.421609	1.3219		0.900291	0.991766	4.06537
P35579	[K].NKHEAMITDLEER.[L]	2.37377e+06	1.08619e+07		21.1787	23.3728		1.69882	4.2728		1.69882	4.2728		2.57398	0.530039	8.05992
P62753	[K].NKEEAAEYAK.[L]	3.06254e+06	2843859		21.5463	21.4394		2.06637	2.33944		2.06637	2.33944		0.273071	0.0135141	0.0158218
P60660	[K].NKDQGTYEDYVEGLRVFDK.[E]	259307	3.86144e+06		17.9843	21.8807		-1.49563	2.78073		-1.49563	2.78073		4.27636	-0.652105	1.66645
P60660	[K].NKDQGTYEDYVEGLR.[V]	5.17319e+08	1.36659e+08		28.9465	27.026		9.46655	7.92603		9.46655	7.92603		-1.54052	-0.652105	1.66645
P35527	[K].NHKEEMSQLTGQNSGDVNVEINVAPGKDLTK.[T]	249766	385057		17.9302	18.5547		-1.54971	-0.545265		-1.54971	-0.545265		1.00444	0.566889	2.53925
P35527	[K].NHKEEMSQLTGQNSGDVNVEINVAPGK.[D]	3.46808e+06	8.26444e+06		21.7257	22.9785		2.24578	3.87851		2.24578	3.87851		1.63273	0.566889	2.53925
P02533	[K].NHEEEMNALR.[G]	4.82345e+06	3.70784e+06		22.2016	21.8221		2.72171	2.72217		2.72171	2.72217		0.000464034	0.400487	1.47878
P08779	[K].NHEEEMLALR.[G]	1.97469e+06	579244		20.9132	19.1438		1.43327	0.0438345		1.43327	0.0438345		-1.38944	-0.850742	2.87897
P13645	[K].NHEEEMKDLR.[N]	284186	1.13703e+07		18.1165	23.4388		-1.36345	4.33879		-1.36345	4.33879		5.70224	0.747118	3.2138
P35580	[K].NHEAQIQDMR.[Q]	4.19686e+06	3.22645e+06		22.0009	21.6215		2.52095	2.52154		2.52095	2.52154		0.000589782	-0.272341	2.38246
TGME49_295360-t26_1-p1	[K].NGYVDITNGEVEDVVPLGR.[T]	344363	154053		18.3936	17.2331		-1.08635	-1.8669		-1.08635	-1.8669		-0.78055	-1.80698	1.56261
P49721	[R].NGYELSPTAAANFTR.[R]		193072			17.5588			-1.5412		-4.50528	-1.5412		2.96409	2.96409	#DIV/0!
P21333	[K].NGQHVASSPIPVVISQSEIGDASR.[V]	1829666	1.23507e+06		20.8031	20.2362		1.32322	1.13619		1.32322	1.13619		-0.187034	-1.20177	17.3773
Q00839	[K].NGQDLGVAFK.[I]	446392	170858		18.768	17.3824		-0.711976	-1.71754		-0.711976	-1.71754		-1.00556	-0.920123	1.72122
Q9Y490	[K].NGNLPEFGDAISTASK.[A]	368802	233509		18.4925	17.8331		-0.987439	-1.26686		-0.987439	-1.26686		-0.279419	-1.31983	9.02142
P16401	[R].NGLSLAALKKALAAGGYDVEK.[N]	269509	320843		18.04	18.2915		-1.43995	-0.808468		-1.43995	-0.808468		0.631484	0.440639	1.36353
P62750	[R].NKLDHYAIIK.[F]	6.54857e+06	128208		22.6427	16.9681		3.16282	-2.13185		3.16282	-2.13185		-5.29467	-0.337109	0.619872
P16401	[R].NGLSLAALKK.[A]	6.3312e+06	3.78132e+06		22.594	21.8505		3.11412	2.75048		3.11412	2.75048		-0.36364	0.440639	1.36353
P62750	[R].NKLDHYAIIKFPLTTESAMK.[K]	1321373			20.3336			0.853681			0.853681	-4.7077		-5.56138	-0.337109	0.619872
P08779	[R].NKIIAATIENAQPILQIDNAR.[L]	201705			17.6219			-1.85804			-1.85804	-4.49831		-2.64027	-0.850742	2.87897
Q9UM54	[K].NLEISIDTLMAK.[I]	97082.3			16.5669			-2.913			-2.913	-4.69942		-1.78642	-2.49214	17.0297
P04843	[K].NIEIDSPYEISR.[A]	791226	634431		19.5937	19.2751		0.113804	0.175128		0.113804	0.175128		0.0613234	-1.18528	1.95499
Q16181	[K].NLEGYVGFANLPNQVYR.[K]	90836			16.471			-3.00895			-3.00895	-4.55912		-1.55017	-2.25685	4.18979
A5D8V6	[R].NLEFQGPLEISR.[S]	215488	5605601		17.7173	22.4184		-1.76268	3.31846		-1.76268	3.31846		5.08114	5.08114	#DIV/0!
P61006	[R].NIEEHASADVEK.[M]	126314			16.9467			-2.53327			-2.53327	-4.57181		-2.03855	-2.03855	#DIV/0!
P05387	[K].NIEDVIAQGIGK.[L]	442249	427334		18.7545	18.705		-0.725427	-0.394972		-0.725427	-0.394972		0.330456	-1.68043	2.26106
TGME49_299050-t26_1-p1	[K].NLDVDNLVIEHIQVNR.[A]	2.87828e+06	1653773		21.4568	20.6573		1.97685	1.55735		1.97685	1.55735		-0.419497	-0.77892	1.05491
O75083	[R].NIDNPALADIYTEHAHQVVVAK.[Y]	1.35051e+06			20.3651			0.885152			0.885152	-4.49077		-5.37593	-1.57743	4.83311
P0DPH8	[R].NLDIERPTYTNLNR.[L]	14597958	5.24536e+06		23.7993	22.3226		4.31934	3.22264		4.31934	3.22264		-1.0967	-1.4245	3.98351
Q5XKE5	[R].NLDLDSIIAEVK.[A]	17167516	20876682		24.0332	24.3154		4.55325	5.21541		4.55325	5.21541		0.662161	0.324871	0.761345
O43390	[R].NLATTVTEEILEK.[S]	54682			15.7388			-3.74115			-3.74115	-4.69739		-0.956243	-1.00746	0.839778
O60506	[R].NLANTVTEEILEK.[A]	167707			17.3556			-2.12434			-2.12434	-4.50797		-2.38364	-2.2728	1.24476
P15924	[R].NKYETEINITK.[T]	347748			18.4077			-1.07224			-1.07224	-4.50495		-3.43271	-0.0287898	0.118542
P04264	[RK].NKYEDEINKR.[T]	2.21012e+06	5.39379e+07		21.0757	25.6848		1.59576	6.58482		1.59576	6.58482		4.98905	0.782586	4.72361
Q5XKE5	[KR].NKYEDEINK.[HR]	101637096	2.21161e+07		26.5989	24.3986		7.11893	5.29862		7.11893	5.29862		-1.82031	0.324871	0.761345
P46779	[R].NKQTYSTEPNNLK.[A]		143434			17.13			-1.96995		-4.67049	-1.96995		2.70055	0.281475	0.331912
P35580	[R].NKQEVMISDLEER.[L]		2.06177e+06			20.9755			1.87548		-4.60523	1.87548		6.48071	-0.272341	2.38246
P42357	[K].NKPDNGGFTSVDDAHFLVR.[R]	249432			17.9283			-1.55164			-1.55164	-4.67588		-3.12424	-3.12424	#DIV/0!
P35908	[R].NKLNDLEEALQQAKEDLAR.[L]	430521	2.5002e+06		18.7157	21.2536		-0.764203	2.15364		-0.764203	2.15364		2.91784	0.113919	0.376939
P35908	[R].NKLNDLEEALQQAK.[E]	1.2175e+07	7.24729e+06		23.5374	22.789		4.05749	3.68903		4.05749	3.68903		-0.368457	0.113919	0.376939
P04264	[K].NKLNDLEDALQQAKEDLAR.[L]	2224616	15471189		21.0851	23.8831		1.6052	4.7831		1.6052	4.7831		3.17791	0.782586	4.72361
P04264	[K].NKLNDLEDALQQAK.[E]	44886716	2.53241e+07		25.4198	24.594		5.93986	5.49403		5.93986	5.49403		-0.445826	0.782586	4.72361
P04259	[K].NKLEGLEDALQK.[A]	6.52878e+06	3.53939e+06		22.6384	21.7551		3.15846	2.65509		3.15846	2.65509		-0.503361	0.0732678	0.187118
P16401	[R].NGLSLAALK.[K]	53309080	23400758		25.6679	24.4801		6.18795	5.38008		6.18795	5.38008		-0.807877	0.440639	1.36353
P21333	[R].NGHVGISFVPK.[E]	4.08619e+06	664952		21.9623	19.3429		2.4824	0.242913		2.4824	0.242913		-2.23949	-1.20177	17.3773
O00159	[K].NGHLAVVAPR.[L]	4.36953e+06	1.62868e+06		22.059	20.6353		2.57912	1.5353		2.57912	1.5353		-1.04382	-2.26626	18.2084
Q93052	[R].NDSDPTYGQQGHPNTWK.[R]	380070			18.5359			-0.94402			-0.94402	-4.50914		-3.56512	-2.2918	1.25357
Q9NP72	[R].NDIVNMLVGNK.[I]		87663			16.4197			-2.6803		-4.59511	-2.6803		1.91481	1.91481	#DIV/0!
P30043	[R].NDLSPTTVMSEGAR.[N]	283863			18.1148			-1.36509			-1.36509	-4.64409		-3.279	-2.82423	2.39172
Q12797	[K].NDLGVGYLLIGDNDNAK.[K]	171622			17.3889			-2.09105			-2.09105	-4.561		-2.46994	-2.00683	2.75405
P19338	[K].NDLAVVDVR.[I]	148485	69619		17.18	16.0872		-2.29997	-3.01278		-2.29997	-3.01278		-0.712816	-0.766568	1.26476
P07910	[K].NDKSEEEQSSSSVK.[K]		97357			16.571			-2.52898		-4.54442	-2.52898		2.01545	-0.502991	0.825613
P63208	[K].NDFTEEEEAQVR.[K]	839888	189185		19.6798	17.5294		0.199911	-1.57054		0.199911	-1.57054		-1.77045	-1.77045	#DIV/0!
Q16777	[R].NDEELNKLLGK.[V]		577464			19.1394			0.0393946		-4.63906	0.0393946		4.67845	-0.756943	1.01987
Q05682	[R].NDDDEEEAAR.[E]	1148121	626370		20.1308	19.2567		0.650917	0.156679		0.650917	0.156679		-0.494239	-0.499194	1.85304
TGME49_273760-t26_1-p1	[K].NDAVEIIANDQGNR.[T]	404744	193677		18.6267	17.5633		-0.853274	-1.53668		-0.853274	-1.53668		-0.68341	-0.843467	1.54469
P61247	[K].NCLTNFHGMDLTR.[D]	220224	994715		17.7486	19.9239		-1.73131	0.823947		-1.73131	0.823947		2.55526	0.841291	3.42196
TGME49_311720-t26_1-p1	[K].NAVVTVPAYFNDAQR.[Q]	346422	302462		18.4022	18.2064		-1.07776	-0.893583		-1.07776	-0.893583		0.184173	0.898017	2.17637
P38646	[K].NAVITVPAYFNDSQR.[Q]	1102764	843924		20.0727	19.6868		0.592767	0.586777		0.592767	0.586777		-0.00599021	-0.233896	0.536788
Q08431	[K].NAVHVNLFETPVEAQYVR.[L]	2.14419e+06	339005		21.032	18.3709		1.55208	-0.729031		1.55208	-0.729031		-2.28111	-2.22032	5.10537
TGME49_227360-t26_1-p1	[R].NATTESDLTEK.[R]	133951	148287		17.0313	17.178		-2.44858	-1.92195		-2.44858	-1.92195		0.526635	0.526635	#DIV/0!
Q14247	[K].NASTFEDVTQVSSAYQK.[T]	1.20854e+06	329805		20.2048	18.3313		0.724912	-0.768722		0.724912	-0.768722		-1.49363	-1.36934	4.46269
TGME49_316340-t26_1-p1	[K].NAPSGEEAQQPK.[K]	460679	249493		18.8134	17.9286		-0.666523	-1.17134		-0.666523	-1.17134		-0.504814	0.0526099	0.0573475
P54652	[K].NALESYTYNIK.[Q]	611262	249643		19.2214	17.9295		-0.258496	-1.17047		-0.258496	-1.17047		-0.911972	-0.166778	0.223955
P0DMV9	[K].NALESYAFNMK.[S]	867628	243688		19.7267	17.8947		0.246791	-1.2053		0.246791	-1.2053		-1.45209	-1.63414	4.76262
Q14315	[R].NAGYGGLGLSIEGPSK.[V]	261894	223952		17.9986	17.7728		-1.4813	-1.32715		-1.4813	-1.32715		0.154154	-1.53794	11.0574
P35221	[R].NAGNEQDLGIQYK.[A]	378062	240395		18.5283	17.875		-0.951661	-1.22493		-0.951661	-1.22493		-0.273266	-1.90415	1.06632
O14950	[R].NAFACFDEEATGTIQEDYLR.[E]	8.53333e+06	1897367		23.0247	20.8556		3.54475	1.75559		3.54475	1.75559		-1.78916	-0.132619	0.175625
P24844	[R].NAFACFDEEASGFIHEDHLR.[E]	1.90653e+06			20.8625			1.38259			1.38259	-4.4797		-5.86229	-1.03721	2.77654
TGME49_299050-t26_1-p1	[R].NAESNAEMK.[N]	608146	464987		19.2141	18.8268		-0.265867	-0.273146		-0.265867	-0.273146		-0.00727945	-0.77892	1.05491
P12110	[R].NDYATMLPDSTEIDQDTINR.[I]	194696	589619		17.5709	19.1694		-1.90906	0.0694477		-1.90906	0.0694477		1.97851	-0.0735896	0.134193
P62899	[R].NEDEDSPNK.[L]	177943			17.4411			-2.03887			-2.03887	-4.55282		-2.51395	-2.53904	2.87661
P33176	[R].NGETVPIDEQFDK.[E]	505949			18.9486			-0.531292			-0.531292	-4.72472		-4.19343	-1.72509	6.38621
P02461	[K].NGETGPQGPPGPTGPGGDK.[G]	346280	70499.7		18.4016	16.1053		-1.07835	-2.99465		-1.07835	-2.99465		-1.9163	0.178404	0.257681
P68402	[K].NGELENIKPK.[V]	235515			17.8455			-1.63447			-1.63447	-4.46872		-2.83425	-1.83927	1.5909
Q14108	[K].NGAPIIMSFPHFYQADER.[F]	67842.3			16.0499			-3.43003			-3.43003	-4.56678		-1.13675	1.42022	1.21661
O43795	[R].NFYELSPHIFALSDEAYR.[S]	1.50322e+06			20.5196			1.0397			1.0397	-4.51196		-5.55166	-2.98435	23.255
TGME49_214940-t26_1-p1	[K].NFSGEDSSEIDEK.[E]	99009.8	465902		16.5953	18.8297		-2.88464	-0.27031		-2.88464	-0.27031		2.61433	2.61433	#DIV/0!
P37802	[R].NFSDNQLQEGK.[N]	1.78673e+06	615759		20.7689	19.232		1.28897	0.13203		1.28897	0.13203		-1.15694	-1.86464	2.09594
P35579	[K].NFINNPLAQADWAAK.[K]	3.58033e+06	15895826		21.7717	23.9221		2.29174	4.82217		2.29174	4.82217		2.53043	0.530039	8.05992
Q00839	[R].NFILDQTNVSAAAQR.[R]	543024	525406		19.0507	19.0031		-0.429269	-0.0969034		-0.429269	-0.0969034		0.332365	-0.920123	1.72122
Q08431	[R].NFGSVQFVASYK.[V]	3089107	226525		21.5588	17.7893		2.07883	-1.31067		2.07883	-1.31067		-3.3895	-2.22032	5.10537
Q9UJU6	[R].NEQESAVHPR.[E]	159258			17.281			-2.19892			-2.19892	-4.48267		-2.28375	-0.905364	2.07536
Q9NVJ2	[R].NELHNLLDKPQLQGIPVLVLGNK.[R]	112891			16.7846			-2.69535			-2.69535	-4.467		-1.77165	-2.50898	1.3516
P11021	[R].NELESYAYSLK.[N]	3667360	1.27855e+06		21.8063	20.2861		2.32638	1.1861		2.32638	1.1861		-1.14029	-0.614618	2.4518
P14923	[R].NEGTATYAAAVLFR.[I]	677187	891146		19.3692	19.7653		-0.110732	0.665326		-0.110732	0.665326		0.776058	0.657958	1.75798
P67809	[K].NEGSESAPEGQAQQR.[R]	306182	193992		18.224	17.5656		-1.2559	-1.53434		-1.2559	-1.53434		-0.278445	0.0724432	0.0935648
P18583	[R].NEGQLNGETNTPIEGNQAGDAAASAR.[S]	612841	648112		19.2252	19.3059		-0.254774	0.205908		-0.254774	0.205908		0.460682	0.11302	0.148467
TGME49_239740-t26_1-p1	[K].NEEGFITDLLK.[S]	52448.7	138435		15.6786	17.0789		-3.80131	-2.02112		-3.80131	-2.02112		1.78018	3.18483	4.41251
Q14103	[K].NEEDEGHSNSSPR.[H]	132404			17.0146			-2.46534			-2.46534	-4.65957		-2.19424	-1.71031	2.68159
P22314	[R].NEEDAAELVALAQAVNAR.[A]	1.37375e+06	93330.5		20.3897	16.5101		0.909763	-2.58992		0.909763	-2.58992		-3.49968	-1.42715	2.98454
Q9Y2Q3	[R].NEDITEPQSILAAAEK.[A]	263045			18.005			-1.47497			-1.47497	-4.57639		-3.10141	-2.56679	1.37689
O95425	[R].NEDFGKPAVSTVTLEHQK.[E]	982679	103910		19.9064	16.665		0.426434	-2.43499		0.426434	-2.43499		-2.86143	-1.8502	18.6969
P07237	[K].NFEDVAFDEK.[K]	1.47532e+06	576406		20.4926	19.1367		1.01267	0.0367499		1.01267	0.0367499		-0.975917	-1.69299	6.53483
P35580	[R].NTDQASMPENTVAQK.[L]	4839103	2.28316e+06		22.2063	21.1226		2.72638	2.02263		2.72638	2.02263		-0.703755	-0.272341	2.38246
TGME49_271930-t26_1-p1	[R].NIEVDVPVAAYTQGTYYQR.[Q]	531719	413798		19.0203	18.6586		-0.459622	-0.44141		-0.459622	-0.44141		0.0182125	-1.85174	2.52072
P35579	[K].NSFREQLEEEEEAK.[H]		1.20913e+06			20.2055			1.10556		-4.59227	1.10556		5.69783	0.530039	8.05992
P54577	[K].NSEPEEVIPSR.[L]	322862	149802		18.3006	17.1927		-1.17937	-1.90728		-1.17937	-1.90728		-0.727917	-1.93633	1.67521
TGME49_254470-t26_1-p1	[K].NSELVGDMVYSDPR.[S]		345040			18.3964			-0.703573		-4.60607	-0.703573		3.9025	4.07648	10.6708
TGME49_250710-t26_1-p1	[K].NSDKVMEELKEK.[L]		939147			19.841			0.741015		-4.69032	0.741015		5.43133	0.363095	0.899339
TGME49_203310-t26_1-p1	[R].NSDFFDGQAPVDSLRPTNAGVDSK.[G]	1.12032e+06	2.28046e+06		20.0955	21.1209		0.615557	2.02092		0.615557	2.02092		1.40536	2.211	6.97206
Q14257	[K].NSDDTVTWDEYNIQMYDR.[V]	167062	550931		17.35	19.0715		-2.12991	-0.0284651		-2.12991	-0.0284651		2.10144	0.160245	0.270608
Q9Y608	[R].NSASATTPLSGNSSR.[R]	2.06831e+06	894644		20.98	19.771		1.5001	0.670977		1.5001	0.670977		-0.829121	-0.897154	2.05117
P35527	[K].NRKDIENQYETQITQIEHEVSSSGQEVQSSAK.[E]		434412			18.7287			-0.371271		-4.6484	-0.371271		4.27713	0.566889	2.53925
P25786	[R].NQYDNDVTVWSPQGR.[I]	2.447e+06			21.2226			1.74266			1.74266	-4.51335		-6.256	-2.40525	1.30538
P11142	[K].NQVAMNPTNTVFDAK.[R]	2.3399e+06	1396627		21.158	20.4135		1.67809	1.31354		1.67809	1.31354		-0.364549	-1.68728	5.27656
P0DMV9	[K].NQVALNPQNTVFDAK.[R]	1.15183e+06	727753		20.1355	19.4731		0.655575	0.373113		0.655575	0.373113		-0.282462	-1.63414	4.76262
P11021	[K].NQLTSNPENTVFDAK.[R]	5.8437e+06	3.51087e+06		22.4785	21.7434		2.99853	2.64342		2.99853	2.64342		-0.355104	-0.614618	2.4518
O75569	[K].NQLNPIGSLQELAIHHGWR.[L]	110850			16.7582			-2.72168			-2.72168	-4.44798		-1.7263	-2.08891	1.80557
P13645	[K].NQILNLTTDNANILLQIDNAR.[L]		2254239			21.1042			2.00423		-4.52233	2.00423		6.52656	0.747118	3.2138
P09651	[R].NQGGYGGSSSSSSYGSGR.[R]		84171.5			16.361			-2.73893		-4.62605	-2.73893		1.88712	-0.345589	0.320395
P07814	[K].NQGGGLSSSGAGEGQGPK.[K]	72631.5			16.1483			-3.33162			-3.33162	-4.67894		-1.34732	-1.34732	#DIV/0!
P15924	[K].NQFETEINITK.[T]		139473			17.0896			-2.01035		-4.6363	-2.01035		2.62595	-0.0287898	0.118542
P30085	[R].NQDNLQGWNK.[T]	336750	173120		18.3613	17.4014		-1.11861	-1.69857		-1.11861	-1.69857		-0.579962	-2.12922	1.83953
TGME49_201760-t26_1-p1	[R].NPSGSSSVQGTTGVDAR.[A]	449672	211989		18.7785	17.6936		-0.701412	-1.40634		-0.701412	-1.40634		-0.704931	-1.31276	1.70364
O00159	[R].NPQSYLYLVK.[G]	7101003	1.05393e+06		22.7596	20.0073		3.27967	0.907367		3.27967	0.907367		-2.3723	-2.26626	18.2084
P35579	[K].NSFREQLEEEEEAKHNLEK.[Q]		2.50545e+06			21.2566			2.15666		-4.73132	2.15666		6.88798	0.530039	8.05992
Q16629	[R].NPPGFAFVEFEDPR.[D]	150570			17.2001			-2.27985			-2.27985	-4.49073		-2.21088	-2.21088	#DIV/0!
Q8NEZ2	[R].NSHSSIAEIQK.[D]	87865.5	1.19221e+06		16.423	20.1852		-3.05692	1.08524		-3.05692	1.08524		4.14215	4.67476	7.37174
P02461	[K].NSIAYMDQASGNVK.[K]		226544			17.7894			-1.31054		-4.60573	-1.31054		3.29519	0.178404	0.257681
P35749	[R].NTDQASMPDNTAAQK.[V]	3.3012e+07	1.56456e+07		24.9765	23.8993		5.49656	4.79928		5.49656	4.79928		-0.697279	-1.344	3.69118
P11413	[R].NSYVAGQYDDAASYQR.[L]	326064	178619		18.3148	17.4465		-1.16513	-1.65345		-1.16513	-1.65345		-0.488322	-2.35182	4.926
P43235	[K].NSWGENWGNKGYILMAR.[N]	147992			17.1752			-2.30477			-2.30477	-4.5109		-2.20613	-0.0152423	0.0163896
P43235	[K].NSWGENWGNK.[G]	6.45949e+06	839402		22.623	19.679		3.14306	0.579027		3.14306	0.579027		-2.56404	-0.0152423	0.0163896
Q04917	[K].NSVVEASEAAYK.[E]	466279			18.8308			-0.64909			-0.64909	-4.62021		-3.97112	-1.45159	1.24508
O15143	[K].NSVSQISVLSGGK.[A]	1.63302e+06	459907		20.6391	18.811		1.15918	-0.288993		1.15918	-0.288993		-1.44818	-2.5737	3.58151
P08473	[K].NSVNHVIHIDQPR.[L]	589712			19.1697			-0.310275			-0.310275	-4.46819		-4.15792	-2.90962	12.2586
Q13885	[K].NSSYFVEWIPNNVK.[TV]	22163968	9279498		24.4017	23.1456		4.92179	4.04564		4.92179	4.04564		-0.876148	-0.932684	2.90809
TGME49_221620-t26_1-p1	[K].NSSYFVEWIPNNMK.[S]	2.44146e+06	493204		21.2193	18.9118		1.73939	-0.188153		1.73939	-0.188153		-1.92754	-0.500571	1.09329
TGME49_254470-t26_1-p1	[K].NSSPMTSDTSTFQGER.[G]		362637			18.4682			-0.631811		-4.7667	-0.631811		4.13489	4.07648	10.6708
Q9Y696	[K].NSRPEANEALER.[G]	2196269	1.11827e+06		21.0666	20.0928		1.5867	0.992867		1.5867	0.992867		-0.59383	-1.56121	2.07987
P15924	[R].NSQGSEMFGDDDK.[R]	194665			17.5706			-1.90929			-1.90929	-4.56744		-2.65815	-0.0287898	0.118542
O43166	[R].NSPSNLSSSSDTGSVGGTYR.[Q]	219556			17.7442			-1.73569			-1.73569	-4.54988		-2.81419	-2.25943	6.19427
O95425	[R].NSPELASESVTQR.[R]	2.98884e+06	790123		21.5112	19.5917		2.03123	0.491741		2.03123	0.491741		-1.53948	-1.8502	18.6969
O00299	[K].NSNPALNDNLEK.[G]	2.72599e+06	1.00779e+06		21.3784	19.9428		1.89842	0.842782		1.89842	0.842782		-1.05564	-0.357628	0.432014
TGME49_232410-t26_1-p1	[K].NSNNTVIPQSHLK.[G]	3.32698e+06	2.38094e+06		21.6658	21.1831		2.18585	2.08312		2.18585	2.08312		-0.10273	0.224263	0.308122
P02545	[R].NSNLVGAAHEELQQSR.[I]	1.28159e+06	916430		20.2895	19.8057		0.809574	0.705688		0.809574	0.705688		-0.103886	-0.684938	2.71106
O94832	[K].NSMIALVDNLASK.[E]	1.39481e+06	318472		20.4116	18.2808		0.931711	-0.81917		0.931711	-0.81917		-1.75088	-2.88072	27.2856
Q14192	[R].NSLVDKPFAAK.[E]	963455	176465		19.8779	17.429		0.397932	-1.67095		0.397932	-1.67095		-2.06888	-1.9386	1.08361
P35580	[K].NSLQEQQEEEEEARK.[N]		1.00281e+06			19.9356			0.835634		-4.56648	0.835634		5.40212	-0.272341	2.38246
P35580	[K].NSLQEQQEEEEEAR.[K]	3.9148e+07	6075151		25.2224	22.5345		5.74251	3.43451		5.74251	3.43451		-2.308	-0.272341	2.38246
O14737	[R].NSILAQVLDQSAR.[A]		117544			16.8428			-2.25713		-4.54671	-2.25713		2.28958	-0.348228	0.189971
P11142	[K].NSLESYAFNMK.[A]	2.34059e+06	1.19753e+06		21.1584	20.1916		1.67851	1.09165		1.67851	1.09165		-0.586864	-1.68728	5.27656
P08123	[K].NSIAYMDEETGNLK.[K]	993760			19.9225			0.442612			0.442612	-4.70292		-5.14554	-0.142733	0.290631
P22735	[K].NPLPVTLTNVVFR.[L]	59437.6			15.8591			-3.62084			-3.62084	-4.68204		-1.0612	-0.149553	0.184631
O00159	[K].NPIMSQCFDR.[S]	175482	114425		17.421	16.804		-2.05896	-2.29594		-2.05896	-2.29594		-0.236978	-2.26626	18.2084
P31939	[R].NLTALGLNLVASGGTAK.[A]	163279			17.317			-2.16295			-2.16295	-4.69114		-2.52819	-3.46837	2.84688
Q9NVA2	[R].NLSLSGHVGFDSLPDQLVNK.[S]	71315.5			16.1219			-3.358			-3.358	-4.61244		-1.25444	-2.34739	1.27912
O14786	[R].NLSALENYNFELVDGVK.[L]	92819.5			16.5021			-2.97779			-2.97779	-4.61198		-1.6342	-1.6342	#DIV/0!
P62826	[K].NLQYYDISAK.[S]		123578			16.9151			-2.18492		-4.67446	-2.18492		2.48954	-1.06671	1.12762
Q8WUM4	[K].NIQVSHQEFSK.[M]	324497	1.52562e+06		18.3078	20.541		-1.17208	1.44099		-1.17208	1.44099		2.61307	2.04838	9.6003
P02751	[R].NLQPASEYTVSLVAIKGNQESPK.[A]	1.34409e+06	915259		20.3582	19.8038		0.878276	0.703844		0.878276	0.703844		-0.174432	-1.13275	10.1155
P02751	[R].NLQPASEYTVSLVAIK.[G]	5582921	2904586		22.4126	21.4699		2.93266	2.36992		2.93266	2.36992		-0.562738	-1.13275	10.1155
P08670	[K].NLQEAEEWYK.[S]	44954760	16871116		25.422	24.0081		5.94204	4.90808		5.94204	4.90808		-1.03397	0.909394	5.49914
P35580	[K].NLPIYSENIIEMYR.[G]	3.45149e+06	853195		21.7188	19.7025		2.23886	0.60254		2.23886	0.60254		-1.63632	-0.272341	2.38246
P35579	[K].NLPIYSEEIVEMYK.[G]	19085174	4199098		24.1859	22.0016		4.70602	2.90167		4.70602	2.90167		-1.80435	0.530039	8.05992
P51888	[K].NLMQLNLAHNILR.[K]	165545			17.3369			-2.14306			-2.14306	-4.70301		-2.55995	-1.6634	2.23519
TGME49_204340-t26_1-p1	[R].NILNVVNEEALLR.[K]		76919.6			16.2311			-2.86891		-4.7147	-2.86891		1.84579	2.86931	2.42531
Q9BWM7	[R].NLLLSGAQLEASR.[N]		168296			17.3606			-1.73934		-4.73877	-1.73934		2.99943	-0.602148	0.477902
P14625	[K].NLLHVTDTGVGMTR.[E]	521342			18.9919			-0.488056			-0.488056	-4.51846		-4.0304	-1.24582	5.61282
P15531	[R].NIIHGSDSVESAEK.[E]	91375.3			16.4795			-3.00041			-3.00041	-4.62157		-1.62116	-0.527954	0.510001
P15924	[K].NLHSEISGK.[R]	583583	501102		19.1546	18.9347		-0.325347	-0.165233		-0.325347	-0.165233		0.160114	-0.0287898	0.118542
P07585	[K].NLHALILVNNK.[I]	445817	85781.4		18.7661	16.3884		-0.713832	-2.7116		-0.713832	-2.7116		-1.99777	-0.0791472	0.0783252
O75396	[R].NLGSINTELQDVQR.[I]	283363			18.1123			-1.36763			-1.36763	-4.50413		-3.13649	-0.439889	0.339936
P35579	[K].NMDPLNDNIATLLHQSSDK.[F]	1.43424e+07	4.52472e+06		23.7738	22.1094		4.29386	3.00942		4.29386	3.00942		-1.28444	0.530039	8.05992
P35580	[K].NMDPLNDNVATLLHQSSDR.[F]	3.07369e+06	742043		21.5515	19.5011		2.07161	0.401166		2.07161	0.401166		-1.67045	-0.272341	2.38246
TGME49_286720-t26_1-p1	[R].NPEVHELTGGQMVPMPGR.[Q]	153503	339430		17.2279	18.3728		-2.25202	-0.727222		-2.25202	-0.727222		1.5248	0.0264276	0.0377725
P08238	[R].NPDDITQEEYGEFYK.[S]	1.37803e+06	506533		20.3942	18.9503		0.914251	-0.14968		0.914251	-0.14968		-1.06393	-1.7084	5.67876
P07900	[R].NPDDITNEEYGEFYK.[S]	1.10542e+06	363611		20.0762	18.472		0.596242	-0.627941		0.596242	-0.627941		-1.22418	-2.10316	9.52117
P15924	[R].NNYDEEIISLK.[N]	293315	81223.1		18.1621	16.3096		-1.31783	-2.79037		-1.31783	-2.79037		-1.47254	-0.0287898	0.118542
Q00610	[K].NNRPSEGPLQTR.[L]	410809			18.6481			-0.831819			-0.831819	-4.6914		-3.85958	-2.86101	16.4667
O75083	[R].NNPSKPLHVIK.[G]	236691			17.8526			-1.62728			-1.62728	-4.611		-2.98372	-1.57743	4.83311
P31025	[K].NNLEALEDFEK.[A]	429447	914270		18.7121	19.8023		-0.767806	0.702285		-0.767806	0.702285		1.47009	1.91375	1.07115
P62913	[K].NNFSDTGNFGFGIQEHIDLGIK.[Y]	275037	83361.5		18.0693	16.3471		-1.41066	-2.75288		-1.41066	-2.75288		-1.34222	1.00489	1.42794
P06702	[R].NIETIINTFHQYSVK.[L]	1.4724e+06			20.4897			1.00981			1.00981	-4.58922		-5.59903	-0.251841	0.22812
TGME49_271050-t26_1-p1	[R].NNDGGSSAPTPK.[D]	569635	249423		19.1197	17.9282		-0.360247	-1.17174		-0.360247	-1.17174		-0.811494	-1.69507	1.89144
Q0ZGT2	[R].NMVVDDDSPEMYK.[T]	807353	182702		19.6228	17.4791		0.142914	-1.62084		0.142914	-1.62084		-1.76376	-1.62262	6.45853
P13639	[R].NMSVIAHVDHGK.[S]	302300			18.2056			-1.2743			-1.2743	-4.65089		-3.37658	-2.49885	11.3103
P20618	[K].NMQNVEHVPLSLDR.[A]		555537			19.0835			-0.0164529		-4.64499	-0.0164529		4.62854	1.60653	0.911683
P04264	[K].NMQDMVEDYR.[N]	38841476	37890021		25.2111	25.1753		5.73117	6.07534		5.73117	6.07534		0.344169	0.782586	4.72361
P04259	[R].NMQDLVEDLKNKYEDEINK.[R]	182002			17.4736			-2.00633			-2.00633	-4.45185		-2.44552	0.0732678	0.187118
P04259	[R].NMQDLVEDLK.[N]	2157051	586506		21.0406	19.1618		1.5607	0.0618092		1.5607	0.0618092		-1.49889	0.0732678	0.187118
P13647	[R].NMQDLVEDFKNKYEDEINK.[R]	261625			17.9971			-1.48278			-1.48278	-4.63023		-3.14744	0.991766	4.06537
P13647	[R].NMQDLVEDFKNK.[Y]		87569.1			16.4181			-2.68184		-4.50494	-2.68184		1.82309	0.991766	4.06537
P13647	[R].NMQDLVEDFK.[N]	2.5138e+06	1.55714e+06		21.2614	20.5705		1.78152	1.47049		1.78152	1.47049		-0.311026	0.991766	4.06537
P39023	[K].NNASTDYDLSDK.[S]	4.34884e+06	359897		22.0522	18.4572		2.57227	-0.64275		2.57227	-0.64275		-3.21503	-0.719575	1.36542
O43795	[K].LNQVCATHQHFESR.[M]		64537			15.9778			-3.12214		-4.54965	-3.12214		1.42751	-2.98435	23.255
P02792	[K].LNQALLDLHALGSAR.[T]		142554			17.1212			-1.97882		-4.65201	-1.97882		2.67318	-0.566371	0.643188
TGME49_236890-t26_1-p1	[R].KQSNDADGEGEVDTGVAGR.[Q]		137716			17.0713			-2.02864		-4.74248	-2.02864		2.71384	2.91438	1.52222
Q16643	[R].KQQTLEAEEAK.[R]	724075	531849		19.4658	19.0207		-0.0141469	-0.0793182		-0.0141469	-0.0793182		-0.0651713	-1.77395	7.28034
P17096	[R].KQPPVSPGTALVGSQK.[E]	162162	115481		17.3071	16.8173		-2.17285	-2.28268		-2.17285	-2.28268		-0.109829	-0.413725	0.22742
TGME49_315780-t26_1-p1	[K].KQPPSGPVAPPPNEINFQVFTK.[V]	173180			17.4019			-2.07801			-2.07801	-4.6454		-2.56739	-1.83683	4.07448
P62847	[R].KQMVIDVLHPGK.[A]	4.12027e+06	781558		21.9743	19.576		2.49438	0.476018		2.49438	0.476018		-2.01836	-2.46501	3.42665
P04264	[K].KQISNLQQSISDAEQR.[G]	485729	2.16373e+06		18.8898	21.0451		-0.590133	1.94511		-0.590133	1.94511		2.53525	0.782586	4.72361
TGME49_215460-t26_1-p1	[R].KQFGVDILHPSR.[G]	248197			17.9211			-1.5588			-1.5588	-4.51135		-2.95255	0.0927353	0.0804991
Q15025	[R].KQELVTQNELLK.[Q]	274283	133858		18.0653	17.0303		-1.41462	-2.06964		-1.41462	-2.06964		-0.655014	-0.181334	0.18531
P35580	[K].KQELEEILHDLESR.[V]	1.1786e+07	1.28918e+06		23.4906	20.298		4.01064	1.19805		4.01064	1.19805		-2.81259	-0.272341	2.38246
P35579	[K].KQELEEICHDLEAR.[V]	6.7642e+06			22.6895			3.20956			3.20956	-4.67562		-7.88518	0.530039	8.05992
TGME49_250710-t26_1-p1	[R].KQEAVIQELK.[E]	14182851	4.05536e+06		23.7576	21.9514		4.27772	2.85142		4.27772	2.85142		-1.4263	0.363095	0.899339
Q9Y3C1	[R].KPYVLNDLEAEASLPEK.[K]	7.28295e+06	706708		22.7961	19.4308		3.31617	0.330778		3.31617	0.330778		-2.98539	0.132555	0.187697
C9J7I0	[K].KPSVPETEADGFVLLGDTTDEQR.[M]	191181	792291		17.5446	19.5957		-1.93535	0.495694		-1.93535	0.495694		2.43104	3.4086	2.80683
P16070	[R].KPSGLNGEASK.[S]	3.943e+06	1.17326e+06		21.9109	20.1621		2.43094	1.06211		2.43094	1.06211		-1.36883	-1.37521	2.59911
P98095	[R].KPQVLPHSHVEEDTDPNSVHSIPR.[S]	2.01794e+06	150598		20.9445	17.2003		1.46453	-1.89964		1.46453	-1.89964		-3.36416	-1.89598	3.83801
Q8WWI1	[K].KPQDQLVIER.[E]	4.03496e+06	1040844		21.9441	19.9893		2.4642	0.889346		2.4642	0.889346		-1.57485	-1.03864	9.34311
Q8NC51	[R].KPNEGADGQWK.[K]	446062	234617		18.7669	17.8399		-0.713041	-1.26003		-0.713041	-1.26003		-0.546989	-1.53681	2.97911
Q14192	[K].KPITTGGVTYR.[E]	848610	186197		19.6947	17.5065		0.214816	-1.5935		0.214816	-1.5935		-1.80832	-1.9386	1.08361
P22314	[R].KPLLESGTLGTK.[G]	671005	189548		19.356	17.5322		-0.123961	-1.56777		-0.123961	-1.56777		-1.44381	-1.42715	2.98454
P11413	[K].KPGMFFNPEESELDLTYGNR.[Y]	173384			17.4036			-2.07631			-2.07631	-4.58962		-2.51331	-2.35182	4.926
TGME49_202620-t26_1-p1	[R].KQSTHLLPAVQQYSLK.[A]		760225			19.5361			0.436091		-4.58313	0.436091		5.01922	6.63909	12.8105
P27824	[R].KPEDWDERPK.[I]	1.37627e+06	439940		20.3923	18.7469		0.912405	-0.35303		0.912405	-0.35303		-1.26544	-1.98763	8.84478
P27348	[R].KQTIDNSQGAYQEAFDISK.[K]	493932	169176		18.914	17.3682		-0.565973	-1.73181		-0.565973	-1.73181		-1.16584	-1.62248	2.17301
Q0ZGT2	[K].KREEEEEEEGSIMNGSTAEDEEQTR.[S]	279262			18.0913			-1.38867			-1.38867	-4.48328		-3.09461	-1.62262	6.45853
P35580	[R].KTTLQVDTLNAELAAER.[S]	4304015	6.80619e+06		22.0373	22.6984		2.55733	3.59844		2.55733	3.59844		1.04111	-0.272341	2.38246
Q9ULV4	[K].KTTDTASVQNEAK.[L]	467332			18.8341			-0.645836			-0.645836	-4.44945		-3.80361	-3.20184	5.26056
P61247	[R].KTSYAQHQQVR.[Q]	3386577	5.51206e+06		21.6914	22.3942		2.21147	3.29418		2.21147	3.29418		1.08271	0.841291	3.42196
P35579	[K].KTLEEEAKTHEAQIQEMR.[Q]	385693	3.57175e+06		18.5571	21.7682		-0.922834	2.66822		-0.922834	2.66822		3.59106	0.530039	8.05992
P11021	[K].KTKPYIQVDIGGGQTK.[T]	421973			18.6868			-0.793133			-0.793133	-4.58177		-3.78864	-0.614618	2.4518
P21333	[K].KTHIQDNHDGTYTVAYVPDVTGR.[Y]	2.94897e+06			21.4918			2.01186			2.01186	-4.72541		-6.73726	-1.20177	17.3773
P30101	[R].KTFSHELSDFGLESTAGEIPVVAIR.[T]	378464			18.5298			-0.950128			-0.950128	-4.57148		-3.62135	-0.552637	1.62194
P02751	[K].KTDELPQLVTLPHPNLHGPEILDVPSTVQK.[T]	124544			16.9263			-2.55364			-2.55364	-4.4425		-1.88887	-1.13275	10.1155
P07305	[K].KSTDHPKYSDMIVAAIQAEK.[N]	996033	279716		19.9258	18.0936		0.445908	-1.00637		0.445908	-1.00637		-1.45228	2.33902	6.96078
Q15746	[R].KSSTGSPTSPLNAEK.[L]	189683			17.5332			-1.94669			-1.94669	-4.72104		-2.77434	-2.27496	13.3019
P11021	[K].KSQIFSTASDNQPTVTIK.[V]	385278			18.5555			-0.924385			-0.924385	-4.55658		-3.63219	-0.614618	2.4518
P07237	[R].KSNFAEALAAHK.[Y]	251930			17.9427			-1.53726			-1.53726	-4.48999		-2.95273	-1.69299	6.53483
Q6NZI2	[R].KSFTPDHVVYAR.[S]	7.86655e+06	1.94466e+06		22.9073	20.8911		3.42737	1.79111		3.42737	1.79111		-1.63626	-1.61328	6.12582
Q15746	[R].KSEYLLPVAPSKPTAPIFLQGLSDLK.[V]	121700			16.893			-2.58696			-2.58696	-4.68841		-2.10145	-2.27496	13.3019
P11021	[K].KSDIDEIVLVGGSTR.[I]	1.37637e+06	535425		20.3924	19.0303		0.912513	-0.0696513		0.912513	-0.0696513		-0.982165	-0.614618	2.4518
P08865	[R].KSDGIYIINLK.[R]	245918			17.9078			-1.57211			-1.57211	-4.68319		-3.11108	-2.31383	3.76675
P18621	[K].KSAEFLLHMLK.[N]	2.74291e+07	1.54582e+06		24.7092	20.5599		5.22928	1.45996		5.22928	1.45996		-3.76931	-1.0704	2.57749
TGME49_250710-t26_1-p1	[R].KRQQELQNQSPEEVEEAK.[R]		574018			19.1307			0.0307612		-4.63681	0.0307612		4.66757	0.363095	0.899339
O00159	[K].KRPETVATQFK.[M]	4.47473e+06	523674		22.0934	18.9983		2.61344	-0.101666		2.61344	-0.101666		-2.71511	-2.26626	18.2084
P35579	[K].KRHEMPPHIYAITDTAYR.[S]	4.49916e+06	463590		22.1012	18.8225		2.6213	-0.277486		2.6213	-0.277486		-2.89879	0.530039	8.05992
P15144	[K].KQVTPLFIHFR.[N]	1.77732e+06			20.7613			1.28135			1.28135	-4.66061		-5.94195	-1.68091	9.424
P27797	[K].KPEDWDEEMDGEWEPPVIQNPEYK.[G]	457280			18.8027			-0.677206			-0.677206	-4.53837		-3.86117	-2.16383	9.00607
P35613	[R].KPEDVLDDDDAGSAPLK.[S]	1.08891e+06	396213		20.0544	18.5959		0.574523	-0.50406		0.574523	-0.50406		-1.07858	-1.72904	1.93259
Q02539	[K].KPAGPSVSELIVQAASSSK.[E]	191737			17.5488			-1.93115			-1.93115	-4.63851		-2.70736	-1.66068	2.59149
TGME49_251540-t26_1-p1	[K].KLLISFPSPDHIK.[E]	109887	643387		16.7457	19.2953		-2.73427	0.195352		-2.73427	0.195352		2.92962	3.873	9.21135
P35579	[K].KLKDVLLQVDDER.[R]	1.9409e+07	1.10402e+07		24.2102	23.3963		4.7303	4.29629		4.7303	4.29629		-0.434003	0.530039	8.05992
P27797	[K].KIKDPDASKPEDWDER.[A]	147886			17.1741			-2.3058			-2.3058	-4.67747		-2.37168	-2.16383	9.00607
P08670	[K].KLHEEEIQELQAQIQEQHVQIDVDVSKPDLTAALR.[D]	391278			18.5778			-0.902091			-0.902091	-4.53118		-3.62909	0.909394	5.49914
Q6NZI2	[K].KLEVNEAELLR.[R]	34596949	7.7105e+06		25.0441	22.8784		5.56422	3.77842		5.56422	3.77842		-1.7858	-1.61328	6.12582
P47756	[R].KLEVEANNAFDQYR.[D]	2.73462e+06			21.3829			1.90299			1.90299	-4.6686		-6.57159	-2.13291	5.32902
TGME49_230850-t26_1-p1	[R].KIETTGLESGK.[S]	1.36177e+06	695243		20.3771	19.4072		0.897125	0.307181		0.897125	0.307181		-0.589943	-1.00944	2.23983
Q9Y2X3	[R].KIEQVDKEDEITEK.[K]	176987	215858		17.4333	17.7197		-2.04664	-1.38025		-2.04664	-1.38025		0.666384	-1.63132	1.40698
Q9H444	[K].KIEQELTAAK.[K]		6.25949e+06			22.5776			3.47764		-4.69695	3.47764		8.17458	4.68367	7.38319
P35579	[R].KLEGDSTDLSDQIAELQAQIAELK.[M]	23062046			24.459			4.97909			4.97909	-4.7172		-9.69629	0.530039	8.05992
TGME49_238010-t26_1-p1	[K].KIEETNTLVFLVDPR.[S]	59670.9			15.8647			-3.61519			-3.61519	-4.4479		-0.832709	-0.75808	0.614892
P63173	[R].KIEEIKDFLLTAR.[R]	692867			19.4022			-0.0777077			-0.0777077	-4.44408		-4.36637	-3.28912	2.72547
TGME49_270240-t26_1-p1	[K].KLEEIDDLLQLTR.[A]	129509	8.5876e+06		16.9827	23.0338		-2.49724	3.93385		-2.49724	3.93385		6.43109	5.74885	37.5412
P35579	[K].KLEEEQIILEDQNCK.[L]	8.9006e+06	2.27273e+06		23.0855	21.116		3.60555	2.01602		3.60555	2.01602		-1.58953	0.530039	8.05992
P22307	[K].KLEEEGEQFVK.[K]	832674	111637		19.6674	16.7685		0.187467	-2.33153		0.187467	-2.33153		-2.51899	-0.817643	0.833761
P62750	[K].KIEDNNTLVFIVDVK.[A]	1.56092e+06	1.7616e+06		20.574	20.7485		1.09404	1.64848		1.09404	1.64848		0.554447	-0.337109	0.619872
P35580	[R].KLDGETTDLQDQIAELQAQIDELK.[L]	12537350			23.5797			4.0998			4.0998	-4.44394		-8.54374	-0.272341	2.38246
P31151	[K].KIDFSEFLSLLGDIATDYHK.[Q]	927092	46556.6		19.8224	15.5067		0.342427	-3.59328		0.342427	-3.59328		-3.93571	-1.30827	1.69688
Q9NZN4	[R].KLNPFGNTFLNR.[F]	683284			19.3821			-0.0978004			-0.0978004	-4.49349		-4.39569	-1.62839	4.137
P02792	[K].KLNQALLDLHALGSAR.[T]	498028			18.9259			-0.554058			-0.554058	-4.58014		-4.02608	-0.566371	0.643188
P06733	[K].KLNVTEQEK.[I]	756704	213274		19.5294	17.7024		0.0494441	-1.39762		0.0494441	-1.39762		-1.44707	-0.894491	2.28518
P16403	[K].KPAAATVTK.[K]	10606629	7.4815e+06		23.3385	22.8349		3.85854	3.73492		3.85854	3.73492		-0.123618	0.696825	1.02853
P10412	[K].KPAAAAGAK.[K]	4.31364e+06	795186		22.0405	19.6009		2.56055	0.500956		2.56055	0.500956		-2.05959	0.247246	0.288307
P50454	[K].KPAAAAAPGTAEK.[L]	360326	192700		18.4589	17.556		-1.02098	-1.54398		-1.02098	-1.54398		-0.522998	-2.48311	7.46941
P30085	[R].KNPDSQYGELIEK.[Y]	323287			18.3025			-1.17747			-1.17747	-4.55979		-3.38232	-2.12922	1.83953
P62753	[K].KNKEEAAEYAK.[L]		184962			17.4969			-1.60311		-4.74044	-1.60311		3.13734	0.0135141	0.0158218
P02533	[K].KNHEEEMNALR.[G]	587263	350010		19.1636	18.417		-0.31628	-0.682939		-0.31628	-0.682939		-0.366659	0.400487	1.47878
P08779	[R].KNHEEEMLALR.[G]	1.36053e+06			20.3757			0.895814			0.895814	-4.69256		-5.58837	-0.850742	2.87897
P35579	[K].KMQQNIQELEEQLEEEESAR.[Q]	3.70788e+06	4.31108e+06		21.8222	22.0396		2.34224	2.93964		2.34224	2.93964		0.597405	0.530039	8.05992
P35580	[K].KMEIDLKDLEAQIEAANK.[A]	207671			17.6639			-1.81598			-1.81598	-4.49565		-2.67967	-0.272341	2.38246
P35579	[K].KMEDSVGCLETAEEVK.[R]	2.52974e+06	1.67814e+06		21.2706	20.6784		1.79063	1.57845		1.79063	1.57845		-0.212179	0.530039	8.05992
P62750	[K].KLYDIDVAK.[V]	5.64038e+06	2.56902e+06		22.4274	21.2928		2.94743	2.19281		2.94743	2.19281		-0.754623	-0.337109	0.619872
P16070	[K].KLVINSGNGAVEDR.[K]	983126	536647		19.907	19.0336		0.427091	-0.0663632		0.427091	-0.0663632		-0.493454	-1.37521	2.59911
P67936	[R].KLVILEGELER.[AS]	16062861	3.74906e+06		23.9372	21.8381		4.4573	2.73812		4.4573	2.73812		-1.71918	0.470175	1.27767
P06753	[R].KLVIIEGDLER.[T]	1.18622e+07	2.07877e+06		23.4999	20.9873		4.01994	1.88732		4.01994	1.88732		-2.13262	0.466377	0.51658
TGME49_207840-t26_1-p1	[K].KISEEVAVIPSK.[R]	469125			18.8396			-0.640313			-0.640313	-4.65013		-4.00982	0.336927	0.483251
P67936	[R].KIQALQQQADEAEDR.[A]	6.00977e+06	4.90435e+06		22.5189	22.2256		3.03895	3.12566		3.03895	3.12566		0.0867024	0.470175	1.27767
TGME49_263520-t26_1-p1	[K].KLPSEEGSDYGYPQKPQK.[Y]	376437			18.522			-0.957878			-0.957878	-4.42742		-3.46955	-0.644668	0.937837
TGME49_203290-t26_1-p1	[K].KLPLFFIDVEDNKGQGR.[N]		3.33813e+06			21.6706			2.57063		-4.74926	2.57063		7.31989	4.48596	8.27673
P35580	[K].KMEEEILLLEDQNSK.[F]	3.58209e+06	1.56995e+06		21.7724	20.5823		2.29245	1.48231		2.29245	1.48231		-0.810131	-0.272341	2.38246
Q14108	[K].KLDDFVETGDIR.[T]		159858			17.2864			-1.81354		-4.58285	-1.81354		2.76931	1.42022	1.21661
P62805	[R].KTVTAMDVVYALK.[R]	226006	124935		17.786	16.9308		-1.69393	-2.16916		-1.69393	-2.16916		-0.475233	-0.365391	0.442453
P35580	[K].KVDDDLGTIESLEEAK.[K]	11002507	3.05414e+06		23.3913	21.5423		3.9114	2.44236		3.9114	2.44236		-1.46905	-0.272341	2.38246
Q00610	[R].LASTLVHLGEYQAAVDGAR.[K]	603856			19.2038			-0.276081			-0.276081	-4.62517		-4.34908	-2.86101	16.4667
TGME49_223940-t26_1-p1	[K].LASPEDSASETTMATQPQK.[V]	584827	264620		19.1576	18.0136		-0.322276	-1.08641		-0.322276	-1.08641		-0.764138	0.153092	0.189253
TGME49_200360-t26_1-p1	[R].LASLVLATFGGVR.[F]		187855			17.5193			-1.58072		-4.69699	-1.58072		3.11627	3.11627	#DIV/0!
P29692	[R].IASLEVENQSLR.[G]	234928			17.8419			-1.63807			-1.63807	-4.58434		-2.94628	-1.29219	1.40047
P78386	[R].LASELNHVQEVLEGYK.[K]	332616			18.3435			-1.13643			-1.13643	-4.48684		-3.35042	-2.6161	5.54349
Q9UM54	[R].IAQSEAELISDEAQADLALR.[R]	457492			18.8034			-0.676538			-0.676538	-4.56626		-3.88972	-2.49214	17.0297
P04899	[R].IAQSDYIPTQQDVLR.[T]	949456	231796		19.8567	17.8225		0.376816	-1.27748		0.376816	-1.27748		-1.65429	-2.29927	2.60615
P35579	[K].IAQLEEQLDNETKER.[Q]	2.16372e+06	24279464		21.0451	24.5332		1.56516	5.43326		1.56516	5.43326		3.8681	0.530039	8.05992
P35579	[K].IAQLEEQLDNETK.[E]	4.8248e+08	1.65067e+08		28.8459	27.2985		9.36597	8.1985		9.36597	8.1985		-1.16746	0.530039	8.05992
P35580	[R].IAQLEEELEEEQSNMELLNDR.[F]	2.94573e+06	615447		21.4902	19.2313		2.01027	0.1313		2.01027	0.1313		-1.87897	-0.272341	2.38246
P35579	[R].IAQLEEELEEEQGNTELINDRLK.[K]	432423	1.64495e+06		18.7221	20.6496		-0.757841	1.54964		-0.757841	1.54964		2.30748	0.530039	8.05992
P35579	[R].IAQLEEELEEEQGNTELINDR.[L]	35042288	2.62358e+07		25.0626	24.645		5.58267	5.54506		5.58267	5.54506		-0.0376127	0.530039	8.05992
Q15149	[R].LAQGHTTVDELAR.[R]	419811	160096		18.6794	17.2886		-0.800544	-1.8114		-0.800544	-1.8114		-1.01085	-1.73356	39.0153
P20930	[K].LAQAYYESTR.[K]	246336	619700		17.9103	19.2412		-1.56966	0.141235		-1.56966	0.141235		1.71089	0.799411	1.76947
P06733	[K].LAQANGWGVMVSHR.[S]	529656	181165		19.0147	17.4669		-0.465229	-1.63304		-0.465229	-1.63304		-1.16781	-0.894491	2.28518
Q9Y490	[K].LAQAAQSSVATITR.[L]	961669			19.8752			0.395254			0.395254	-4.46668		-4.86194	-1.31983	9.02142
P14618	[R].LAPITSDPTEATAVGAVEASFK.[C]	1.14044e+06	210920		20.1212	17.6863		0.64123	-1.41364		0.64123	-1.41364		-2.05487	-2.22199	11.1172
P30101	[R].LAPEYEAAATR.[L]	1.19114e+06	933166		20.1839	19.8318		0.703989	0.731798		0.703989	0.731798		0.0278089	-0.552637	1.62194
P62750	[R].LAPDYDALDVANK.[I]	1.77219e+07	1.2442e+07		24.079	23.5687		4.5991	4.46874		4.5991	4.46874		-0.130359	-0.337109	0.619872
TGME49_219320-t26_1-p1	[K].LAPADATEAAAAENHGYPK.[W]	1.35285e+06	298106		20.3676	18.1855		0.887649	-0.914508		0.887649	-0.914508		-1.80216	-1.1928	1.9701
Q8WUM4	[K].LANQAADYFGDAFK.[Q]	85277	463941		16.3799	18.8236		-3.10006	-0.276394		-3.10006	-0.276394		2.82366	2.04838	9.6003
P21333	[R].IANLQTDLSDGLR.[L]	6164916	1.71129e+06		22.5556	20.7067		3.07572	1.60668		3.07572	1.60668		-1.46905	-1.20177	17.3773
P18124	[R].IALTDNALIAR.[S]	1.40962e+06	322843		20.4269	18.3005		0.946948	-0.799501		0.946948	-0.799501		-1.74645	-2.49977	3.47639
TGME49_203310-t26_1-p1	[K].LALPAVGMGASYFAADR.[I]	161661	580634		17.3026	19.1473		-2.17732	0.047293		-2.17732	0.047293		2.22461	2.211	6.97206
Q13428	[R].LASTNSSVLGADLPSSMK.[E]	338755	366527		18.3699	18.4836		-1.11004	-0.616415		-1.11004	-0.616415		0.493627	-1.15193	4.20828
P12814	[R].LAILGIHNEVSK.[I]	4722207	1.00125e+06		22.171	19.9334		2.6911	0.833388		2.6911	0.833388		-1.85772	-1.9643	15.7004
O14974	[R].LASTSDIEEK.[E]	367449	78961.2		18.4872	16.2689		-0.992743	-2.83112		-0.992743	-2.83112		-1.83838	-1.07158	2.25261
P35527	[R].LASYLDKVQALEEANNDLENK.[I]	1.37695e+06	1.13441e+07		20.393	23.4354		0.913124	4.33546		0.913124	4.33546		3.42234	0.566889	2.53925
Q13813	[K].LDENSAFLQFNWK.[A]	100983	776839		16.6237	19.5673		-2.85618	0.46728		-2.85618	0.46728		3.32346	-1.42967	4.96638
P27797	[K].IDDPTDSKPEDWDKPEHIPDPDAK.[K]	2.01617e+06			20.9432			1.46326			1.46326	-4.54016		-6.00342	-2.16383	9.00607
Q14108	[K].LDDFVETGDIR.[T]		145764			17.1533			-1.9467		-4.57481	-1.9467		2.62811	1.42022	1.21661
P35580	[K].LDAQVQELHAK.[V]	9.48206e+06	3.1628e+06		23.1768	21.5928		3.69684	2.49279		3.69684	2.49279		-1.20405	-0.272341	2.38246
P35580	[K].LCHLLGMNVMEFTR.[A]	118390			16.8532			-2.62673			-2.62673	-4.61643		-1.9897	-0.272341	2.38246
P31948	[R].LAYINPDLALEEK.[N]	696350			19.4095			-0.0704732			-0.0704732	-4.50996		-4.43949	-2.72793	2.31906
Q9UHB6	[R].IAWPPPTELGSSGSALEEGIK.[M]	477003			18.8636			-0.616286			-0.616286	-4.60194		-3.98565	-1.31387	4.63717
P02751	[K].IAWESPQGQVSR.[Y]	2.97173e+06	718311		21.5029	19.4542		2.02294	0.354273		2.02294	0.354273		-1.66867	-1.13275	10.1155
Q13885	[K].LAVNMVPFPR.[L]	20902674	8504110		24.3172	23.0197		4.83726	3.91975		4.83726	3.91975		-0.917506	-0.932684	2.90809
Q16555	[R].IAVGSDADLVIWDPDSVK.[T]	173871	119780		17.4077	16.87		-2.07227	-2.22995		-2.07227	-2.22995		-0.157676	-2.14027	6.69972
P12111	[R].IAVAQYSDDVK.[V]	257294	167035		17.9731	17.3498		-1.50687	-1.75019		-1.50687	-1.75019		-0.243318	-1.24068	8.57579
P04792	[K].LATQSNEITIPVTFESR.[A]	6157587	6.12718e+06		22.5539	22.5468		3.07401	3.44681		3.07401	3.44681		0.372807	-0.869895	1.85214
P26373	[K].LATQLTGPVMPVR.[N]	1.39319e+06	370441		20.41	18.4989		0.930038	-0.601092		0.930038	-0.601092		-1.53113	-0.0338433	0.0330011
P50990	[K].LATNAAVTVLR.[V]	182367			17.4765			-2.00344			-2.00344	-4.46979		-2.46635	-0.922575	1.12917
TGME49_310440-t26_1-p1	[R].LATGHQLEGTWSGGQLVR.[V]	295087	97966.9		18.1708	16.58		-1.30915	-2.51997		-1.30915	-2.51997		-1.21082	-1.8439	5.19982
P67936	[R].LATALQKLEEAEKAADESER.[G]	970815	8.05968e+06		19.8888	22.9423		0.408911	3.84232		0.408911	3.84232		3.4334	0.470175	1.27767
P67936	[R].LATALQKLEEAEK.[A]		741835			19.5007			0.400763		-4.6918	0.400763		5.09256	0.470175	1.27767
TGME49_269442-t26_1-p1	[K].LASYNPEEELIK.[S]	2.19187e+06	643920		21.0637	19.2965		1.5838	0.196546		1.5838	0.196546		-1.38726	-1.15213	0.658901
P05387	[K].LASVPAGGAVAVSAAPGSAAPAAGSAPAAAEEK.[K]	624313			19.2519			-0.228016			-0.228016	-4.72476		-4.49674	-1.68043	2.26106
P61160	[K].LALETTVLVESYTLPDGR.[I]	154996			17.2419			-2.23805			-2.23805	-4.54509		-2.30703	-2.63329	4.95935
Q5XKE5	[K].LALDVEIATYRK.[L]	1.96076e+06	1.87398e+06		20.903	20.8377		1.42305	1.73769		1.42305	1.73769		0.314642	0.324871	0.761345
Q5XKE5	[K].LALDVEIATYR.[K]	4.06518e+06	1.07929e+07		21.9549	23.3636		2.47496	4.2636		2.47496	4.2636		1.78864	0.324871	0.761345
Q13813	[R].LAALADQWQFLVQK.[S]	154244			17.2349			-2.24507			-2.24507	-4.5257		-2.28063	-1.42967	4.96638
P04792	[R].KYTLPPGVDPTQVSSSLSPEGTLTVEAPMPK.[L]	975317	1.75874e+06		19.8955	20.7461		0.415586	1.64614		0.415586	1.64614		1.23055	-0.869895	1.85214
Q01995	[K].KYDEELEER.[L]	749620	393945		19.5158	18.5876		0.0358731	-0.512341		0.0358731	-0.512341		-0.548214	-0.743012	1.42074
P61247	[K].KWQTMIEAHVDVK.[T]	2.79116e+06	855602		21.4124	19.7066		1.93251	0.606603		1.93251	0.606603		-1.32591	0.841291	3.42196
Q8WWI1	[R].KWEQQLQEEQEQK.[R]	3.37908e+06	232882		21.6882	17.8292		2.20827	-1.27073		2.20827	-1.27073		-3.47901	-1.03864	9.34311
P04439	[R].KWEAAHEAEQLR.[A]	276605			18.0775			-1.40246			-1.40246	-4.56639		-3.16394	-1.62803	0.923165
P11586	[R].KVVGDVAYDEAK.[E]		103308			16.6566			-2.44338		-4.51027	-2.44338		2.06688	-1.5968	3.12158
P15144	[R].KVVATTQMQAADAR.[K]	169162	292979		17.368	18.1604		-2.11188	-0.939538		-2.11188	-0.939538		1.17235	-1.68091	9.424
TGME49_232710-t26_1-p1	[R].KVQAESGEAQNTLTAETK.[A]	1.41536e+06	1.49619e+06		20.4327	20.5129		0.952809	1.41288		0.952809	1.41288		0.460073	-0.480915	0.459902
P02768	[K].KVPQVSTPTLVEVSR.[N]	2.23716e+06	2.14292e+06		21.0932	21.0311		1.61331	1.93117		1.61331	1.93117		0.317861	-0.504551	0.943619
P35579	[K].KVIQYLAYVASSHK.[S]	4.59805e+07	700074		25.4545	19.4171		5.97459	0.31717		5.97459	0.31717		-5.65742	0.530039	8.05992
P35580	[K].KVIQYLAHVASSHK.[G]	4.09837e+06			21.9666			2.48669			2.48669	-4.60443		-7.09112	-0.272341	2.38246
P29508	[K].KVLHFDQVTENTTGK.[A]	631679	146438		19.2688	17.1599		-0.211093	-1.94004		-0.211093	-1.94004		-1.72895	1.32122	0.755058
TGME49_248700-t26_1-p1	[K].KVEVEGVHEVPIIKPR.[E]	1482575			20.4997			1.01975			1.01975	-4.68958		-5.70933	-2.41971	4.52579
P08670	[R].KVESLQEEIAFLKK.[L]	681076	3555230		19.3775	21.7615		-0.10247	2.66154		-0.10247	2.66154		2.76401	0.909394	5.49914
P08670	[R].KVESLQEEIAFLK.[K]	1.65083e+07	3323647		23.9767	21.6643		4.49676	2.56436		4.49676	2.56436		-1.9324	0.909394	5.49914
Q92817	[K].KVEQDPGLLQESSR.[L]	111635			16.7684			-2.7115			-2.7115	-4.5229		-1.8114	-1.3778	1.17803
Q6WCQ1	[R].KVEPPTPQEPGPAK.[V]	1.76905e+06	810210		20.7545	19.6279		1.27462	0.52796		1.27462	0.52796		-0.746659	-1.5226	11.6231
Q13185	[K].KVEEAEPEEFVVEK.[V]	540851	238114		19.0449	17.8613		-0.435055	-1.23868		-0.435055	-1.23868		-0.80363	-1.13228	0.953736
TGME49_258090-t26_1-p1	[R].KVEDAAEAPHGAVK.[L]	124933	94406.5		16.9308	16.5266		-2.54913	-2.57338		-2.54913	-2.57338		-0.0242438	0.256514	0.232629
P35579	[K].KVEAQLQELQVKFNEGER.[V]	806314	161600		19.621	17.3021		0.141056	-1.79791		0.141056	-1.79791		-1.93897	0.530039	8.05992
P35579	[K].KVEAQLQELQVK.[F]	65050158	17301400		25.955	24.0444		6.47512	4.94441		6.47512	4.94441		-1.53071	0.530039	8.05992
O15511	[R].KVDVDEYDENK.[F]	2.7159e+06	154813		21.373	17.2402		1.89307	-1.85981		1.89307	-1.85981		-3.75289	-2.49648	5.26566
O00299	[K].LAALNPESNTAGLDIFAK.[F]	1.37835e+06	634203		20.3945	19.2746		0.914582	0.174609		0.914582	0.174609		-0.739973	-0.357628	0.432014
O60701	[K].LAANAFLAQR.[I]	405749			18.6302			-0.849697			-0.849697	-4.44128		-3.59158	-1.85797	2.53012
Q16643	[K].LAASGEGGLQELSGHFENQK.[V]	1.48806e+06	1.01135e+06		20.505	19.9479		1.02508	0.847877		1.02508	0.847877		-0.177201	-1.77395	7.28034
Q14974	[K].LAATNALLNSLEFTK.[A]	156914			17.2596			-2.22031			-2.22031	-4.43813		-2.21782	-1.46424	1.93262
Q6KB66	[K].LALDIEIATYR.[K]	1.16474e+07	2.18602e+07		23.4735	24.3818		3.99358	5.28182		3.99358	5.28182		1.28824	0.202087	0.331317
P08708	[K].IAGYVTHLMK.[R]	64157656	1.72868e+07		25.9351	24.0432		6.45519	4.94319		6.45519	4.94319		-1.512	-1.29716	2.41821
TGME49_251540-t26_1-p1	[K].LAGWTDNTHTATAGTPK.[K]		1.92324e+06			20.8751			1.77513		-4.70922	1.77513		6.48435	3.873	9.21135
P22314	[R].LAGTQPLEVLEAVQR.[S]	556145	441211		19.0851	18.7511		-0.394824	-0.348866		-0.394824	-0.348866		0.0459581	-1.42715	2.98454
P39019	[R].IAGQVAAANK.[K]	1.30569e+06	600468		20.3164	19.1957		0.836454	0.0957507		0.836454	0.0957507		-0.740704	-1.48663	3.14049
Q9Y608	[K].LAGEKEELLSQIR.[K]		647065			19.3036			0.203575		-4.73897	0.203575		4.94254	-0.897154	2.05117
TGME49_311260-t26_1-p1	[R].LAGASPSNGEVAEFAGK.[M]	1424848	785444		20.4424	19.5831		0.962451	0.483172		0.962451	0.483172		-0.479279	-0.549155	0.305939
TGME49_308860-t26_1-p1	[R].LAGAPGPSIVIPATSLLSK.[G]	193135	139759		17.5593	17.0926		-1.92067	-2.00739		-1.92067	-2.00739		-0.0867218	-0.166611	0.0886619
Q13501	[K].LAFPSPFGHLSEGFSHSR.[W]	325497	255410		18.3123	17.9625		-1.16764	-1.13752		-1.16764	-1.13752		0.0301201	0.318548	0.173141
Q14204	[R].LAETVFNFQEK.[V]	292796			18.1595			-1.32039			-1.32039	-4.59814		-3.27775	-2.23124	29.1258
TGME49_250710-t26_1-p1	[R].KVAGAGSLQASIGEHDFFNDYDQDEEYR.[K]	289499			18.1432			-1.33673			-1.33673	-4.50288		-3.16616	0.363095	0.899339
P13647	[K].LAELEEALQK.[A]	9689913	6791879		23.2081	22.6954		3.72813	3.5954		3.72813	3.5954		-0.132724	0.991766	4.06537
TGME49_230340-t26_1-p1	[R].IAEGTSELEEVR.[H]	302861	96511.2		18.2083	16.5584		-1.27163	-2.54157		-1.27163	-2.54157		-1.26994	-2.12893	3.92325
Q9UJ70	[K].IAEGAQQGDPLSR.[Y]	1.38653e+06			20.4031			0.923125			0.923125	-4.48383		-5.40696	-3.026	1.56656
P35579	[R].IAEFTTNLTEEEEKSK.[S]	3.14238e+06	7.82099e+06		21.5834	22.8989		2.1035	3.79894		2.1035	3.79894		1.69544	0.530039	8.05992
P35579	[R].IAEFTTNLTEEEEK.[S]	2.59212e+08	1.03811e+08		27.9496	26.6294		8.46963	7.5294		8.46963	7.5294		-0.940227	0.530039	8.05992
P35580	[R].IAECSSQLAEEEEK.[A]	1.38421e+06	518236		20.4006	18.9833		0.920708	-0.116725		0.920708	-0.116725		-1.03743	-0.272341	2.38246
P02545	[R].LADALQELR.[A]	913757	631368		19.8015	19.2681		0.321525	0.168146		0.321525	0.168146		-0.153379	-0.684938	2.71106
Q15084	[K].LAAVDATVNQVLASR.[Y]	459680	332810		18.8103	18.3443		-0.669657	-0.755639		-0.669657	-0.755639		-0.0859827	-1.36199	2.05235
P46940	[R].LAAVALINAAIQK.[G]	158026			17.2698			-2.21013			-2.21013	-4.61334		-2.40321	-2.09429	11.5227
P35221	[K].IAEQVASFQEEK.[S]	363239			18.4706			-1.00937			-1.00937	-4.54441		-3.53504	-1.90415	1.06632
P35580	[K].KLDAQVQELHAK.[V]	8.58766e+06	3284764		23.0338	21.6474		3.55391	2.54738		3.55391	2.54738		-1.00653	-0.272341	2.38246
Q13885	[R].KLAVNMVPFPR.[L]	3058422	1.41511e+06		21.5444	20.4325		2.06443	1.33251		2.06443	1.33251		-0.731924	-0.932684	2.90809
P35580	[K].HQQLLEEK.[N]	9601643	2.93813e+06		23.1948	21.4865		3.71492	2.38649		3.71492	2.38649		-1.32843	-0.272341	2.38246
TGME49_202620-t26_1-p1	[R].HQPVDTTIDETIAEGKPPVSLK.[G]		4.48101e+06			22.0954			2.99542		-4.5718	2.99542		7.56721	6.63909	12.8105
O95425	[R].HQPAPVHYVSFQSEHSAFDR.[V]	873109			19.7358			0.255877			0.255877	-4.60345		-4.85933	-1.8502	18.6969
Q07960	[R].HQIVEVAGDDK.[Y]	344223			18.393			-1.08694			-1.08694	-4.71216		-3.62522	-2.64397	3.68055
P60709	[R].HQGVMVGMGQKDSYVGDEAQSK.[R]	813947	3.56532e+06		19.6346	21.7656		0.154649	2.66562		0.154649	2.66562		2.51097	0.57083	1.90738
P60709	[R].HQGVMVGMGQK.[D]	149743396	7.53202e+07		27.1579	26.1665		7.67799	7.06656		7.67799	7.06656		-0.611435	0.57083	1.90738
Q02878	[R].HQEGEIFDTEK.[E]	499875	159459		18.9312	17.2828		-0.548717	-1.81715		-0.548717	-1.81715		-1.26843	-1.59397	2.4705
Q5D862	[R].HQEEESETEEDEEDTPGHK.[S]	288267	187020		18.137	17.5128		-1.34288	-1.58714		-1.34288	-1.58714		-0.244266	0.414896	0.831001
Q9NQC3	[R].HQAQIDHYLGLANK.[N]	315525	239814		18.2674	17.8716		-1.21253	-1.22842		-1.21253	-1.22842		-0.0158926	-1.35453	1.15683
Q6ZMP0	[R].HPQPQGLEVTGDR.[R]	231041	235325		17.8178	17.8443		-1.66214	-1.25568		-1.66214	-1.25568		0.406452	0.267823	0.314417
TGME49_258410-t26_1-p1	[R].HPLAQEYFSER.[I]	4.52773e+06			22.1104			2.63043			2.63043	-4.64267		-7.2731	-2.61214	4.28575
P62701	[R].HPGSFDVVHVK.[D]	1.34225e+07	669049		23.6782	19.3518		4.19822	0.251776		4.19822	0.251776		-3.94645	-2.74211	5.83286
Q9Y696	[K].HPESNTAGMDIFAK.[F]	1.00049e+06	200176		19.9323	17.6109		0.452347	-1.48907		0.452347	-1.48907		-1.94141	-1.56121	2.07987
P07237	[K].HNQLPLVIEFTEQTAPK.[I]	195988			17.5804			-1.89952			-1.89952	-4.68498		-2.78546	-1.69299	6.53483
P31942	[K].HNGPNDASDGTVR.[L]	252825	105242		17.9478	16.6833		-1.53215	-2.41663		-1.53215	-2.41663		-0.884481	-1.30352	1.1103
P49588	[K].HNDLDDVGK.[D]	265582	115511		18.0188	16.8177		-1.46113	-2.28231		-1.46113	-2.28231		-0.821179	-1.48334	1.96159
P07900	[K].HNDDEQYAWESSAGGSFTVR.[TA]	254037			17.9547			-1.52525			-1.52525	-4.61316		-3.08791	-2.10316	9.52117
Q9BS26	[R].HMYVFGDFK.[D]	139839	125014		17.0934	16.9317		-2.38651	-2.16825		-2.38651	-2.16825		0.218265	-1.13422	0.955506
P84098	[R].HMYHSLYLK.[V]	350740			18.42			-1.05988			-1.05988	-4.59827		-3.53838	0.100001	0.121138
P24593	[R].HMEASLQELK.[A]	2.90365e+06	643314		21.4694	19.2952		1.98951	0.195187		1.98951	0.195187		-1.79432	-3.13036	3.50489
P07900	[K].HIYYITGETK.[D]	1.3275e+06	105254		20.3403	16.6835		0.86036	-2.41646		0.86036	-2.41646		-3.27682	-2.10316	9.52117
P61160	[K].HLWDYTFGPEK.[L]	1519526			20.5352			1.05526			1.05526	-4.47348		-5.52874	-2.63329	4.95935
O94832	[R].HQVEYLGLLENVR.[V]	3.62181e+06	650268		21.7883	19.3107		2.30836	0.210699		2.30836	0.210699		-2.09766	-2.88072	27.2856
O43852	[R].HLVYESDQNKDGK.[L]	85681.3	671211		16.3867	19.3564		-3.09323	0.25643		-3.09323	0.25643		3.34966	-2.31227	6.86596
P12814	[R].HRPELIDYGK.[L]	2.95217e+06	44200.5		21.4933	15.4318		2.01342	-3.6682		2.01342	-3.6682		-5.68162	-1.9643	15.7004
TGME49_311230-t26_1-p1	[R].HSAALEVLGQSEHLPGLR.[Q]	977683			19.899			0.419082			0.419082	-4.57918		-4.99826	-0.693997	3.7012
P02751	[R].HTSVQTTSSGSGPFTDVR.[A]	3.13035e+06	1.45897e+06		21.5779	20.4765		2.09797	1.37654		2.09797	1.37654		-0.721422	-1.13275	10.1155
TGME49_240060-t26_1-p1	[R].HTSTPASQTHSQPYTSSHPSK.[T]		237793			17.8593			-1.24063		-4.59836	-1.24063		3.35773	3.30815	4.57167
P12814	[K].HTNYTMEHIR.[V]	1.78932e+06	169119		20.771	17.3677		1.29105	-1.7323		1.29105	-1.7323		-3.02335	-1.9643	15.7004
P31943	[K].HTGPNSPDTANDGFVR.[L]	2.82893e+06	1.25622e+06		21.4318	20.2607		1.9519	1.16069		1.9519	1.16069		-0.791213	-0.24677	0.342038
P62937	[K].HTGPGILSMANAGPNTNGSQFFICTAK.[T]	78335.1			16.2574			-3.22255			-3.22255	-4.69432		-1.47176	0.22297	0.388411
P21333	[K].HTAMVSWGGVSIPNSPFR.[V]	500425			18.9328			-0.547131			-0.547131	-4.473		-3.92587	-1.20177	17.3773
Q5XKE5	[K].HTAAENEFVVLK.[K]		216344			17.723			-1.37701		-4.55313	-1.37701		3.17612	0.324871	0.761345
TGME49_295360-t26_1-p1	[K].HSWGANELPAGQQGSPLAER.[Q]	862970			19.719			0.239024			0.239024	-4.62772		-4.86675	-1.80698	1.56261
P20930	[R].HSQVGQGESAGSK.[T]	1.51854e+06	527019		20.5343	19.0075		1.05433	-0.0924803		1.05433	-0.0924803		-1.14681	0.799411	1.76947
Q9NR12	[R].HSQPATPTPLQSR.[T]	108666			16.7295			-2.75039			-2.75039	-4.48372		-1.73333	-2.49543	2.1385
P08238	[K].HSQFIGYPITLYLEK.[E]	114707			16.8076			-2.67234			-2.67234	-4.66873		-1.9964	-1.7084	5.67876
P07900	[K].HSQFIGYPITLFVEK.[E]	147595			17.1713			-2.30864			-2.30864	-4.65221		-2.34357	-2.10316	9.52117
P35579	[K].HSQAVEELAEQLEQTKR.[V]	3.14642e+06	1.68852e+07		21.5853	24.0093		2.10536	4.90928		2.10536	4.90928		2.80393	0.530039	8.05992
P35579	[K].HSQAVEELAEQLEQTK.[R]	1.95488e+08	5.40779e+07		27.5425	25.6885		8.06258	6.58856		8.06258	6.58856		-1.47402	0.530039	8.05992
P51570	[R].HSLASSEYPVR.[R]	234109	104989		17.8368	16.6799		-1.6431	-2.4201		-1.6431	-2.4201		-0.776996	-0.693271	0.919769
P52597	[K].HSGPNSADSANDGFVR.[L]	454010	552773		18.7924	19.0763		-0.687562	-0.0236492		-0.687562	-0.0236492		0.663913	0.585455	0.327168
P30050	[K].HSGNITFDEIVNIAR.[Q]	283094	97703.3		18.1109	16.5761		-1.369	-2.52386		-1.369	-2.52386		-1.15485	-0.693796	0.557978
P20930	[R].HSGIGHGQASSAVR.[D]	276582	321949		18.0773	18.2965		-1.40258	-0.803502		-1.40258	-0.803502		0.599074	0.799411	1.76947
Q07065	[R].HSEAFEALQQK.[S]	2.18941e+06	1.48464e+06		21.0621	20.5017		1.58218	1.4017		1.58218	1.4017		-0.180483	0.877056	3.93293
P20930	[R].HSASQDGQDTIR.[G]		107045			16.7079			-2.39212		-4.66153	-2.39212		2.26941	0.799411	1.76947
P40261	[R].HSAESQILK.[H]	310602	516017		18.2447	18.9771		-1.23522	-0.122916		-1.23522	-0.122916		1.1123	-0.758969	0.766331
O43707	[R].HRPELIEYDK.[L]	2.64993e+06			21.3375			1.85759			1.85759	-4.50549		-6.36308	-1.68498	9.45593
O43852	[R].HLVYESDQNK.[D]	2.70112e+06	585719		21.3651	19.1598		1.8852	0.0598731		1.8852	0.0598731		-1.82533	-2.31227	6.86596
Q15293	[R].HLVYESDKNKDEK.[L]		140581			17.101			-1.99894		-4.52498	-1.99894		2.52604	-1.60972	4.07696
Q15293	[R].HLVYESDK.[N]	1.03484e+06			19.981			0.501046			0.501046	-4.43636		-4.93741	-1.60972	4.07696
P39019	[K].HKELAPYDENWFYTR.[A]	1.10054e+06			20.0698			0.58985			0.58985	-4.67905		-5.2689	-1.48663	3.14049
O00159	[K].HHPHFLTHK.[L]	390513			18.575			-0.904914			-0.904914	-4.48976		-3.58485	-2.26626	18.2084
TGME49_216000-t26_1-p1	[R].HHLIEDLQQQVESEFDQK.[V]	787116			19.5862			0.10629			0.10629	-4.56677		-4.67306	-1.14229	1.86895
P04179	[K].HHAAYVNNLNVTEEK.[Y]	181759	63534		17.4717	15.9552		-2.00826	-3.14474		-2.00826	-3.14474		-1.13648	0.938721	1.15225
P62244	[K].HGYIGEFEIIDDHR.[A]	2.38168e+06			21.1836			1.70363			1.70363	-4.59911		-6.30273	-1.59379	1.76839
TGME49_257380-t26_1-p1	[K].HGVTVGKPAIEHMK.[N]	365200	186191		18.4783	17.5064		-1.0016	-1.59355		-1.0016	-1.59355		-0.591951	0.682032	0.795489
P35527	[R].HGVQELEIELQSQLSKK.[A]	3.43524e+06	2.66596e+06		21.712	21.3462		2.23206	2.24625		2.23206	2.24625		0.014192	0.566889	2.53925
P35527	[R].HGVQELEIELQSQLSK.[K]	2.83784e+07	4.27482e+07		24.7583	25.3494		5.27837	6.24939		5.27837	6.24939		0.971019	0.566889	2.53925
P20930	[R].HGSYGSADYDYGESGFR.[H]	159856	214770		17.2864	17.7124		-2.19351	-1.38754		-2.19351	-1.38754		0.805971	0.799411	1.76947
Q86YZ3	[QR].HGSSSGSSSSYGQHGSGSR.[Q]	1.29449e+06	1.38614e+06		20.304	20.4026		0.824028	1.30267		0.824028	1.30267		0.478642	-0.125562	0.360293
Q86YZ3	[R].HGSSSGSSSHYGQHGSGSR.[Q]	475562			18.8593			-0.620651			-0.620651	-4.65174		-4.03109	-0.125562	0.360293
Q86YZ3	[R].HGSGSGQSSSYSPYGSGSGWSSSR.[G]	4607092	645726		22.1354	19.3006		2.6555	0.200585		2.6555	0.200585		-2.45491	-0.125562	0.360293
Q86YZ3	[R].HGSGSGQSSSYGPYR.[S]	1.67771e+06	1.25369e+06		20.6781	20.2577		1.19814	1.15777		1.19814	1.15777		-0.0403679	-0.125562	0.360293
Q86YZ3	[R].HGSGSGQSSGFGHK.[S]	1.05103e+06	1.07768e+06		20.0034	20.0395		0.52345	0.939522		0.52345	0.939522		0.416072	-0.125562	0.360293
Q86YZ3	[RQ].HGSGSGQSPSPSR.[G]	764766	642885		19.5447	19.2942		0.0647326	0.194226		0.0647326	0.194226		0.129493	-0.125562	0.360293
Q86YZ3	[R].HGSGSGHSSSYGQHGSGSGWSSSSGR.[H]	1.96013e+06	1.72384e+06		20.9025	20.7172		1.42259	1.61722		1.42259	1.61722		0.194624	-0.125562	0.360293
Q86YZ3	[R].HGSGSGHSSSHGQHGSGSSYSYSR.[G]	340137	277857		18.3758	18.084		-1.10417	-1.016		-1.10417	-1.016		0.0881751	-0.125562	0.360293
Q86YZ3	[R].HGSGLGHSSSHGQHGSGSGR.[S]	34852.7	186434		15.089	17.5083		-4.39094	-1.59167		-4.39094	-1.59167		2.79927	-0.125562	0.360293
P62841	[K].HGRPGIGATHSSR.[F]	1.71152e+07	9.06963e+06		24.0288	23.1126		4.54885	4.01264		4.54885	4.01264		-0.536214	-2.33417	3.23765
P13645	[K].HGNSHQGEPR.[D]	4.63183e+06	21331.8		22.1432	14.3807		2.66322	-4.71926		2.66322	-4.71926		-7.38248	0.747118	3.2138
Q9Y608	[K].HGLVIIPDGTPNGDVSHEPVAGAITVVSQEAAQVLESAGEGPLDVR.[L]	324628			18.3084			-1.1715			-1.1715	-4.44009		-3.26859	-0.897154	2.05117
P61158	[R].HGIVEDWDLMER.[F]	1.20779e+06			20.2039			0.724016			0.724016	-4.63036		-5.35437	-0.89576	1.79518
TGME49_213350-t26_1-p1	[R].HGKPGIGATHSSR.[F]	278980			18.0898			-1.39012			-1.39012	-4.60464		-3.21452	-1.83734	1.03242
P15924	[R].HKQSLEEAAK.[T]		135871			17.0519			-2.0481		-4.62498	-2.0481		2.57688	-0.0287898	0.118542
P06733	[R].HIADLAGNSEVILPVPAFNVINGGSHAGNK.[L]	155114			17.243			-2.23696			-2.23696	-4.43061		-2.19365	-0.894491	2.28518
P50454	[K].HLAGLGLTEAIDK.[N]	647631			19.3048			-0.175114			-0.175114	-4.58403		-4.40891	-2.48311	7.46941
O94832	[K].HIDYFNNQIIVDLVEQQHK.[G]	2.21566e+06	180921		21.0793	17.465		1.59938	-1.63498		1.59938	-1.63498		-3.23436	-2.88072	27.2856
P61160	[K].HIVLSGGSTMYPGLPSR.[L]	276419			18.0765			-1.40343			-1.40343	-4.71169		-3.30827	-2.63329	4.95935
TGME49_248480-t26_1-p1	[K].HIVDIPSFMVR.[V]	599872	236485		19.1943	17.8514		-0.28563	-1.24859		-0.28563	-1.24859		-0.962956	-1.24839	1.85033
Q9BSJ8	[K].HLSPYATLTVGDSSHK.[T]	300476	117732		18.1969	16.8451		-1.28303	-2.25483		-1.28303	-2.25483		-0.971796	-1.81259	1.56753
TGME49_227970-t26_1-p1	[R].HISASLEQGQK.[V]		334779			18.3528			-0.747127		-4.79792	-0.747127		4.05079	4.16451	1.9635
P17661	[R].HLREYQDLLNVK.[M]	1.77112e+06	2528430		20.7562	21.2698		1.27631	2.16983		1.27631	2.16983		0.893527	0.666273	0.975174
Q16777	[R].HLQLAIRNDEELNK.[L]	4.4635e+06	1.51018e+06		22.0897	20.5263		2.60982	1.42631		2.60982	1.42631		-1.1835	-0.756943	1.01987
Q03135	[K].HLNDDVVK.[I]	3.72895e+07	9.32799e+06		25.1523	23.1531		5.67234	4.05316		5.67234	4.05316		-1.61918	-0.852322	1.30958
TGME49_313380-t26_1-p1	[R].HLLMQYGLIEYVTR.[F]	185913			17.5043			-1.97566			-1.97566	-4.58016		-2.6045	-2.21452	5.5718
P14923	[R].HVAAGTQQPYTDGVR.[M]	1.04205e+06	1.01878e+06		19.991	19.9584		0.511061	0.858436		0.511061	0.858436		0.347374	0.657958	1.75798
P56945	[R].HLLAPGPQDIYDVPPVR.[G]	1.31834e+06	287690		20.3303	18.1342		0.850361	-0.965822		0.850361	-0.965822		-1.81618	0.0266088	0.0519387
TGME49_316400-t26_1-p1	[R].HLFHPEQLISGK.[E]	3382952	167491		21.6899	17.3537		2.20993	-1.74625		2.20993	-1.74625		-3.95618	-0.429536	0.471214
P07476	[K].HLEQQEGQPK.[H]	1.66784e+06	767343		20.6695	19.5495		1.18962	0.449536		1.18962	0.449536		-0.740084	-0.740084	#DIV/0!
P07900	[K].HLEINPDHSIIETLR.[Q]	1.66994e+07	9.61772e+06		23.9933	23.1973		4.51337	4.09729		4.51337	4.09729		-0.416082	-2.10316	9.52117
P08238	[K].HLEINPDHPIVETLR.[Q]	1.09163e+06	178680		20.0581	17.447		0.578126	-1.65295		0.578126	-1.65295		-2.23108	-1.7084	5.67876
O00159	[R].HLGYKPEEYK.[M]	7.69395e+06	465230		22.8753	18.8276		3.39537	-0.272392		3.39537	-0.272392		-3.66776	-2.26626	18.2084
P18206	[K].KIDAAQNWLADPNGGPEGEEQIR.[G]		106290			16.6976			-2.40233		-4.55169	-2.40233		2.14936	-1.82212	5.47662
P60174	[R].HVFGESDELIGQK.[V]	840128	364474		19.6802	18.4755		0.200323	-0.624521		0.200323	-0.624521		-0.824844	-0.518877	0.793395
TGME49_290700-t26_1-p1	[R].KGETQNEESNATLANSSTGK.[G]	73370.9	342694		16.1629	18.3866		-3.317	-0.713415		-3.317	-0.713415		2.60359	0.530411	0.59709
Q15185	[R].KGESGQSWPR.[L]	566444	244786		19.1116	17.9012		-0.368351	-1.19882		-0.368351	-1.19882		-0.830464	-1.04066	0.594433
Q9UBS4	[K].KGEGLPNFDNNNIK.[G]	1.15593e+06	600051		20.1406	19.1947		0.6607	0.0947498		0.6607	0.0947498		-0.56595	-0.705759	1.24026
P26373	[K].KGDSSAEELK.[L]	2.26872e+06	6.93202e+06		21.1134	22.7248		1.63352	3.62487		1.63352	3.62487		1.99135	-0.0338433	0.0330011
P35579	[R].KGAGDGSDEEVDGKADGAEAKPAE.[-]		1.37192e+06			20.3878			1.28779		-4.61066	1.28779		5.89844	0.530039	8.05992
P35579	[R].KGAGDGSDEEVDGK.[A]	5.32549e+06	1.96457e+06		22.3445	20.9058		2.86456	1.80581		2.86456	1.80581		-1.05875	0.530039	8.05992
O00264	[R].KFYGPEGPYGVFAGR.[D]	1.83101e+06	761398		20.8042	19.5383		1.32428	0.438314		1.32428	0.438314		-0.885965	-0.970571	1.53279
Q8IWE2	[K].KFTNSLTTVGSNK.[K]	175897			17.4244			-2.05556			-2.05556	-4.52929		-2.47373	-3.23679	3.61199
Q00610	[R].KFNALFAQGNYSEAAK.[V]	406482			18.6328			-0.847096			-0.847096	-4.45012		-3.60303	-2.86101	16.4667
P35579	[K].KFDQLLAEEKTISAK.[Y]	430324	87185.6		18.7151	16.4118		-0.764861	-2.68817		-0.764861	-2.68817		-1.92331	0.530039	8.05992
P35580	[KR].KFDQLLAEEK.[SNTA]	2.93608e+08	5.8104e+07		28.1293	25.7921		8.64939	6.69216		8.64939	6.69216		-1.95723	-0.272341	2.38246
Q8IYB3	[K].KETESEAEDNLDDLEK.[H]	395598			18.5937			-0.886249			-0.886249	-4.71426		-3.82801	1.0467	1.68023
Q5QNW6	[R].KESYSVYVYK.[V]	26192680	2.4553e+07		24.6427	24.5494		5.16273	5.44942		5.16273	5.44942		0.286688	-1.73103	1.49568
Q16778	[R].KESYSIYVYK.[V]	2.31429e+06	312242		21.1421	18.2523		1.66221	-0.847673		1.66221	-0.847673		-2.50988	-0.484056	0.671153
P35580	[K].KEEELQGALAR.[G]	1.26746e+07	3766525		23.5954	21.8448		4.11551	2.74483		4.11551	2.74483		-1.37068	-0.272341	2.38246
P35749	[KR].KEEELQAALAR.[LVA]	66872376	1.92149e+07		25.9949	24.1957		6.51498	5.09575		6.51498	5.09575		-1.41923	-1.344	3.69118
O75822	[K].KEEAEVKPEVK.[I]	150466	87983.7		17.1991	16.4249		-2.28085	-2.67503		-2.28085	-2.67503		-0.394176	-1.68187	0.951708
P52907	[R].KEASDPQPEEADGGLK.[S]	908759	282539		19.7935	18.1081		0.313612	-0.991886		0.313612	-0.991886		-1.3055	-0.631935	1.24102
P62841	[K].KEAPPMEKPEVVK.[T]	7.91417e+06	3.79661e+06		22.916	21.8563		3.43608	2.7563		3.43608	2.7563		-0.679777	-2.33417	3.23765
P62750	[K].KEAPAPPKAEAK.[A]		315640			18.2679			-0.832055		-4.77604	-0.832055		3.94398	-0.337109	0.619872
P62266	[R].KGHAVGDIPGVR.[F]	689790	287017		19.3958	18.1308		-0.084128	-0.969199		-0.084128	-0.969199		-0.885071	-0.544886	0.615571
P21926	[K].KDVLETFTVK.[S]	127412			16.9591			-2.52078			-2.52078	-4.47464		-1.95386	-1.95386	#DIV/0!
P62269	[R].KIAFAITAIK.[G]	5.8664e+06	1.6649e+06		22.484	20.667		3.00412	1.56702		3.00412	1.56702		-1.4371	-0.259677	0.586093
P35579	[R].KKVEAQLQELQVK.[F]	47015290	2.60142e+07		25.4866	24.6328		6.0067	5.53282		6.0067	5.53282		-0.473882	0.530039	8.05992
P35580	[K].KKVDDDLGTIESLEEAK.[K]	1.16623e+07	4.50402e+06		23.4753	22.1028		3.99542	3.00281		3.99542	3.00281		-0.992616	-0.272341	2.38246
P02751	[R].KKTDELPQLVTLPHPNLHGPEILDVPSTVQK.[T]	101396			16.6296			-2.85029			-2.85029	-4.67191		-1.82162	-1.13275	10.1155
Q02539	[K].KKPAGPSVSELIVQAASSSK.[E]	1.36068e+06			20.3759			0.895969			0.895969	-4.47392		-5.36989	-1.66068	2.59149
P35579	[K].KKMQQNIQELEEQLEEEESAR.[Q]		1.01527e+06			19.9534			0.85345		-4.79023	0.85345		5.64368	0.530039	8.05992
P35580	[R].KKLDAQVQELHAK.[V]	2.72092e+06	763323		21.3757	19.5419		1.89574	0.441957		1.89574	0.441957		-1.45378	-0.272341	2.38246
P11021	[K].KKELEEIVQPIISK.[L]	811808			19.6308			0.150853			0.150853	-4.70066		-4.85152	-0.614618	2.4518
Q99816	[K].KKDEELSSALEK.[M]		1.01601e+06			19.9545			0.854501		-4.66291	0.854501		5.51741	3.39164	9.7348
Q6WCQ1	[K].KHWFVLADQSLR.[Y]	721582			19.4608			-0.0191211			-0.0191211	-4.6912		-4.67208	-1.5226	11.6231
P04216	[K].KHVLFGTVGVPEHTYR.[S]	3.00031e+06			21.5167			2.03676			2.03676	-4.65616		-6.69292	-5.76973	4.1166
P35580	[R].KHQQLLEEK.[N]	9.85201e+06	2.96386e+06		23.232	21.499		3.75206	2.39907		3.75206	2.39907		-1.35299	-0.272341	2.38246
P09429	[K].KHPDASVNFSEFSK.[K]		149817			17.1928			-1.90713		-4.6753	-1.90713		2.76817	2.76817	#DIV/0!
P07900	[K].KHLEINPDHSIIETLR.[Q]	358483			18.4515			-1.02838			-1.02838	-4.50875		-3.48037	-2.10316	9.52117
P08238	[K].KHLEINPDHPIVETLR.[Q]	640358			19.2885			-0.191406			-0.191406	-4.50655		-4.31514	-1.7084	5.67876
P12814	[KR].KHEAFESDLAAHQDR.[V]	2.3733e+06	1.23999e+06		21.1785	20.2419		1.69853	1.14192		1.69853	1.14192		-0.556615	-1.9643	15.7004
P14618	[K].KGVNLPGAAVDLPAVSEK.[D]	825524	279872		19.655	18.0944		0.175025	-1.00557		0.175025	-1.00557		-1.18059	-2.22199	11.1172
TGME49_310780-t26_1-p1	[K].KGVLTGLGVAATLAAAAAAAK.[A]		2713020			21.3715			2.27149		-4.58704	2.27149		6.85853	5.2735	13.3743
P37108	[K].KGTVEGFEPADNK.[C]	1.31084e+06	825350		20.3221	19.6546		0.842132	0.55467		0.842132	0.55467		-0.287462	-0.384428	0.416652
P31151	[K].KGTNYLADVFEK.[K]	140203			17.0972			-2.38276			-2.38276	-4.46182		-2.07906	-1.30827	1.69688
P06576	[K].KGSITSVQAIYVPADDLTDPAPATTFAHLDATTVLSR.[A]	98702.4			16.5908			-2.88913			-2.88913	-4.72481		-1.83568	-1.26027	3.18771
P24844	[K].KGNFNYVEFTR.[I]	1.54918e+07	3563083		23.885	21.7647		4.40507	2.66472		4.40507	2.66472		-1.74035	-1.03721	2.77654
O14950	[K].KGNFNYIEFTR.[I]	101544956	31100633		26.5975	24.8904		7.11762	5.79046		7.11762	5.79046		-1.32715	-0.132619	0.175625
P62277	[K].KGLTPSQIGVILR.[D]	3.21075e+06	1.65395e+06		21.6145	20.6575		2.13455	1.55751		2.13455	1.55751		-0.577046	-0.637093	0.629111
P35908	[K].KDVDNAYMIK.[V]	1.12586e+06	869078		20.1026	19.7291		0.622668	0.62915		0.622668	0.62915		0.00648236	0.113919	0.376939
P04264	[K].KDVDGAYMTK.[V]	4.52762e+06	5085803		22.1103	22.278		2.6304	3.17807		2.6304	3.17807		0.547671	0.782586	4.72361
TGME49_230850-t26_1-p1	[K].HYVTSSSPSHSPAPR.[C]	1.24625e+06	571338		20.2492	19.124		0.769241	0.0240074		0.769241	0.0240074		-0.745233	-1.00944	2.23983
P02751	[K].HYQINQQWER.[T]	8.56804e+06	1.78937e+06		23.0305	20.771		3.55061	1.67104		3.55061	1.67104		-1.87956	-1.13275	10.1155
TGME49_267500-t26_1-p1	[K].HYPEHLSGFAAIWNADPDLEK.[E]	787058			19.5861			0.106184			0.106184	-4.5019		-4.60809	-1.701	1.89863
Q14204	[R].HYLDFINHYANLFHEK.[R]	94786.6			16.5324			-2.94753			-2.94753	-4.4424		-1.49487	-2.23124	29.1258
P07858	[K].HYGYNSYSVSNSEK.[D]	534136	172506		19.0268	17.3963		-0.453079	-1.70369		-0.453079	-1.70369		-1.25061	0.0089723	0.00633186
P61204	[RK].HYFQNTQGLIFVVDSNDR.[E]	720030			19.4577			-0.0222283			-0.0222283	-4.552		-4.52978	-1.91902	2.6222
P0DMV9	[K].HWPFQVINDGDKPK.[V]	379011			18.5319			-0.948044			-0.948044	-4.70341		-3.75537	-1.63414	4.76262
P11142	[K].HWPFMVVNDAGRPK.[V]	331874			18.3403			-1.13965			-1.13965	-4.59428		-3.45463	-1.68728	5.27656
Q15293	[R].HWILPQDYDHAQAEAR.[H]	1.56107e+06			20.5741			1.09418			1.09418	-4.70788		-5.80207	-1.60972	4.07696
Q6WCQ1	[K].HWFVLADQSLR.[Y]	1.21258e+06	198105		20.2096	17.5959		0.729717	-1.50407		0.729717	-1.50407		-2.23378	-1.5226	11.6231
P08123	[K].HVWLGETINAGSQFEYNVEGVTSK.[E]	115079			16.8123			-2.66767			-2.66767	-4.57189		-1.90422	-0.142733	0.290631
P06396	[K].HVVPNEVVVQR.[L]	3.66243e+06	1078957		21.8044	20.0412		2.32444	0.94123		2.32444	0.94123		-1.38321	-0.476407	1.29901
TGME49_253470-t26_1-p1	[R].HVPGPIEYIDVPQER.[I]	2.30762e+06	1.34187e+06		21.138	20.3558		1.65805	1.25584		1.65805	1.25584		-0.402208	-1.41343	1.54837
P60660	[R].HVLVTLGEK.[M]	418280768	65916488		28.6399	25.9741		9.15997	6.87416		9.15997	6.87416		-2.28581	-0.652105	1.66645
P14649	[R].HVLTTLGEK.[M]	8.65266e+06	3.004e+06		23.0447	21.5185		3.56479	2.41848		3.56479	2.41848		-1.14631	-1.40315	2.92194
O00571	[KR].HVINFDLPSDIEEYVHR.[I]	310629			18.2448			-1.23509			-1.23509	-4.44194		-3.20685	-0.571334	1.1619
P04216	[K].HVLFGTVGVPEHTYR.[S]	9.37168e+06			23.1599			3.67995			3.67995	-4.70674		-8.38669	-5.76973	4.1166
Q6WCQ1	[K].HVHPTTAPDVTSSLPEEK.[N]	4.51432e+06	533433		22.1061	19.0249		2.62615	-0.0750294		2.62615	-0.0750294		-2.70118	-1.5226	11.6231
Q13428	[R].KAEEDAALQAK.[K]	242388	205620		17.887	17.6496		-1.59297	-1.45036		-1.59297	-1.45036		0.14261	-1.15193	4.20828
TGME49_250710-t26_1-p1	[R].KAEEDAETK.[R]	3.99399e+06			21.9294			2.44947			2.44947	-4.57685		-7.02633	0.363095	0.899339
P12814	[R].KAGTQIENIEEDFR.[D]	478050			18.8668			-0.613124			-0.613124	-4.46611		-3.85299	-1.9643	15.7004
P16402	[K].KALAAAGYDVEK.[N]	5.16533e+06	8.2085e+06		22.3004	22.9687		2.8205	3.86871		2.8205	3.86871		1.04821	0.389236	0.911869
P38646	[R].KDSETGENIR.[Q]	477722	374898		18.8658	18.5161		-0.614113	-0.583839		-0.614113	-0.583839		0.0302735	-0.233896	0.536788
O00159	[K].KDNYPQSVPR.[L]	596437	222649		19.186	17.7644		-0.293916	-1.33557		-0.293916	-1.33557		-1.04165	-2.26626	18.2084
P60709	[R].KDLYANTVLSGGTTMYPGIADR.[M]	1.75856e+06	7.21395e+06		20.746	22.7824		1.26604	3.68238		1.26604	3.68238		2.41634	0.57083	1.90738
P62736	[R].KDLYANNVLSGGTTMYPGIADR.[M]	505564			18.9475			-0.532392			-0.532392	-4.59172		-4.05933	-3.42357	8.17068
P35527	[R].KDIENQYETQITQIEHEVSSSGQEVQSSAK.[E]	1.73299e+06	5691775		20.7248	22.4404		1.2449	3.34047		1.2449	3.34047		2.09557	0.566889	2.53925
P35580	[R].KDHNIPGELER.[Q]	4.9323e+06	1.09563e+06		22.2338	20.0633		2.7539	0.963357		2.7539	0.963357		-1.79055	-0.272341	2.38246
TGME49_316340-t26_1-p1	[K].KDETQATVENGDSSVPVQAVK.[S]	1.08398e+06	368015		20.0479	18.4894		0.567979	-0.610572		0.567979	-0.610572		-1.17855	0.0526099	0.0573475
O43707	[R].KDDPVTNLNNAFEVAEK.[Y]	1.17209e+07	237438		23.4826	17.8572		4.00265	-1.24278		4.00265	-1.24278		-5.24543	-1.68498	9.45593
P12814	[R].KDDPLTNLNTAFDVAEK.[Y]	1.0308e+06	519492		19.9753	18.9867		0.495407	-0.113236		0.495407	-0.113236		-0.608643	-1.9643	15.7004
P61254	[R].KDDEVQVVR.[G]	2923904	1821666		21.4795	20.7968		1.99954	1.69685		1.99954	1.69685		-0.302688	0.62819	0.994892
Q07666	[K].KDDEENYLDLFSHK.[N]	872866			19.7354			0.255475			0.255475	-4.48949		-4.74496	-3.83363	1.8575
TGME49_251540-t26_1-p1	[K].HVDLFGEDWK.[Q]	113383	90374.3		16.7908	16.4636		-2.68908	-2.63635		-2.68908	-2.63635		0.0527287	3.873	9.21135
P02533	[R].KDAEEWFFTK.[T]	878107	224684		19.744	17.7775		0.264112	-1.32244		0.264112	-1.32244		-1.58655	0.400487	1.47878
P13645	[R].KDAEAWFNEK.[S]	4.46364e+06	1.16581e+06		22.0898	20.1529		2.60986	1.05292		2.60986	1.05292		-1.55694	0.747118	3.2138
P16401	[R].KATGPPVSELITK.[A]	49445670	14414972		25.5593	23.7811		6.07942	4.68109		6.07942	4.68109		-1.39833	0.440639	1.36353
P09493	[K].KATDAEADVASLNR.[R]	6037234	1.75774e+06		22.5255	20.7453		3.04553	1.64531		3.04553	1.64531		-1.40022	-2.33924	9.93478
Q02539	[K].KASSVETKPGASK.[V]	431817	223955		18.7201	17.7728		-0.759864	-1.32713		-0.759864	-1.32713		-0.567263	-1.66068	2.59149
P16402	[R].KASGPPVSELITK.[A]	56199978	44763272		25.7441	25.4158		6.26414	6.31584		6.26414	6.31584		0.0516953	0.389236	0.911869
P14618	[R].KASDVHEVR.[K]	1.12561e+06	426946		20.1023	18.7037		0.622349	-0.396284		0.622349	-0.396284		-1.01863	-2.22199	11.1172
P35579	[K].KANLQIDQINTDLNLER.[S]	9.27247e+07	4.304e+07		26.4665	25.3592		6.98652	6.2592		6.98652	6.2592		-0.727327	0.530039	8.05992
P62081	[R].KAIIIFVPVPQLK.[S]	114929			16.8104			-2.66955			-2.66955	-4.71488		-2.04533	-2.05779	2.83021
P16401	[K].KALAAGGYDVEKNNSR.[I]		462792			18.82			-0.279973		-4.73862	-0.279973		4.45864	0.440639	1.36353
P16401	[K].KALAAGGYDVEK.[N]	4.44505e+06	6.53411e+06		22.0838	22.6396		2.60384	3.53958		2.60384	3.53958		0.935742	0.440639	1.36353
P16402	[K].KALAAAGYDVEKNNSR.[I]	128223	636723		16.9683	19.2803		-2.51163	0.180331		-2.51163	0.180331		2.69196	0.389236	0.911869
Q14444	[R].LNQDQLDAVSK.[Y]	224086			17.7737			-1.70623			-1.70623	-4.65939		-2.95315	-3.14256	1.6117
O43166	[K].LDEQGLNYQQK.[V]	182269			17.4757			-2.00421			-2.00421	-4.69567		-2.69146	-2.25943	6.19427
P20020	[K].IDESSLTGESDHVK.[K]	411293	75124.8		18.6498	16.197		-0.83012	-2.90298		-0.83012	-2.90298		-2.07286	-1.95328	1.68983
P35579	[K].LLEDRIAEFTTNLTEEEEKSK.[S]	227226			17.7938			-1.68616			-1.68616	-4.53414		-2.84799	0.530039	8.05992
P35579	[K].LLEDRIAEFTTNLTEEEEK.[S]		1.61515e+06			20.6232			1.52326		-4.75317	1.52326		6.27644	0.530039	8.05992
P58107	[R].LLEAQIATGGVIDPVHSHR.[V]	110383			16.7522			-2.72776			-2.72776	-4.51963		-1.79187	-0.942823	0.980106
P58107	[R].LLEAQIATGGIIDPVHSHR.[V]	249193	230399		17.9269	17.8138		-1.55302	-1.2862		-1.55302	-1.2862		0.266819	-0.942823	0.980106
P15924	[R].LLEAQIATGGIIDPK.[E]	255250			17.9616			-1.51837			-1.51837	-4.45863		-2.94026	-0.0287898	0.118542
TGME49_219320-t26_1-p1	[K].ILDYIIVVADR.[A]	446912	1.50899e+06		18.7696	20.5252		-0.710294	1.42518		-0.710294	1.42518		2.13547	-1.1928	1.9701
P62241	[R].IIDVVYNASNNELVR.[T]	1.33041e+06	492418		20.3434	18.9095		0.863519	-0.190452		0.863519	-0.190452		-1.05397	-1.29812	1.93847
Q9H4M9	[K].LLDTVDDMLANDIAR.[L]	181638			17.4707			-2.00922			-2.00922	-4.62035		-2.61113	-1.42766	2.45052
P05387	[K].ILDSVGIEADDDR.[L]	459975	92194		18.8112	16.4924		-0.668731	-2.60759		-0.668731	-2.60759		-1.93886	-1.68043	2.26106
P18583	[K].ILDSFAAAPVPTTTLVLK.[S]	433077	439439		18.7243	18.7453		-0.755661	-0.354672		-0.755661	-0.354672		0.400989	0.11302	0.148467
Q15149	[R].LLDPEDVDVPQPDEK.[S]	862575	232460		19.7183	17.8266		0.238365	-1.27335		0.238365	-1.27335		-1.51172	-1.73356	39.0153
P60866	[R].LIDLHSPSEIVK.[Q]	8745104	4.16997e+06		23.06	21.9916		3.58012	2.89163		3.58012	2.89163		-0.68849	1.42061	1.55713
[truncated: 6,522 more rows]

## Sheet: IP_Tachyzoite_Rep2_Analysis
Protein Accessions	Annotated Sequence	Control Peptide Sample Intensity	GRA61-3xHA Sample Peptide Intensity	Log2 Transformation	Control Peptide Sample Intensity	GRA61-3xHA Sample Peptide Intensity	Normalization	Control Peptide Sample Intensity	GRA61-3xHA Sample Peptide Intensity	Imputation	Control Peptide Sample Intensity	GRA61-3xHA Sample Peptide Intensity	T-Test	Peptide Fold Change	Protein Fold change	-log2 p-Value
[truncated: 15,882 more rows]

[truncated: 6 more sheets: IP_Bradyzoite_Rep1_Analysis, IP_Bradyzoite_Rep2_Analysis, IP_NeuronInfection_Rep1Analysis, IP_NeuronInfection_Rep2Analysis, Run 1 Raw Data, Run 2 Raw Data]
