# Supplementary material for: Dense Granule Protein GRA64 Interacts with Host Cell ESCRT Proteins during Toxoplasma gondii Infection
Source: mBio. 2022 Jun 22;13(4):e01442-22. doi: 10.1128/mbio.01442-22 (PMC9426488; doi:10.1128/mbio.01442-22)
Supplement: DATA SET S2 [file mbio.01442-22-s0010.xlsx]

## Sheet: HFF TurboID Results Summary
Replicate 1			Replicate 2
Protein Accessions	Protein Fold Change	-log2 p-value	Protein Accessions	Protein Fold Change	-log2 p-value	Short Name/Annotations
Q01995	3.58634	6.37884	Q01995	3.11948	5.41245	TAGLN
Q16666	4.29938	19.7721	Q16666	4.07835	17.2053	IFI16
Q8NEZ2	5.50731	11.8738	Q8NEZ2	5.45496	10.1479	VSP37A
Q8WUM4	4.41174	51.7774	Q8WUM4	4.69904	45.8284	ALIX
Q96J02	3.87189	12.3027	Q96J02	4.77261	13.8343	ITCH
Q99816	4.05859	9.45241	Q99816	4.60917	10.5801	TSG101
Q9NZ09	3.49703	4.32684	Q9NZ09	3.77049	5.13791	UBAP1
TGME49_200360-t26_1-p1	6.6879	5.17531	TGME49_200360-t26_1-p1	8.52123	6.97632	GRA Protein
TGME49_201130-t26_1-p1	4.21729	9.85077	TGME49_201130-t26_1-p1	5.98045	15.778	ROP33 - LOPIT GRA
TGME49_201780-t26_1-p1	3.83899	8.22357	TGME49_201780-t26_1-p1	4.00237	7.85125	MIC2
TGME49_202010-t26_1-p1	5.18479	29.7205	TGME49_202010-t26_1-p1	4.71243	23.8856	TgPPM3D
TGME49_202620-t26_1-p1	6.69455	25.0795	TGME49_202620-t26_1-p1	7.13575	24.2394	GRA64
TGME49_202780-t26_1-p1	6.03821	52.8581	TGME49_202780-t26_1-p1	6.61028	54.6693	ROP25 - LOPIT GRA
TGME49_202940-t26_1-p1	3.96349	4.91517	TGME49_202940-t26_1-p1	4.79753	7.40111	Hypothetical
TGME49_203290-t26_1-p1	7.92345	27.5619	TGME49_203290-t26_1-p1	8.63656	27.4288	GRA34
TGME49_203310-t26_1-p1	6.31209	22.6361	TGME49_203310-t26_1-p1	6.77602	20.979	GRA7
TGME49_203600-t26_1-p1	4.63981	10.0456	TGME49_203600-t26_1-p1	5.41049	13.4047	GRA50/CST2
TGME49_203970-t26_1-p1	3.80313	6.79806	TGME49_203970-t26_1-p1	5.32566	10.7304	dolichyl-diphosphooligosaccharide-protein glycosyltransferase
TGME49_204340-t26_1-p1	5.59788	47.9631	TGME49_204340-t26_1-p1	6.46099	50.467	GRA54/CST8
TGME49_204480-t26_1-p1	2.34367	5.60038	TGME49_204480-t26_1-p1	4.5666	13.1573	Thioredoxin-domain containing protein
TGME49_208030-t26_1-p1	2.87903	5.90331	TGME49_208030-t26_1-p1	2.61176	4.6616	MIC4
TGME49_208560-t26_1-p1	3.53923	8.71496	TGME49_208560-t26_1-p1	3.73038	8.79905	Carrier Superfamily Protein
TGME49_208730-t26_1-p1	7.46128	112.813	TGME49_208730-t26_1-p1	7.00056	90.7174	MCP4
TGME49_208740-t26_1-p1	7.8286	71.3323	TGME49_208740-t26_1-p1	8.29173	63.1052	MCP3
TGME49_208830-t26_1-p1	5.03271	21.7174	TGME49_208830-t26_1-p1	6.08446	22.5896	GRA16
TGME49_209755-t26_1-p1	6.18723	106.378	TGME49_209755-t26_1-p1	5.85299	81.8445	MAG2
TGME49_210600-t26_1-p1	3.53108	8.09429	TGME49_210600-t26_1-p1	4.25056	7.14663	KRUF-Family Protein
TGME49_211260-t26_1-p1	6.24668	21.2919	TGME49_211260-t26_1-p1	7.33539	23.7385	ROP26
TGME49_211460-t26_1-p1	5.00492	23.3563	TGME49_211460-t26_1-p1	5.35887	22.1431	MYR4
TGME49_211680-t26_1-p1	3.82265	6.83546	TGME49_211680-t26_1-p1	4.68249	10.0666	Protein Disulfide Isomerase
TGME49_211860-t26_1-p1	3.74696	11.2137	TGME49_211860-t26_1-p1	4.93706	15.1022	Hypothetical
TGME49_212300-t26_1-p1	5.99736	48.2667	TGME49_212300-t26_1-p1	6.83503	48.2947	GRA32
TGME49_213067-t26_1-p1	4.52193	19.3568	TGME49_213067-t26_1-p1	6.09389	22.6256	GRA36
TGME49_214430-t26_1-p1	3.83475	7.53949	TGME49_214430-t26_1-p1	4.83657	9.69553	Hypothetical
TGME49_215220-t26_1-p1	6.42379	37.942	TGME49_215220-t26_1-p1	6.86149	35.9692	GRA22
TGME49_215910-t26_1-p1	5.19264	104.56	TGME49_215910-t26_1-p1	6.84483	132.875	LOPIT - GRA
TGME49_216060-t26_1-p1	3.47441	11.9761	TGME49_216060-t26_1-p1	4.60589	15.9681	LOPIT - Golgi
TGME49_217400-t26_1-p1	5.01981	17.2062	TGME49_217400-t26_1-p1	5.53435	18.7762	Hypothetical
TGME49_217680-t26_1-p1	5.33306	100.294	TGME49_217680-t26_1-p1	6.06121	102.191	GRA57
TGME49_217740-t26_1-p1	4.685	8.42664	TGME49_217740-t26_1-p1	4.07271	7.41511	Oxo-acyl ACP Reductase
TGME49_218240-t26_1-p1	3.14374	9.09849	TGME49_218240-t26_1-p1	3.98126	12.8588	IMC25
TGME49_219130-t26_1-p1	3.65233	9.03483	TGME49_219130-t26_1-p1	3.86171	10.788	NADPH glutathione reductase
TGME49_219810-t26_1-p1	5.86388	51.3282	TGME49_219810-t26_1-p1	6.10367	46.6025	GRA40
TGME49_220240-t26_1-p1	6.12788	29.7193	TGME49_220240-t26_1-p1	6.29468	25.3093	GRA31
TGME49_220330-t26_1-p1	3.12794	4.94043	TGME49_220330-t26_1-p1	3.51066	5.24779	Leucine rich repeat-containing protein
TGME49_220890-t26_1-p1	3.76751	6.05524	TGME49_220890-t26_1-p1	5.29049	9.01056	GRA12A
TGME49_221310-t26_1-p1	3.4424	16.28	TGME49_221310-t26_1-p1	4.42237	23.3692	Aminopeptidase N Protein
TGME49_221870-t26_1-p1	3.39513	6.00371	TGME49_221870-t26_1-p1	4.7229	10.1619	Hypothetical
TGME49_222170-t26_1-p1	4.04766	5.77989	TGME49_222170-t26_1-p1	5.12768	6.2874	GRA17
TGME49_222370-t26_1-p1	5.18949	8.32411	TGME49_222370-t26_1-p1	5.00763	10.8261	SRS13
TGME49_224460-t26_1-p1	3.66447	13.9774	TGME49_224460-t26_1-p1	5.08092	18.6123	Aminopeptidase N Protein, putative
TGME49_225150-t26_1-p1	2.73254	5.11131	TGME49_225150-t26_1-p1	4.91553	9.86509	LOPIT - rhoptry
TGME49_225160-t26_1-p1	3.62947	7.72757	TGME49_225160-t26_1-p1	4.74722	10.9317	LOPIT - GRA
TGME49_226072-t26_1-p1	3.83243	7.53455	TGME49_226072-t26_1-p1	5.29692	13.1086	Ser/Thr phosphatase family protein
TGME49_226380-t26_1-p1	4.98601	20.6252	TGME49_226380-t26_1-p1	6.95911	25.8158	GRA35
TGME49_227280-t26_1-p1	4.9568	10.7315	TGME49_227280-t26_1-p1	5.59911	12.1626	GRA3
TGME49_227620-t26_1-p1	5.24163	10.362	TGME49_227620-t26_1-p1	4.06076	5.57529	GRA2
TGME49_227810-t26_1-p1	4.33913	7.80338	TGME49_227810-t26_1-p1	4.81748	8.92006	ROP11
TGME49_227948-t26_1-p1	3.32585	11.3562	TGME49_227948-t26_1-p1	4.00353	12.9468	TLN2
TGME49_228170-t26_1-p1	4.18175	33.9327	TGME49_228170-t26_1-p1	5.30997	37.5771	GRA44
TGME49_229010-t26_1-p1	4.93299	25.5957	TGME49_229010-t26_1-p1	5.57539	25.6286	RON4
TGME49_229480-t26_1-p1	3.52621	5.00926	TGME49_229480-t26_1-p1	4.39229	5.37909	Calcium binding protein precursor, putative
TGME49_230180-t26_1-p1	4.84189	21.6975	TGME49_230180-t26_1-p1	5.35659	19.7333	GRA24
TGME49_230705-t26_1-p1	4.56006	15.5523	TGME49_230705-t26_1-p1	5.83712	19.8622	GRA51/CST3
TGME49_230850-t26_1-p1	4.23156	7.60537	TGME49_230850-t26_1-p1	3.40528	5.06535	TSC3
TGME49_231960-t26_1-p1	5.07378	45.8493	TGME49_231960-t26_1-p1	7.28019	62.4505	GRA28
TGME49_232000-t26_1-p1	3.8083	20.9373	TGME49_232000-t26_1-p1	6.01327	31.4217	GRA30
TGME49_232600-t26_1-p1	5.21403	23.4552	TGME49_232600-t26_1-p1	6.2221	24.0626	TgPL1
TGME49_233460-t26_1-p1	5.76304	18.6971	TGME49_233460-t26_1-p1	5.46992	16.0602	SAG1
TGME49_233500-t26_1-p1	4.61615	6.57823	TGME49_233500-t26_1-p1	5.1196	6.27771	triose phosphate isomerase
TGME49_233870-t26_1-p1	5.67925	68.613	TGME49_233870-t26_1-p1	6.40573	71.1838	Hypothetical
TGME49_236670-t26_1-p1	2.86877	4.95064	TGME49_236670-t26_1-p1	2.54514	5.11863	Vacuolar and nuclear protein
TGME49_237015-t26_1-p1	5.25415	10.3855	TGME49_237015-t26_1-p1	5.66845	10.5455	GRA43
TGME49_237070-t26_1-p1	4.57371	6.52019	TGME49_237070-t26_1-p1	4.40029	6.07715	Hypothetical
TGME49_237500-t26_1-p1	3.55973	16.3958	TGME49_237500-t26_1-p1	4.6201	20.0222	TgPPM3A
TGME49_238040-t26_1-p1	2.57238	4.34982	TGME49_238040-t26_1-p1	4.05565	7.37986	Protein Disulfide Isomerase
TGME49_239010-t26_1-p1	5.48002	16.8183	TGME49_239010-t26_1-p1	4.53995	10.4027	TEEGR/HCE1
TGME49_239740-t26_1-p1	4.69317	11.0136	TGME49_239740-t26_1-p1	7.10774	13.0475	GRA14
TGME49_239752-t26_1-p1	3.60032	20.7025	TGME49_239752-t26_1-p1	4.82777	27.3634	Hypothetical
TGME49_240060-t26_1-p1	7.13582	50.6161	TGME49_240060-t26_1-p1	7.96794	49.9522	TgIST
TGME49_240090-t26_1-p1	2.79791	5.25822	TGME49_240090-t26_1-p1	4.57475	8.43733	ROP34/WNG2
TGME49_241240-t26_1-p1	4.09131	13.0964	TGME49_241240-t26_1-p1	4.98839	14.5342	GRA21 paralog
TGME49_243730-t26_1-p1	2.93453	4.59484	TGME49_243730-t26_1-p1	3.84755	6.94766	ROP9
TGME49_244530-t26_1-p1	4.55624	9.03274	TGME49_244530-t26_1-p1	5.41681	10.0761	GRA49
TGME49_244560-t26_1-p1	4.37679	29.8853	TGME49_244560-t26_1-p1	5.61388	36.6936	HSP90
TGME49_245600-t26_1-p1	4.93946	12.4927	TGME49_245600-t26_1-p1	4.12213	8.72114	Vacuolar protein
TGME49_245670-t26_1-p1	4.2601	9.1971	TGME49_245670-t26_1-p1	5.23587	9.73263	TgPDHE1a
TGME49_247220-t26_1-p1	3.14422	5.50491	TGME49_247220-t26_1-p1	3.82531	5.78843	LOPIT - GRA, putative NUDIX hydrolase
TGME49_247440-t26_1-p1	4.90064	12.3939	TGME49_247440-t26_1-p1	6.66676	15.4676	GRA33
TGME49_248140-t26_1-p1	4.59609	9.94937	TGME49_248140-t26_1-p1	5.30031	9.85551	Hypothetical
TGME49_248990-t26_1-p1	4.48694	25.3794	TGME49_248990-t26_1-p1	6.10621	30.0891	LOPIT - GRA
TGME49_249990-t26_1-p1	3.4529	17.9953	TGME49_249990-t26_1-p1	4.97297	25.4451	LOPIT - GRA
TGME49_250115-t26_1-p1	4.18739	11.2519	TGME49_250115-t26_1-p1	4.06208	9.74053	Hypothetical
TGME49_251540-t26_1-p1	7.28991	34.8172	TGME49_251540-t26_1-p1	7.87367	34.9939	GRA9
TGME49_252065-t26_1-p1	4.19242	15.6279	TGME49_252065-t26_1-p1	5.51269	18.6975	KRUF Family Protein
TGME49_252360-t26_1-p1	3.115	4.91741	TGME49_252360-t26_1-p1	5.17918	8.81785	ROP2L8
TGME49_253330-t26_1-p1	5.95844	17.1343	TGME49_253330-t26_1-p1	5.97637	14.8426	BPK1
TGME49_253900-t26_1-p1	4.07078	10.1981	TGME49_253900-t26_1-p1	4.73444	10.189	TgPBGS
TGME49_254000-t26_1-p1	3.64822	7.77224	TGME49_254000-t26_1-p1	5.19166	9.64797	LOPIT - GRA
TGME49_254470-t26_1-p1	5.40327	36.7404	TGME49_254470-t26_1-p1	6.4196	43.3531	MYR1
TGME49_254720-t26_1-p1	6.84053	13.129	TGME49_254720-t26_1-p1	8.7455	15.5423	GRA8
TGME49_257380-t26_1-p1	6.08077	6.05518	TGME49_257380-t26_1-p1	6.55165	5.68654	Hypothetical
TGME49_258458-t26_1-p1	4.69568	8.44556	TGME49_258458-t26_1-p1	6.48293	10.9669	LOPIT - GRA
TGME49_258462-t26_1-p1	4.77217	5.87248	TGME49_258462-t26_1-p1	6.37486	8.74445	LOPIT - GRA
TGME49_258870-t26_1-p1	7.20306	67.5448	TGME49_258870-t26_1-p1	8.45596	70.6202	CST7
TGME49_258950-t26_1-p1	4.95643	11.6358	TGME49_258950-t26_1-p1	5.55917	16.3374	Lectin Family Protein
TGME49_260520-t26_1-p1	7.27711	39.9303	TGME49_260520-t26_1-p1	8.08565	35.8435	GRA53/CST6
TGME49_261650-t26_1-p1	5.96827	28.9744	TGME49_261650-t26_1-p1	5.5394	26.275	CST4
TGME49_261970-t26_1-p1	3.83665	5.47228	TGME49_261970-t26_1-p1	4.52134	6.25327	Hypothetical
TGME49_262110-t26_1-p1	5.17978	17.766	TGME49_262110-t26_1-p1	4.03361	8.50494	LOPIT - cytosol
TGME49_262400-t26_1-p1	3.6019	10.7105	TGME49_262400-t26_1-p1	4.54761	15.0755	Lipase, LOPIT - GRA
TGME49_262730-t26_1-p1	3.97441	9.93326	TGME49_262730-t26_1-p1	4.99456	16.0403	ROP16
TGME49_263220-t26_1-p1	3.23493	9.42147	TGME49_263220-t26_1-p1	4.85677	12.6638	ROP21
TGME49_263560-t26_1-p1	3.60371	7.66609	TGME49_263560-t26_1-p1	4.24853	9.02828	Hypothetical
TGME49_264660-t26_1-p1	8.97941	315.716	TGME49_264660-t26_1-p1	8.42481	255.152	CST1
TGME49_266410-t26_1-p1	3.01824	6.24578	TGME49_266410-t26_1-p1	4.32055	13.5768	LOPIT - GRA
TGME49_267590-t26_1-p1	2.7333	5.11303	TGME49_267590-t26_1-p1	5.44843	10.1356	LOPIT - ER
TGME49_267740-t26_1-p1	6.61811	12.7704	TGME49_267740-t26_1-p1	6.62336	14.333	GRA48
TGME49_268225-t26_1-p1	5.86246	47.1803	TGME49_268225-t26_1-p1	5.25115	36.3304	Hypothetical
TGME49_268230-t26_1-p1	6.62626	6.47577	TGME49_268230-t26_1-p1	5.61626	5.93226	Hypothetical
TGME49_269190-t26_1-p1	3.39048	12.7209	TGME49_269190-t26_1-p1	3.02889	9.44251	GAPDH2
TGME49_269690-t26_1-p1	7.34026	90.5944	TGME49_269690-t26_1-p1	8.43114	88.2394	GRA29
TGME49_269920-t26_1-p1	3.64167	16.8593	TGME49_269920-t26_1-p1	5.00729	24.1877	Phosphatidylserine Decarboxylase, LOPIT - GRA
TGME49_269950-t26_1-p1	3.91652	18.4012	TGME49_269950-t26_1-p1	5.98943	30.387	GRA61
TGME49_270240-t26_1-p1	8.35874	57.9887	TGME49_270240-t26_1-p1	7.94835	47.4211	MAG1
TGME49_270250-t26_1-p1	6.19395	9.74007	TGME49_270250-t26_1-p1	7.72716	11.5672	GRA1
TGME49_270320-t26_1-p1	6.71318	43.1085	TGME49_270320-t26_1-p1	7.75093	41.6037	TgPPM3C
TGME49_272460-t26_1-p1	3.75899	6.71326	TGME49_272460-t26_1-p1	4.50038	10.3009	LOPIT - GRA
TGME49_272695-t26_1-p1	3.92573	9.1151	TGME49_272695-t26_1-p1	4.71174	12.2437	LOPIT - ER
TGME49_275440-t26_1-p1	5.23205	8.38718	TGME49_275440-t26_1-p1	5.71203	8.8164	GRA6
TGME49_275470-t26_1-p1	6.09729	23.0189	TGME49_275470-t26_1-p1	6.873	21.266	GRA15
TGME49_275690-t26_1-p1	3.52662	6.87513	TGME49_275690-t26_1-p1	2.72155	4.91199	ClpB, putative
TGME49_275860-t26_1-p1	5.4689	21.6989	TGME49_275860-t26_1-p1	6.51409	27.1949	GRA12B
TGME49_278770-t26_1-p1	3.85286	10.9209	TGME49_278770-t26_1-p1	3.53484	8.71906	Hypothetical
TGME49_278830-t26_1-p1	3.55279	9.35185	TGME49_278830-t26_1-p1	3.94446	12.1669	Glucose-6-phosphate 1-dehydrogenase
TGME49_279100-t26_1-p1	5.17635	8.30457	TGME49_279100-t26_1-p1	6.33889	13.7486	MAF1a
TGME49_279420-t26_1-p1	3.93172	15.1868	TGME49_279420-t26_1-p1	4.54584	15.0687	LOPIT - rhoptry
TGME49_280570-t26_1-p1	3.5806	6.36764	TGME49_280570-t26_1-p1	4.32475	8.57458	SAG4
TGME49_282055-t26_1-p1	4.00944	7.19048	TGME49_282055-t26_1-p1	4.78505	9.58438	PP2C-hn
TGME49_282170-t26_1-p1	4.75924	14.5873	TGME49_282170-t26_1-p1	5.59573	16.4503	LOPIT - GRA
TGME49_286000-t26_1-p1	5.3027	32.2967	TGME49_286000-t26_1-p1	4.81378	22.4075	Hypothetical
TGME49_286630-t26_1-p1	5.18015	12.1524	TGME49_286630-t26_1-p1	5.80812	11.7137	Redoxin-domain containing protein
TGME49_286680-t26_1-p1	3.37149	7.67449	TGME49_286680-t26_1-p1	4.01175	7.28903	Hypothetical
TGME49_288650-t26_1-p1	8.77387	51.2195	TGME49_288650-t26_1-p1	9.37213	47.7632	GRA12
TGME49_288840-t26_1-p1	3.55757	11.1466	TGME49_288840-t26_1-p1	4.37528	13.1518	GRA18
TGME49_289000-t26_1-p1	3.36145	4.75879	TGME49_289000-t26_1-p1	4.34643	5.32068	LOPIT - apicoplast
TGME49_289380-t26_1-p1	4.78514	40.4947	TGME49_289380-t26_1-p1	6.37598	47.8523	GRA39
TGME49_289540-t26_1-p1	7.56134	86.4218	TGME49_289540-t26_1-p1	7.48006	74.313	SFP1
TGME49_290700-t26_1-p1	6.08073	12.9987	TGME49_290700-t26_1-p1	6.76363	12.4772	GRA25
TGME49_291630-t26_1-p1	3.18173	5.5799	TGME49_291630-t26_1-p1	3.68194	6.07507	LOPIT - GRA
TGME49_291890-t26_1-p1	2.64899	4.92345	TGME49_291890-t26_1-p1	5.28432	9.82508	MIC1
TGME49_292020-t26_1-p1	2.88263	32.6198	TGME49_292020-t26_1-p1	3.84997	46.0234	GCC2/GCC3 domain containing protein
TGME49_293180-t26_1-p1	2.76508	6.91003	TGME49_293180-t26_1-p1	2.14825	4.329	NADP-specific glutamate dehydrogenase
TGME49_293590-t26_1-p1	4.95745	12.5384	TGME49_293590-t26_1-p1	5.7943	13.4905	3-oxoacyl--carrier protein synthase I/II, putative
TGME49_294200-t26_1-p1	5.88971	25.4454	TGME49_294200-t26_1-p1	5.78328	23.1765	Glucose-6-phosphate 1-dehydrogenase, LOPIT - GRA
TGME49_294800-t26_1-p1	2.73853	7.24395	TGME49_294800-t26_1-p1	2.11397	4.90476	EF1a
TGME49_295090-t26_1-p1	3.18162	6.11591	TGME49_295090-t26_1-p1	4.62096	7.8263	LOPIT - ER
TGME49_297650-t26_1-p1	4.58397	10.7511	TGME49_297650-t26_1-p1	5.42511	10.9362	Ser/Thr phosphatase family protein
TGME49_297710-t26_1-p1	5.17587	19.6009	TGME49_297710-t26_1-p1	5.35754	16.518	Hypothetical
TGME49_297745-t26_1-p1	3.34511	25.1214	TGME49_297745-t26_1-p1	4.53064	38.0893	Hypothetical
TGME49_297900-t26_1-p1	5.49073	33.4843	TGME49_297900-t26_1-p1	5.76973	30.061	LOPIT - GRA
TGME49_297960-t26_1-p1	3.40272	7.18318	TGME49_297960-t26_1-p1	4.71809	9.43934	RON6
TGME49_299780-t26_1-p1	4.02849	10.784	TGME49_299780-t26_1-p1	6.4422	15.9784	LOPIT - GRA
TGME49_300100-t26_1-p1	2.34667	4.93469	TGME49_300100-t26_1-p1	3.95054	11.641	RON2
TGME49_304740-t26_1-p1	3.13589	8.56979	TGME49_304740-t26_1-p1	5.43439	15.1244	ROP35, LOPIT - GRA
TGME49_304955-t26_1-p1	5.35062	18.3549	TGME49_304955-t26_1-p1	7.30535	20.249	TgPPM11C
TGME49_306060-t26_1-p1	3.68333	25.4686	TGME49_306060-t26_1-p1	4.64	33.9944	RON8
TGME49_306890-t26_1-p1	4.29949	24.1722	TGME49_306890-t26_1-p1	3.58298	15.5279	LOPIT - GRA
TGME49_308970-t26_1-p1	6.78273	21.7071	TGME49_308970-t26_1-p1	8.23665	23.7943	GRA12D
TGME49_309600-t26_1-p1	4.17165	19.8108	TGME49_309600-t26_1-p1	5.56527	27.2404	LOPIT - GRA
TGME49_309930-t26_1-p1	4.71489	19.4349	TGME49_309930-t26_1-p1	6.24007	26.9862	GRA56
TGME49_310010-t26_1-p1	3.28342	5.78249	TGME49_310010-t26_1-p1	4.68935	12.8712	RON1
TGME49_310750-t26_1-p1	3.13653	6.53573	TGME49_310750-t26_1-p1	3.91593	9.32704	emp24/gp25L/p24 family protein
TGME49_310780-t26_1-p1	6.67381	16.5471	TGME49_310780-t26_1-p1	9.12626	16.0747	GRA4
TGME49_310790-t26_1-p1	5.29925	8.48619	TGME49_310790-t26_1-p1	6.7354	9.18368	CST9
TGME49_311210-t26_1-p1	3.33219	15.6277	TGME49_311210-t26_1-p1	4.74584	20.666	LOPIT - ER
TGME49_311720-t26_1-p1	4.89456	28.7984	TGME49_311720-t26_1-p1	6.33178	36.0409	hsp70/BiP
TGME49_312330-t26_1-p1	6.16516	4.87086	TGME49_312330-t26_1-p1	5.60398	5.92036	CST10
TGME49_312420-t26_1-p1	6.95164	89.8502	TGME49_312420-t26_1-p1	7.50267	84.7414	GRA38
TGME49_313080-t26_1-p1	3.66314	7.17125	TGME49_313080-t26_1-p1	4.9033	13.5298	LOPIT - ER
TGME49_316250-t26_1-p1	5.06096	12.7996	TGME49_316250-t26_1-p1	5.05293	11.699	GRA45
TGME49_318525-t26_1-p1	3.44193	12.4002	TGME49_318525-t26_1-p1	4.37738	17.5297	Hypothetical
TGME49_319340-t26_1-p1	5.81087	20.9425	TGME49_319340-t26_1-p1	7.2419	23.4579	GRA52/CST5
TGME49_320490-t26_1-p1	3.20039	7.74545	TGME49_320490-t26_1-p1	3.39484	8.29139	N-acyl phosphoatidylethanolamine-hydrolyzing Phospholipase D family protein, LOPIT - GRA
A0A0B4J2D5	3.17938	1.30152	A0A0B4J2D5	2.09616	0.77541
A0AVK6	0.932028	#DIV/0!	A0AVK6	-0.963517	#DIV/0!
A0FGR8	-1.21521	0.756771	A0FGR8	1.17282	0.90073
A1L0T0	1.40365	0.60457	A1L0T0	0.579349	0.205345
A2NJV5	-2.72456	1.14053	A2NJV5	3.35665	1.19829
A2RUQ5	3.00355	#DIV/0!	A2RUQ5	-0.837081	#DIV/0!
A5D8V6	5.81839	3.41163	A5D8V6	5.20338	2.78065
A5YKK6	0.394815	0.272713	A5YKK6	3.00681	2.66474
A6NHL2; Q9BQE3; P68366	0.442625	0.1817	A6NHL2; Q9BQE3; P68366	4.39109	1.49362
A6NHQ2	-1.39394	#DIV/0!	A6NHQ2	-0.750823	#DIV/0!
A6NHQ2; P22087	-1.07945	#DIV/0!	A6NHQ2; P22087	0.126723	#DIV/0!
C9J7I0	0.762605	0.320974	C9J7I0	-0.891508	#DIV/0!
C9JN71	1.69366	#DIV/0!	C9JN71	0.200802	#DIV/0!
O00139	-0.0195312	0.00764134	O00139	-1.50193	0.80815
O00148	-0.670883	#DIV/0!	O00148	4.30932	1.47187
O00148; Q13838	1.53319	0.97521	O00148; Q13838	2.02957	1.70612
O00151	0.726011	1.16203	O00151	0.845662	1.04181
O00154	-1.07833	0.663813	O00154	-0.0377241	0.017306
O00159	0.197843	0.711484	O00159	0.87185	4.13861
O00159; TGME49_278870-t26_1-p1	0.862522	#DIV/0!	O00159; TGME49_278870-t26_1-p1	4.44002	#DIV/0!
O00161	0.787646	0.332028	O00161	-1.85784	0.688163
O00203	2.76053	#DIV/0!	O00203	0.144752	#DIV/0!
O00233	1.21083	0.519685	O00233	-2.125	1.50293
O00264	0.338123	0.297964	O00264	2.1476	2.63559
O00273	2.21992	#DIV/0!	O00273	3.72368	#DIV/0!
O00299	1.71203	1.39852	O00299	-2.00448	1.93854
O00303	2.29887	#DIV/0!	O00303	1.77417	0.657101
O00330	0.815285	0.344244	O00330	0.608234	0.216049
O00408	3.27286	#DIV/0!	O00408	4.02841	#DIV/0!
O00422	-1.16459	0.499212	O00422	-0.122247	0.0568122
O00469	5.52747	#DIV/0!	O00469	4.16561	#DIV/0!
O00479	-4.41322	#DIV/0!	O00479	-0.995005	#DIV/0!
O00483	-0.930091	0.395125	O00483	-0.894501	0.323568
O00487	0.0159073	#DIV/0!	O00487	1.30474	0.692641
O00488	-1.03571	0.635091	O00488	1.0118	0.524151
O00505	0.419294	#DIV/0!	O00505	-0.493782	0.173843
O00522	-0.804993	#DIV/0!	O00522	-2.69148	#DIV/0!
O00560	0.861128	0.36454	O00560	2.6113	0.956598
O00567	0.445515	0.359135	O00567	-2.41222	1.72994
O00571	1.32991	3.20691	O00571	0.345539	0.541384
O00571; TGME49_226250-t26_1-p1	0.328596	#DIV/0!	O00571; TGME49_226250-t26_1-p1	0.981601	#DIV/0!
O00571; TGME49_236650-t26_1-p1; Q92841; P17844	0.474586	#DIV/0!	O00571; TGME49_236650-t26_1-p1; Q92841; P17844	0.525011	#DIV/0!
O00629; O00505	-0.0232276	#DIV/0!	O00629; O00505	4.08297	#DIV/0!
O00763	-1.13016	6.87603	O00763	-2.48418	19.123
O00767	-1.48418	#DIV/0!	O00767	-0.995542	0.514949
O14617	-0.130506	0.109013	O14617	0.224866	0.17952
O14683	0.297339	#DIV/0!	O14683	0.798102	#DIV/0!
O14684	2.97704	1.23142	O14684	4.95414	1.63671
O14735	1.05398	0.450141	O14735	-0.483256	0.236177
O14828	0.913582	0.553476	O14828	0.270424	0.128427
O14880	0.0327187	#DIV/0!	O14880	-0.28664	#DIV/0!
O14907	-4.43132	#DIV/0!	O14907	3.76022	#DIV/0!
O14908	2.23458	0.953084	O14908	1.18998	0.436088
O14950	-0.28996	0.252464	O14950	-1.1429	0.993303
O14974	1.15577	2.20787	O14974	1.40915	2.22242
O14976	-0.169024	#DIV/0!	O14976	3.58895	#DIV/0!
O14979	1.55972	0.672463	O14979	2.39048	0.880266
O14980	2.52736	1.06685	O14980	3.71972	1.30707
O15027	4.34575	1.66198	O15027	2.8158	1.02539
O15031	7.07259	#DIV/0!	O15031	6.44643	#DIV/0!
O15042	2.49213	1.05343	O15042	-3.41505	1.21618
O15075	-0.0874012	0.0649221	O15075	-0.106753	0.0758132
O15078	5.4686	#DIV/0!	O15078	-0.620274	#DIV/0!
O15143	1.48616	1.41653	O15143	-3.09006	2.74564
O15144	2.15123	1.8023	O15144	-4.39834	8.0816
O15145	0.122283	0.0663476	O15145	-4.16475	3.05018
O15173	0.878946	0.530547	O15173	2.6909	1.94912
O15260	0.973101	#DIV/0!	O15260	2.15323	#DIV/0!
O15264	0.298603	#DIV/0!	O15264	-1.05524	#DIV/0!
O15269	0.660671	#DIV/0!	O15269	-0.792935	0.285168
O15371	-3.224	2.75507	O15371	2.19883	1.87167
O15446	-0.889267	#DIV/0!	O15446	2.1826	#DIV/0!
O15460	-0.690601	0.407886	O15460	-1.95066	1.36532
O15511	0.865462	0.36646	O15511	0.293418	0.169382
O43143	1.236	0.530811	O43143	2.59858	0.952257
O43166	0.332144	0.372761	O43166	0.358559	0.320041
O43169	-3.42106	#DIV/0!	O43169	1.4507	0.778026
O43175	1.05022	1.42823	O43175	0.484333	0.47916
O43237	1.88751	1.219	O43237	0.13046	0.0443779
O43242	-0.0449176	0.039966	O43242	1.22431	1.75114
O43281	-0.952844	#DIV/0!	O43281	3.00123	1.08615
O43293	2.32352	#DIV/0!	O43293	-5.71963	#DIV/0!
O43426	1.81903	1.17205	O43426	1.93375	0.716162
O43491	3.26084	#DIV/0!	O43491	-2.83784	#DIV/0!
O43602	-0.995995	#DIV/0!	O43602	-0.889496	#DIV/0!
O43633	-1.52859	#DIV/0!	O43633	-3.8137	#DIV/0!
O43707	2.12319	18.2038	O43707	-4.39995	40.3694
O43772	-1.07541	#DIV/0!	O43772	3.52299	#DIV/0!
O43776	-3.22355	1.31651	O43776	-0.105675	0.0358506
O43790	3.72118	3.16631	O43790	0.609239	0.216421
O43795	0.521458	1.41549	O43795	0.965691	3.29864
O43795; O94832	0.430192	#DIV/0!	O43795; O94832	-0.288656	#DIV/0!
O43837	1.4272	1.13859	O43837	0.631545	0.501896
O43852	-0.0299913	0.028587	O43852	-0.231147	0.23937
O43865	-4.10806	#DIV/0!	O43865	-4.52314	#DIV/0!
O60264	1.83785	#DIV/0!	O60264	2.90715	#DIV/0!
O60282	-0.998233	#DIV/0!	O60282	-1.4773	0.545464
O60313	1.12999	0.698786	O60313	-1.14234	0.7445
O60427	-0.773776	0.325903	O60427	4.41448	1.4998
O60437	5.23817	#DIV/0!	O60437	2.69156	1.50639
O60488; O95573	-1.6682	0.719102	O60488; O95573	6.42095	1.9616
O60493	1.88823	1.56053	O60493	1.48356	1.18394
O60504	0.296981	0.120143	O60504	0.336142	0.161107
O60506	0.0908949	0.0490466	O60506	0.356625	0.171403
O60664	2.19487	2.22175	O60664	1.80224	1.70762
O60669	0.264815	#DIV/0!	O60669	0.0592214	0.0199881
O60701	-0.875312	0.868082	O60701	0.0788829	0.0697624
O60716	2.06074	0.883133	O60716	-0.375817	0.130977
O60763	2.96859	1.93	O60763	-1.93527	#DIV/0!
O60784	1.83404	1.51067	O60784	-0.186896	0.0639547
O60831	-0.166592	#DIV/0!	O60831	1.14218	#DIV/0!
O60841	-0.497806	#DIV/0!	O60841	3.42455	#DIV/0!
O60884	2.72841	1.14195	O60884	3.93539	#DIV/0!
O75083	1.87209	2.68324	O75083	-0.202243	0.237574
O75116	-0.434331	0.178157	O75116	-0.525174	0.185363
O75165	2.25165	0.959861	O75165	0.600431	0.213154
O75190	-2.91423	#DIV/0!	O75190	-0.144757	0.0493166
O75323	0.0317305	0.0169412	O75323	2.42036	#DIV/0!
O75340	2.10831	1.76293	O75340	3.69682	2.71423
O75348	0.325543	0.132097	O75348	-3.84841	#DIV/0!
O75352	3.84725	#DIV/0!	O75352	2.15414	#DIV/0!
O75367	-2.7252	2.32144	O75367	-3.53021	3.1678
O75369	0.787899	1.72226	O75369	-0.443117	0.804026
O75369; Q14315	-0.0716731	0.0282335	O75369; Q14315	-0.476746	0.167609
O75381	0.687685	0.406017	O75381	-0.356696	0.293935
O75390	0.549564	0.452633	O75390	-1.09346	1.04849
O75396	2.13099	1.38467	O75396	2.5168	2.87322
O75400	-2.5968	#DIV/0!	O75400	-1.67518	#DIV/0!
O75477; O94905	-0.757056	#DIV/0!	O75477; O94905	-0.625152	#DIV/0!
O75494	1.34948	0.580817	O75494	4.65998	1.56339
O75521	-2.11937	#DIV/0!	O75521	3.1454	#DIV/0!
O75525	1.60206	0.690724	O75525	1.86626	#DIV/0!
O75569	2.17515	#DIV/0!	O75569	-0.358093	#DIV/0!
O75592	-1.17209	#DIV/0!	O75592	-1.67952	#DIV/0!
O75600	-0.0429706	#DIV/0!	O75600	-3.36206	#DIV/0!
O75663	2.55502	#DIV/0!	O75663	-0.881472	#DIV/0!
O75683	0.146376	0.197866	O75683	2.24606	4.83945
O75718	-1.85636	0.798718	O75718	1.97362	1.08715
O75746	1.33679	0.840008	O75746	1.96564	1.8939
O75746; Q9UJS0	0.348415	0.141713	O75746; Q9UJS0	1.51014	1.02177
O75828; P16152	2.98932	1.23575	O75828; P16152	-0.54053	0.191014
O75874	-1.8337	0.789221	O75874	0.874362	0.315937
O75886	-2.16087	0.923639	O75886	-4.03779	2.23225
O75955	0.968567	0.860511	O75955	-0.345152	0.283649
O76003	-3.29724	#DIV/0!	O76003	-3.27471	1.17294
O76013	6.12919	4.84923	O76013	2.87956	1.61325
O76013; P02533; Q15323; Q14525; P13645; P19012; P13646; Q04695; P08779	-0.669301	#DIV/0!	O76013; P02533; Q15323; Q14525; P13645; P19012; P13646; Q04695; P08779	-3.18149	#DIV/0!
O76021	0.0609309	0.0544745	O76021	1.37388	1.65075
O76031	-3.86965	#DIV/0!	O76031	-3.56739	#DIV/0!
O76062	1.07809	0.460844	O76062	5.05746	1.66176
O76094	4.58513	#DIV/0!	O76094	-2.55056	#DIV/0!
O94808	-4.36369	#DIV/0!	O94808	5.13201	#DIV/0!
O94808; Q06210	2.65635	#DIV/0!	O94808; Q06210	0.988494	#DIV/0!
O94826	1.00093	0.426579	O94826	-1.13388	0.593801
O94832	1.16083	7.34944	O94832	-1.17006	6.46219
O94832; B0I1T2	4.30008	#DIV/0!	O94832; B0I1T2	-3.73111	1.31039
O94875	5.50275	1.95841	O94875	2.28524	1.27081
O94888	1.15423	#DIV/0!	O94888	4.84918	#DIV/0!
O94910	-2.30911	#DIV/0!	O94910	1.25891	#DIV/0!
O94915	2.43354	#DIV/0!	O94915	-2.10562	#DIV/0!
O94925	-0.225104	0.244181	O94925	0.629351	0.73251
O94973	0.445479	0.18292	O94973	1.31213	0.482672
O94979	3.01293	1.95755	O94979	2.53406	1.41575
O95070	-0.380341	#DIV/0!	O95070	1.48466	#DIV/0!
O95232	-2.59737	3.56441	O95232	-2.04872	1.98954
O95292	-0.0307546	0.0225273	O95292	3.20652	5.16134
O95292; Q9P0L0	1.91263	#DIV/0!	O95292; Q9P0L0	4.81879	#DIV/0!
O95299	-0.504046	0.509298	O95299	-1.44747	1.61813
O95336	0.247426	#DIV/0!	O95336	-1.7732	0.65674
O95340	2.34021	#DIV/0!	O95340	3.03908	#DIV/0!
O95347	0.089011	#DIV/0!	O95347	1.02957	#DIV/0!
O95372	3.06926	1.26367	O95372	3.21892	1.15551
O95373	0.817609	0.345272	O95373	0.867569	0.443158
O95394	2.71497	1.137	O95394	0.00945346	0.00317264
O95425	0.960958	3.29696	O95425	0.923062	2.83724
O95433	0.365441	0.20633	O95433	-1.32276	0.879037
O95571	-0.646081	0.611492	O95571	-0.826751	0.754294
O95573	0.45534	0.412791	O95573	2.16139	4.3643
O95684	-1.80507	#DIV/0!	O95684	-3.23244	#DIV/0!
O95782	0.791927	0.856609	O95782	2.32551	2.61366
O95782; O94973	1.08286	0.979207	O95782; O94973	-0.285982	0.189496
O95793	-1.28099	#DIV/0!	O95793	-5.13785	#DIV/0!
O95816	2.17932	1.41727	O95816	-3.68632	1.2973
O95817	2.94807	1.22119	O95817	3.39304	1.20946
O95864	0.184381	0.0736492	O95864	2.96291	1.07372
O95967	-1.1632	#DIV/0!	O95967	-2.51592	#DIV/0!
O96011	3.13035	#DIV/0!	O96011	3.89852	#DIV/0!
P00338	-0.378118	0.336498	P00338	-0.881687	0.813085
P00352	-0.847073	0.737535	P00352	0.631821	0.446462
P00367	0.727434	0.914649	P00367	0.0732917	0.072163
P00387	-0.711786	0.954816	P00387	3.89337	9.80969
P00441	3.2997	#DIV/0!	P00441	3.46467	#DIV/0!
P00505	2.09708	0.897901	P00505	-0.944826	0.342668
P00533	4.59632	#DIV/0!	P00533	4.48717	#DIV/0!
P00558	0.307338	0.24039	P00558	-1.26876	1.61069
P00568	-1.34798	0.58016	P00568	4.15312	2.28985
P00918	-4.79043	#DIV/0!	P00918	-4.73611	1.58266
P00966	0.692323	0.732184	P00966	1.04968	1.27291
P01023	0.222752	0.0893743	P01023	0.438724	0.153748
P01040	1.94598	1.61368	P01040	-2.3643	#DIV/0!
P01111	1.80337	#DIV/0!	P01111	2.14538	#DIV/0!
P01112	0.143297	#DIV/0!	P01112	0.234566	#DIV/0!
P01130	4.4365	#DIV/0!	P01130	-0.441832	#DIV/0!
P01584	0.0972031	#DIV/0!	P01584	-0.812275	#DIV/0!
P01833	2.03235	#DIV/0!	P01833	-2.54102	#DIV/0!
P01834	-0.369042	0.208478	P01834	-4.05515	2.97278
P01857	-1.01105	0.618522	P01857	-5.09906	7.07188
P01859	0.586675	0.24385	P01859	-1.84575	0.683688
P01876	0.400478	0.163739	P01876	3.10192	#DIV/0!
P02100	-4.03757	#DIV/0!	P02100	2.40687	#DIV/0!
P02452	1.26071	2.34285	P02452	3.45819	5.15701
P02461	1.25832	2.06828	P02461	0.130576	0.117231
P02511	-2.34377	1.52728	P02511	-0.298388	0.103247
P02533	-0.308893	0.550494	P02533	-2.20892	5.90697
P02533; P08779	0.127548	0.106458	P02533; P08779	-5.03015	5.349
P02533; P13645; P08779	0.783995	0.330415	P02533; P13645; P08779	2.91153	1.05695
P02533; P13645; P19012; Q04695; P08779	-0.0565336	#DIV/0!	P02533; P13645; P19012; Q04695; P08779	-3.60758	#DIV/0!
P02533; P13645; P19012; Q04695; P35527; P08779	-0.516347	#DIV/0!	P02533; P13645; P19012; Q04695; P35527; P08779	-6.01327	#DIV/0!
P02533; P13645; Q7Z3Y8; P08779	-1.29075	#DIV/0!	P02533; P13645; Q7Z3Y8; P08779	-5.12834	#DIV/0!
P02533; P19012; P13646; P08779	-0.634518	#DIV/0!	P02533; P19012; P13646; P08779	0.498188	0.175457
P02533; P19012; P13646; Q04695; P08779	-0.373585	0.152339	P02533; P19012; P13646; Q04695; P08779	-4.29775	1.46877
P02533; P19012; Q04695; P08779	-0.838744	0.354625	P02533; P19012; Q04695; P08779	-1.32134	0.48618
P02533; Q04695	-0.983349	1.41663	P02533; Q04695	-3.46281	5.16502
P02533; Q04695; P08779	-0.538007	0.311481	P02533; Q04695; P08779	-1.78722	0.976761
P02538	-0.367451	0.207529	P02538	-2.25292	0.831685
P02538; P12035; Q8N1N4	0.643525	#DIV/0!	P02538; P12035; Q8N1N4	6.38444	#DIV/0!
P02538; P48668	0.93056	0.564753	P02538; P48668	0.262358	0.150642
P02538; P48668; P13647	-0.315534	0.127901	P02538; P48668; P13647	-1.49008	0.550308
P02545	-1.62326	10.4058	P02545	0.284967	0.741408
P02649	-1.51867	#DIV/0!	P02649	1.78043	#DIV/0!
P02675	-0.426486	#DIV/0!	P02675	-3.222	1.15647
P02751	-1.03702	5.87517	P02751	-0.591814	2.16715
P02765	1.67704	#DIV/0!	P02765	-1.33295	#DIV/0!
P02768	-1.0357	1.61526	P02768	-0.95329	1.34943
P02786	0.0918487	#DIV/0!	P02786	-0.0268601	0.0090325
P02792	1.98712	#DIV/0!	P02792	2.30141	0.848898
P02794	1.89754	2.17507	P02794	1.15121	0.881559
P03956	1.81707	0.782237	P03956	3.37736	2.47697
P04040	1.7009	1.09082	P04040	0.714955	0.35927
P04075	-0.0143726	0.0169294	P04075	-0.123491	0.156683
P04075; P09972	4.3806	#DIV/0!	P04075; P09972	-2.97424	1.0774
P04080	-3.59775	3.06629	P04080	-5.41033	2.87048
P04083	0.14826	0.208378	P04083	1.10488	1.7113
P04156	-0.933118	#DIV/0!	P04156	-0.191263	0.0654789
P04179	0.432995	0.246963	P04179	3.02081	2.20546
P04181	4.62376	#DIV/0!	P04181	0.0761985	0.0631163
P04216	0.886011	0.535216	P04216	-0.447791	0.217846
P04259	2.4818	1.04948	P04259	1.32864	0.706566
P04259; P02538	1.33217	0.573209	P04259; P02538	-0.443967	0.2628
P04259; P02538; P48668	0.0999779	0.173358	P04259; P02538; P48668	-2.40468	6.90362
P04259; P02538; P48668; P12035	0.357258	0.201457	P04259; P02538; P48668; P12035	-0.622641	0.221399
P04259; P02538; P48668; P13647	-0.81941	0.346069	P04259; P02538; P48668; P13647	-2.88604	1.04859
P04259; P02538; P48668; Q14CN4	-3.58548	#DIV/0!	P04259; P02538; P48668; Q14CN4	-2.90243	#DIV/0!
P04259; P48668	-0.805591	#DIV/0!	P04259; P48668	-0.880714	0.318343
P04259; P48668; P13647	-1.09914	#DIV/0!	P04259; P48668; P13647	2.01096	1.10924
P04264	0.453618	1.89597	P04264	-3.71521	31.8316
P04264; P04259	-1.28248	#DIV/0!	P04264; P04259	-5.84127	#DIV/0!
P04264; P04259; P02538; P48668; P13647	-0.85342	0.361125	P04264; P04259; P02538; P48668; P13647	-5.58726	1.78473
P04350	2.31305	0.984082	P04350	3.86489	#DIV/0!
P04350; P07437; P68371	3.69559	2.3629	P04350; P07437; P68371	0.168999	0.0790897
P04350; P68371	0.359108	0.146222	P04350; P68371	-0.77147	0.277083
P04350; Q9BUF5	0.177942	#DIV/0!	P04350; Q9BUF5	-1.38722	#DIV/0!
P04406	-0.97711	2.12107	P04406	-0.214888	0.318386
P04439	0.115435	0.0754156	P04439	0.902321	0.666492
P04439; P10316	-5.3834	#DIV/0!	P04439; P10316	3.091	#DIV/0!
P04792	0.166495	0.217774	P04792	-1.77452	3.52483
P04843	-0.0962978	0.122416	P04843	1.6362	3.45794
P04844	1.85337	2.38727	P04844	2.14742	2.88963
P04899	0.256463	0.221407	P04899	-0.859223	0.788927
P04899; P09471; Q5JWF2; P08754; P63096	0.00437517	#DIV/0!	P04899; P09471; Q5JWF2; P08754; P63096	0.269984	#DIV/0!
P05023	1.71202	1.92505	P05023	1.21074	1.62407
P05023; P13637	-0.079155	#DIV/0!	P05023; P13637	0.714625	0.359091
P05026	1.41422	0.893234	P05026	-0.0253124	0.0139235
P05089	-0.387856	#DIV/0!	P05089	1.18046	0.432455
P05090	-1.90782	0.820182	P05090	-0.504091	0.177621
P05091	3.1933	2.72896	P05091	-0.488838	0.336708
P05109	2.24777	1.46323	P05109	-7.39835	6.27063
P05120	0.348192	0.274836	P05120	0.879312	0.885301
P05129	1.68243	1.8855	P05129	1.40877	0.94421
P05141	1.07718	1.35671	P05141	0.923836	1.01522
P05161	0.443656	0.182141	P05161	0.0420384	0.0141611
P05165	-0.968379	6.2339	P05165	-1.04385	5.42495
P05166	-2.13347	5.81747	P05166	-2.44195	6.78157
P05198	3.43308	#DIV/0!	P05198	-3.3551	#DIV/0!
P05204	-0.527537	0.218205	P05204	-1.57853	0.583747
P05387	2.43307	3.30337	P05387	1.50141	1.53622
P05388	1.99911	1.66257	P05388	-0.749341	0.609005
P05408	1.39932	#DIV/0!	P05408	-4.48995	#DIV/0!
P05412	-0.611888	#DIV/0!	P05412	1.27701	#DIV/0!
P05413	-0.120723	0.047851	P05413	2.74044	1.00026
P05556	0.155037	0.0845962	P05556	3.74319	1.3139
P05771	2.36333	1.54026	P05771	2.67678	1.49793
P05771; P17252	0.00439193	0.00233323	P05771; P17252	-2.56718	1.43489
P05771; P17252; P05129	6.07667	#DIV/0!	P05771; P17252; P05129	-2.65509	#DIV/0!
P05771; P17252; Q05655	-2.06163	#DIV/0!	P05771; P17252; Q05655	-3.41174	#DIV/0!
P05997	1.81485	#DIV/0!	P05997	0.78379	#DIV/0!
P06396	-1.22668	2.13265	P06396	-0.326714	0.400911
P06454	4.84737	#DIV/0!	P06454	7.71487	#DIV/0!
P06576	-1.26457	1.94191	P06576	1.30913	2.02013
P06702	-0.535765	0.379607	P06702	-5.64991	5.96479
P06703	-0.462691	0.50246	P06703	1.40044	1.10692
P06727	0.516427	#DIV/0!	P06727	0.314461	#DIV/0!
P06733	0.696482	1.10424	P06733	-0.799952	1.39585
P06744	1.99458	1.29213	P06744	3.4249	1.91367
P06748	1.88407	1.86597	P06748	1.96523	1.89343
P06753	-0.483182	0.392589	P06753	-0.896436	0.748099
P06756	-0.744168	#DIV/0!	P06756	1.22997	#DIV/0!
P07093	-0.82551	0.716081	P07093	0.132225	0.0944599
P07108	1.27119	0.795035	P07108	3.25301	1.16618
P07195	-1.37276	0.591037	P07195	2.41269	1.34529
P07195; P00338	-2.07681	#DIV/0!	P07195; P00338	-2.31835	#DIV/0!
P07203	2.55811	1.66834	P07203	1.26207	0.833426
P07237	-0.335748	0.447369	P07237	0.600938	1.07412
P07305	-1.64914	2.92824	P07305	-1.40054	1.8237
P07339	-0.191823	0.0766893	P07339	-3.27084	#DIV/0!
P07355	-1.34072	4.30486	P07355	-0.577626	1.08148
P07384	0.534739	#DIV/0!	P07384	-0.631934	#DIV/0!
P07437	0.459264	0.188821	P07437	4.97655	1.64218
P07437; P68371	0.859619	#DIV/0!	P07437; P68371	4.5761	#DIV/0!
P07476	-0.281767	0.157014	P07476	-3.62325	2.66014
P07477	-1.1299	0.483833	P07477	-2.49863	0.917914
P07711	2.49423	#DIV/0!	P07711	3.2078	#DIV/0!
P07737	0.971622	1.19675	P07737	0.8222	1.06597
P07741	0.700763	#DIV/0!	P07741	1.62215	0.879065
P07814	0.883465	1.40507	P07814	0.91312	1.34414
P07858	-0.254197	0.196439	P07858	0.0190139	0.0155014
P07900	0.00829792	0.00836861	P07900	-2.13214	3.5897
P07900; P08238	0.298249	0.308967	P07900; P08238	-0.0342072	0.0298559
P07910	2.06712	1.7251	P07910	0.166566	0.141403
P07948	3.85559	#DIV/0!	P07948	3.41974	1.21761
P07951	2.55315	4.70795	P07951	1.70284	3.01121
P07996	-1.77828	4.11966	P07996	-0.790502	1.37499
P07996; P35442	3.2989	#DIV/0!	P07996; P35442	0.434019	#DIV/0!
P08123	0.795413	1.16346	P08123	0.938969	1.39204
P08133	0.532517	0.759892	P08133	0.876909	1.3382
P08134	-0.345343	#DIV/0!	P08134	6.21943	#DIV/0!
P08134; P61586	1.47492	0.935042	P08134; P61586	1.34153	0.893205
P08134; P62745; P61586	0.634059	#DIV/0!	P08134; P62745; P61586	-4.85294	#DIV/0!
P08195	2.04755	2.05296	P08195	0.957818	0.896145
P08237	2.5359	1.65386	P08237	3.09968	1.11778
P08238	0.954461	1.5483	P08238	0.530242	0.696202
P08240	-0.399188	#DIV/0!	P08240	1.17565	0.617835
P08243	-1.56411	#DIV/0!	P08243	-1.68266	#DIV/0!
P08473	2.53221	4.26829	P08473	-1.38224	2.28749
P08559	1.28729	1.83948	P08559	-1.02952	1.5638
P08572	3.11673	#DIV/0!	P08572	-4.17683	#DIV/0!
P08590	1.82195	1.17406	P08590	4.28692	#DIV/0!
P08621	1.08971	0.466003	P08621	0.851823	0.307405
P08670	-0.504133	1.88494	P08670	1.9375	12.7039
P08670; P07196; Q16352	-0.590799	#DIV/0!	P08670; P07196; Q16352	1.68493	#DIV/0!
P08670; Q16352	0.557074	#DIV/0!	P08670; Q16352	7.41572	#DIV/0!
P08670; Q9NSB2	-0.135005	#DIV/0!	P08670; Q9NSB2	1.47463	#DIV/0!
P08708	0.75705	0.556176	P08708	-0.731513	0.592544
P08758	-0.298851	0.411716	P08758	1.72263	2.89001
P08779	0.464653	1.02353	P08779	-2.35655	7.22108
P08865	0.91458	0.913809	P08865	1.29062	1.27909
P09038	-1.56044	1.25971	P09038	1.22378	0.804833
P09132	4.50528	#DIV/0!	P09132	3.36601	#DIV/0!
P09211	-2.96367	2.53119	P09211	-4.64733	2.52825
P09382	-0.0236351	0.0253591	P09382	0.263215	0.275313
P09429	-2.40248	#DIV/0!	P09429	1.76466	0.653559
P09471	1.70781	1.09558	P09471	1.75792	1.44339
P09493	1.0692	2.29348	P09493	0.513681	0.861666
P09493; P06753	0.0374517	0.0332485	P09493; P06753	0.305624	0.269127
P09493; P07951	2.73239	1.14341	P09493; P07951	-1.26845	0.671533
P09496	1.01065	0.618255	P09496	1.37931	0.921819
P09497	0.673235	0.640913	P09497	1.08068	0.819504
P09543	2.07298	1.73048	P09543	2.1278	2.60567
P09619	1.45696	0.922667	P09619	0.562261	0.277518
P09619; P28482; P27361	-0.48295	#DIV/0!	P09619; P28482; P27361	1.49103	#DIV/0!
P09622	-1.56301	#DIV/0!	P09622	-1.35042	1.06099
P09651	2.03594	1.69644	P09651	0.799719	0.655993
P09874	0.458727	0.262625	P09874	0.222418	0.12682
P09914	2.87049	1.19353	P09914	1.22863	0.808441
P09936	1.44679	1.57467	P09936	2.89916	2.55973
P09960	3.32153	#DIV/0!	P09960	2.59939	#DIV/0!
P0C645	-0.980984	#DIV/0!	P0C645	-1.60526	#DIV/0!
P0CG39; P60709; P62736; P68032; P63261	-0.188467	#DIV/0!	P0CG39; P60709; P62736; P68032; P63261	-3.83616	#DIV/0!
P0CG39; P60709; P62736; TGME49_209030-t26_1-p1; P68032; P63261	0.972518	#DIV/0!	P0CG39; P60709; P62736; TGME49_209030-t26_1-p1; P68032; P63261	-0.0326545	#DIV/0!
P0CG39; P60709; P63261	0.224055	0.0899106	P0CG39; P60709; P63261	-3.09237	1.11545
P0CG39; P60709; TGME49_209030-t26_1-p1; P68032; P63261	1.02689	#DIV/0!	P0CG39; P60709; TGME49_209030-t26_1-p1; P68032; P63261	-4.62624	#DIV/0!
P0DMV9	0.830714	0.498797	P0DMV9	-1.7655	2.44642
P0DMV9; P34931	-0.554062	0.393816	P0DMV9; P34931	-1.03025	0.775658
P0DOY2	5.142	1.87152	P0DOY2	-1.81601	0.993812
P0DP25	-0.781261	0.672429	P0DP25	-0.243014	0.178036
P0DP25; TGME49_249240-t26_1-p1	1.02156	0.779036	P0DP25; TGME49_249240-t26_1-p1	2.0582	2.00048
P0DPH8	1.81699	0.782202	P0DPH8	3.32107	#DIV/0!
P0DPH8; A6NHL2; Q9NY65; Q9BQE3; P68366	0.746062	0.443621	P0DPH8; A6NHL2; Q9NY65; Q9BQE3; P68366	2.36951	1.32011
P0DPH8; A6NHL2; Q9NY65; TGME49_316400-t26_1-p1; Q9BQE3; P68366	1.20026	0.515008	P0DPH8; A6NHL2; Q9NY65; TGME49_316400-t26_1-p1; Q9BQE3; P68366	3.58123	1.26626
P0DPH8; P68366	4.44541	1.68966	P0DPH8; P68366	2.31392	0.853323
P0DPH8; Q9BQE3	0.751005	0.551222	P0DPH8; Q9BQE3	2.29679	1.63876
P0DPH8; Q9BQE3; P68366	0.0622748	#DIV/0!	P0DPH8; Q9BQE3; P68366	0.302863	#DIV/0!
P0DPH8; Q9NY65; P68366	0.618891	#DIV/0!	P0DPH8; Q9NY65; P68366	1.53404	#DIV/0!
P0DPH8; Q9NY65; Q9BQE3; P68366	0.542151	0.384558	P0DPH8; Q9NY65; Q9BQE3; P68366	-0.281426	0.13386
P0DPH8; Q9NY65; TGME49_316400-t26_1-p1; Q9BQE3	0.947053	0.402654	P0DPH8; Q9NY65; TGME49_316400-t26_1-p1; Q9BQE3	1.07218	0.391148
P0DPH8; Q9NY65; TGME49_316400-t26_1-p1; Q9BQE3; P68366	-0.413013	0.234871	P0DPH8; Q9NY65; TGME49_316400-t26_1-p1; Q9BQE3; P68366	0.484003	0.288344
P0DPH8; TGME49_316400-t26_1-p1; Q9BQE3; P68366	0.963119	0.586443	P0DPH8; TGME49_316400-t26_1-p1; Q9BQE3; P68366	0.467664	0.2281
P10301	-1.18062	0.506314	P10301	1.33625	0.49186
P10316	-0.634596	#DIV/0!	P10316	1.87019	#DIV/0!
P10412	-1.02065	1.27044	P10412	-0.0428807	0.0326991
P10515	-1.63464	1.04516	P10515	-0.557129	0.388532
P10599	-0.792627	0.773433	P10599	-0.388538	0.262638
P10620	2.21268	1.4397	P10620	1.14302	0.745002
P10636	1.75765	#DIV/0!	P10636	2.18703	1.21313
P10644	0.937625	1.04611	P10644	4.3323	2.37785
P10809	-1.68538	3.6327	P10809	1.1664	2.618
P10909	3.0341	#DIV/0!	P10909	0.347132	0.120664
P11021	-0.827283	2.7872	P11021	1.35423	5.40381
P11047	-1.07831	0.663799	P11047	2.01124	0.744544
P11142	1.10724	1.97971	P11142	0.574373	0.956482
P11142; TGME49_273760-t26_1-p1	3.43019	#DIV/0!	P11142; TGME49_273760-t26_1-p1	1.53171	0.566062
P11166	-0.849259	0.359282	P11166	1.67713	0.911575
P11177	-0.542402	0.314215	P11177	-0.786865	0.838437
P11182	0.172539	#DIV/0!	P11182	0.668418	0.23845
P11216	0.555426	0.568464	P11216	0.747908	0.898561
P11233	2.9273	#DIV/0!	P11233	2.31917	#DIV/0!
P11277	-2.0779	#DIV/0!	P11277	-6.9795	#DIV/0!
P11277; Q01082; O15020	-0.966606	0.411336	P11277; Q01082; O15020	-0.0857126	0.0290147
P11279	3.14634	#DIV/0!	P11279	0.0805249	0.027243
P11310	0.978325	0.596601	P11310	1.77371	1.22634
P11387	-1.41506	1.12761	P11387	1.96741	0.728515
P11413	0.389748	0.310449	P11413	0.432459	0.330109
P11498	-0.232794	1.15534	P11498	1.17838	9.69451
P11498; TGME49_218560-t26_1-p1; O00763	-0.495599	#DIV/0!	P11498; TGME49_218560-t26_1-p1; O00763	1.83567	#DIV/0!
P11498; TGME49_284190-t26_1-p1	-0.388439	0.158629	P11498; TGME49_284190-t26_1-p1	-1.44338	0.532596
P11586	-0.559024	0.804777	P11586	-0.375073	0.54285
P11766	2.28584	#DIV/0!	P11766	4.87858	#DIV/0!
P11940	3.08352	3.22349	P11940	0.654315	0.522292
P12004	2.53691	#DIV/0!	P12004	0.315882	0.109481
P12035	3.02055	1.2467	P12035	2.17104	0.802408
P12109	-0.69648	1.21328	P12109	-1.15958	1.82087
P12110	-1.13679	2.27131	P12110	-1.78214	3.54523
P12111	-1.0575	5.33817	P12111	-1.06414	4.17366
P12235	1.77589	0.764876	P12235	2.47753	#DIV/0!
P12236	2.62018	2.70659	P12236	1.07403	0.923353
P12236; P05141	-0.989168	0.751154	P12236; P05141	2.37916	1.32574
P12236; P05141; P12235	0.730523	0.534491	P12236; P05141; P12235	2.15793	1.83158
P12236; P05141; P12235; Q9H0C2	0.177792	0.0973897	P12236; P05141; P12235; Q9H0C2	0.108442	0.0693009
P12236; P12235	1.39933	0.882992	P12236; P12235	0.71002	0.437705
P12268	0.77529	0.462589	P12268	0.961007	0.716192
P12277	4.97544	1.8298	P12277	4.17923	#DIV/0!
P12694	2.30633	#DIV/0!	P12694	-1.18918	#DIV/0!
P12814	2.31559	17.7707	P12814	-3.33007	22.4235
P12814; O43707	2.07761	3.93738	P12814; O43707	-3.17745	5.53535
P12814; P35609	-1.60746	0.693048	P12814; P35609	-3.32562	1.18873
P12814; P35609; O43707	1.1198	0.479356	P12814; P35609; O43707	-3.35752	1.19856
P12814; Q08043; O43707	1.92502	#DIV/0!	P12814; Q08043; O43707	-3.42417	#DIV/0!
P12814; Q08043; P35609	2.25952	1.47109	P12814; Q08043; P35609	-5.61515	2.9573
P12814; Q08043; P35609; O43707	1.47174	2.35433	P12814; Q08043; P35609; O43707	-3.3484	4.49093
P12829	2.2183	#DIV/0!	P12829	-1.06878	#DIV/0!
P12956	3.00423	#DIV/0!	P12956	0.995664	0.362
P13010	1.37716	1.09341	P13010	0.213361	0.100502
P13489	-0.883711	0.661466	P13489	-1.09012	1.04467
P13591	0.875833	0.654837	P13591	-1.03759	0.667957
P13637	2.055	5.26389	P13637	0.188568	0.229054
P13639	-0.673519	1.31264	P13639	-0.564422	0.994535
P13645	-0.443411	1.26253	P13645	-4.27172	25.9436
P13645; P13646	-0.515127	0.212845	P13645; P13646	-3.73226	1.31072
P13645; P19012; P13646; Q7Z3Y8	-0.994895	#DIV/0!	P13645; P19012; P13646; Q7Z3Y8	-6.90547	2.05621
P13645; Q7Z3Y8	-1.12103	#DIV/0!	P13645; Q7Z3Y8	-4.88318	#DIV/0!
P13647	0.443542	1.263	P13647	-4.21974	23.8008
P13667	0.762932	0.654496	P13667	3.0373	3.14691
P13674	0.853448	0.636056	P13674	4.0823	4.33992
P13797	0.36319	0.204989	P13797	-3.30411	1.84844
P13804	-1.17379	0.911926	P13804	-1.1803	1.14879
P13861	-5.00328	#DIV/0!	P13861	-4.21063	#DIV/0!
P13929	1.42893	#DIV/0!	P13929	1.01186	#DIV/0!
P13929; P09104; P06733	-1.61988	#DIV/0!	P13929; P09104; P06733	-0.286413	#DIV/0!
P13987	0.772429	0.663777	P13987	1.08491	0.823202
P14136	-0.605101	0.251874	P14136	-1.79621	0.982087
P14136; P08670; P04259; P02538; P78386; P48668; Q9NSB2; P12035; O43790; Q8N1N4; P13647	-0.125068	#DIV/0!	P14136; P08670; P04259; P02538; P78386; P48668; Q9NSB2; P12035; O43790; Q8N1N4; P13647	-1.07712	#DIV/0!
P14136; Q6KB66; P19013	-0.0255459	#DIV/0!	P14136; Q6KB66; P19013	-2.49689	#DIV/0!
P14174	-2.95207	1.2226	P14174	0.377463	0.13157
P14209	-2.81748	#DIV/0!	P14209	0.865462	#DIV/0!
P14314	3.21802	#DIV/0!	P14314	1.99445	1.39984
P14618	-0.458079	1.55547	P14618	0.264613	0.663606
P14625	-1.24603	3.29729	P14625	0.296888	0.455711
P14625; P08238; TGME49_288380-t26_1-p1	-0.188502	0.075332	P14625; P08238; TGME49_288380-t26_1-p1	2.40649	0.885871
P14625; Q58FF3	-1.10515	#DIV/0!	P14625; Q58FF3	0.624143	#DIV/0!
P14625; TGME49_244560-t26_1-p1	0.599967	#DIV/0!	P14625; TGME49_244560-t26_1-p1	1.98338	#DIV/0!
P14649	2.07608	1.34751	P14649	1.21172	0.935438
P14678	1.97904	#DIV/0!	P14678	3.20529	#DIV/0!
P14866	0.539312	0.312293	P14866	0.31345	0.149761
P14867	1.78412	#DIV/0!	P14867	-2.78406	#DIV/0!
P14868	0.0427233	0.0313876	P14868	-0.823164	0.750489
P14923	0.751272	1.27345	P14923	-4.62294	14.6935
P14923; P35222	-3.51847	1.41372	P14923; P35222	-4.21342	1.44602
P15104	-0.181725	0.138083	P15104	-4.37802	4.66322
P15121	2.21978	#DIV/0!	P15121	-0.978204	0.505153
P15144	1.64621	2.92153	P15144	-1.86573	5.54809
P15170	-1.38597	#DIV/0!	P15170	-2.75986	#DIV/0!
P15311	-4.91685	#DIV/0!	P15311	-2.3807	1.32664
P15531; P22392	0.750832	#DIV/0!	P15531; P22392	1.61562	0.597724
P15586	-0.314412	#DIV/0!	P15586	2.17862	0.805132
P15880	1.21512	1.84646	P15880	0.808516	0.986715
P15924	0.930932	7.09102	P15924	-2.68931	43.6311
P16070	0.243939	0.248635	P16070	-2.37114	3.8399
P16152	-3.61839	#DIV/0!	P16152	-2.04138	1.71764
P16219	1.41443	0.893379	P16219	6.90696	#DIV/0!
P16298; Q08209	-0.781192	#DIV/0!	P16298; Q08209	-2.96493	1.07438
P16333	-0.50093	#DIV/0!	P16333	-3.83544	#DIV/0!
P16401	-1.09215	2.9449	P16401	1.61386	3.39382
P16401; P16402; P10412; P16403	-0.77283	#DIV/0!	P16401; P16402; P10412; P16403	1.21412	#DIV/0!
P16401; P16402; P10412; P16403; Q02539	-0.836312	0.502471	P16401; P16402; P10412; P16403; Q02539	1.40811	0.519201
P16402	-0.604787	0.682366	P16402	0.255084	0.167987
P16402; P10412; P16403	-1.58594	1.52807	P16402; P10412; P16403	0.675241	0.414175
P16402; P10412; P16403; Q02539	-3.25775	2.78368	P16402; P10412; P16403; Q02539	-0.269319	0.154826
P16403	-1.23782	1.3071	P16403	-0.938203	0.788622
P16615	1.09003	2.64915	P16615	1.62706	4.28854
P16949	1.47407	1.4031	P16949	-0.476613	0.327549
P16989	-1.70261	0.733787	P16989	-3.28645	1.17659
P16989; Q9Y2T7; P67809	3.05904	#DIV/0!	P16989; Q9Y2T7; P67809	-0.631794	0.224802
P17026	2.68264	#DIV/0!	P17026	3.40524	#DIV/0!
P17066	5.14488	1.87223	P17066	5.71084	1.81217
P17066; P0DMV9	-2.32055	1.51183	P17066; P0DMV9	-1.79514	0.981452
P17066; P0DMV9; P34931; TGME49_273760-t26_1-p1	-0.169631	#DIV/0!	P17066; P0DMV9; P34931; TGME49_273760-t26_1-p1	-0.0170422	#DIV/0!
P17066; P54652; P11142	-1.29735	0.557883	P17066; P54652; P11142	2.10587	0.778925
P17066; P54652; P11142; P0DMV9; P34931; TGME49_273760-t26_1-p1	-0.857836	#DIV/0!	P17066; P54652; P11142; P0DMV9; P34931; TGME49_273760-t26_1-p1	-0.0171223	#DIV/0!
P17066; TGME49_311720-t26_1-p1; P54652; P11142; P0DMV9; P34931	0.441033	#DIV/0!	P17066; TGME49_311720-t26_1-p1; P54652; P11142; P0DMV9; P34931	1.99445	#DIV/0!
P17096	-4.40681	1.67899	P17096	-4.70219	1.5741
P17252	-0.785246	0.330967	P17252	5.49755	#DIV/0!
P17302	0.608126	0.506724	P17302	0.179921	0.15329
P17600	-0.181229	0.0723635	P17600	-0.376213	0.181298
P17612	0.752064	0.447509	P17612	-1.48531	0.798366
P17612; P22694	0.973517	0.98334	P17612; P22694	0.454257	0.382883
P17655	-1.12441	#DIV/0!	P17655	4.60111	#DIV/0!
P17812	-1.16625	0.723411	P17812	2.5975	1.87586
P17844	2.16815	3.2112	P17844	0.624694	0.766912
P17858	0.247093	0.233141	P17858	-0.177724	0.171589
P17931	0.351955	0.278037	P17931	0.00539714	0.00407578
P17980	2.40623	1.56867	P17980	1.09265	0.398954
P17987	-0.177336	0.261679	P17987	-0.100403	0.130142
P18077	-1.18159	0.506741	P18077	-2.09053	1.47569
P18085	-1.79751	1.47707	P18085	0.153256	0.0988578
P18124	1.34588	2.5517	P18124	0.570396	0.689328
P18206	0.946715	0.838138	P18206	0.922205	1.15786
P18510	5.48863	#DIV/0!	P18510	-1.03482	0.37691
P18583	0.941591	1.05138	P18583	-1.03524	0.982431
P18621	0.839545	1.31851	P18621	0.511536	0.66761
P18669	2.6103	1.70225	P18669	-0.495392	0.457417
P19012	0.660055	#DIV/0!	P19012	2.77228	#DIV/0!
P19012; P13646	3.63839	#DIV/0!	P19012; P13646	-3.33201	1.1907
P19013	-0.163179	0.065016	P19013	-0.908191	0.328759
P19013; P13647	-0.713329	0.299268	P19013; P13647	-3.67132	1.2929
P19086; P50148; P29992	-1.41002	#DIV/0!	P19086; P50148; P29992	-1.30312	#DIV/0!
P19256	-0.867569	#DIV/0!	P19256	7.29613	#DIV/0!
P19338	-1.6953	0.730669	P19338	2.5784	1.44136
P19367	1.41714	1.12949	P19367	3.63769	2.02665
P19474	-1.52543	1.2278	P19474	-0.00169828	0.0010609
P19525	-3.30307	1.3432	P19525	1.30741	0.480872
P19971	-1.04461	#DIV/0!	P19971	-0.447743	#DIV/0!
P20020	0.469816	0.586617	P20020	0.748187	1.09881
P20020; P23634	0.455541	0.26068	P20020; P23634	-0.449928	0.266585
P20020; Q01814; Q16720; P23634	-0.337244	0.230418	P20020; Q01814; Q16720; P23634	2.16318	1.83672
P20073	-0.407877	0.166884	P20073	2.34717	0.865054
P20336	-2.04019	#DIV/0!	P20336	-0.770169	0.478842
P20337	-3.80574	#DIV/0!	P20337	0.849398	0.433067
P20339	1.86598	1.20425	P20339	2.68138	1.50056
P20340	1.69164	0.729111	P20340	1.22907	0.808771
P20674	1.85497	#DIV/0!	P20674	3.01003	1.089
P20700	2.81671	#DIV/0!	P20700	-1.5841	#DIV/0!
P20700; P02545; Q03252	-0.244376	0.0982915	P20700; P02545; Q03252	-0.782582	0.281267
P20810	-0.509153	0.293596	P20810	-0.484117	0.333167
P20930	2.19363	2.92297	P20930	-1.0589	1.28668
P20962	-0.796374	0.335884	P20962	-2.22475	0.821642
P21266; P28161	2.83049	#DIV/0!	P21266; P28161	-3.35728	#DIV/0!
P21281	2.93202	1.90718	P21281	0.749533	0.268833
P21291	1.66579	2.75644	P21291	1.25423	1.69803
P21333	0.0649217	0.295743	P21333	-0.0329044	0.120579
P21333; O75369; Q14315	-0.908894	0.907157	P21333; O75369; Q14315	-1.05251	0.901716
P21333; Q14315	-0.740239	0.542417	P21333; Q14315	-1.27084	0.839996
P21579	-0.686418	0.498737	P21579	-0.802995	0.407418
P21580	-0.896546	#DIV/0!	P21580	-1.16746	#DIV/0!
P21589	1.14847	1.4674	P21589	-1.2171	1.83909
P21741	0.916397	0.389047	P21741	0.448821	0.157422
P21796	2.53095	3.03997	P21796	0.787454	0.777476
P21912	0.0124577	0.00486931	P21912	2.62862	0.962496
P21953	3.46527	#DIV/0!	P21953	-4.37676	#DIV/0!
P21964	1.16331	0.721415	P21964	1.78122	1.23221
P21980	1.27501	1.00177	P21980	0.649724	0.460538
P22033	3.37167	1.36594	P22033	4.85346	#DIV/0!
P22061	-1.29648	1.02095	P22061	-0.483834	0.373293
P22087	-1.74705	2.22229	P22087	-1.04519	1.08807
P22090	-0.244933	#DIV/0!	P22090	-1.23502	#DIV/0!
P22090; P62701	0.821177	0.346851	P22090; P62701	-0.708149	0.253306
P22090; Q8TD47	1.72542	#DIV/0!	P22090; Q8TD47	-2.49826	#DIV/0!
P22090; Q8TD47; P62701	0.138439	0.0908833	P22090; Q8TD47; P62701	0.996653	0.746696
P22102	3.26169	1.32936	P22102	-0.331184	#DIV/0!
P22307	4.65873	#DIV/0!	P22307	1.26838	0.671495
P22314	0.738687	0.789563	P22314	-1.36586	2.01425
P22528	3.28356	#DIV/0!	P22528	-5.01068	#DIV/0!
P22528; P35321	4.25797	#DIV/0!	P22528; P35321	-1.54681	0.57177
P22531	-2.11708	1.37528	P22531	-4.16049	3.04719
P22570	1.90821	#DIV/0!	P22570	0.233862	0.08041
P22626	1.66639	1.06704	P22626	1.52003	1.55941
P22694	-0.618347	0.361871	P22694	0.775042	0.392056
P22695	-0.165287	0.186571	P22695	0.606855	0.741198
P23219	2.62851	#DIV/0!	P23219	3.85353	#DIV/0!
P23246	2.74925	2.34279	P23246	-0.523277	0.362704
P23246; Q15233	0.0271417	#DIV/0!	P23246; Q15233	0.315955	#DIV/0!
P23258	-0.463927	#DIV/0!	P23258	0.271718	0.0937764
P23284	-0.707207	0.819014	P23284	-0.382263	0.316896
P23381	-2.38196	2.01294	P23381	0.528392	0.491775
P23396	-0.395472	0.711102	P23396	-0.309501	0.46425
P23458	-0.175822	#DIV/0!	P23458	-0.219994	#DIV/0!
P23468	3.118	#DIV/0!	P23468	-2.63291	#DIV/0!
P23497	2.61491	#DIV/0!	P23497	-1.61068	0.595862
P23528	1.78666	3.01323	P23528	0.274867	0.288537
P23528; Q9Y281	3.33502	1.35382	P23528; Q9Y281	4.04719	1.40035
P23528; Q9Y281; P60981	1.42638	0.614512	P23528; Q9Y281; P60981	4.78146	1.59404
P23634	1.87991	2.15119	P23634	2.80633	3.26824
P24534	1.548	0.667395	P24534	-1.45399	0.536625
P24593	3.45447	3.62443	P24593	2.59028	2.6221
P24666	1.86074	1.20067	P24666	-0.455254	0.269973
P24752	-0.343534	0.234999	P24752	-1.50623	1.20509
P24821	0.966486	2.00762	P24821	1.28008	2.48201
P24844	-0.651018	0.546987	P24844	-1.85747	1.99054
P24844; O14950	0.0486437	0.0313282	P24844; O14950	-1.70944	1.6031
P24941; Q00535	-0.39338	#DIV/0!	P24941; Q00535	0.782463	#DIV/0!
P25311	1.54361	0.665499	P25311	-0.0365279	0.0167541
P25398	1.66005	2.3131	P25398	0.120702	0.101205
P25686	-3.52723	#DIV/0!	P25686	3.85924	#DIV/0!
P25705	-0.165314	0.331514	P25705	0.804197	2.13354
P25786	4.15126	#DIV/0!	P25786	3.37245	#DIV/0!
P26038	-0.426814	0.493084	P26038	0.262645	0.260082
P26196	3.22462	#DIV/0!	P26196	-0.85297	#DIV/0!
P26368	1.06836	0.819575	P26368	-0.300715	0.223143
P26373	1.18703	1.7928	P26373	0.813635	1.10916
P26447	0.437255	0.434311	P26447	1.59931	1.48049
P26599	-1.13305	0.700858	P26599	0.914902	0.469569
P26640	2.15674	2.86451	P26640	3.10999	3.23182
P26641	-0.423394	0.419026	P26641	-0.800317	0.726355
P27105	1.32141	1.90071	P27105	0.248862	0.231072
P27348	-1.7404	1.70244	P27348	-0.209172	0.166348
P27482	2.29881	1.93726	P27482	-1.45759	1.15979
P27487	1.90747	1.57825	P27487	-3.22941	2.88039
P27635	1.31518	2.61591	P27635	1.91461	4.09556
P27708	1.03208	1.60816	P27708	1.182	1.77138
P27797	-0.18404	0.220667	P27797	0.606852	0.816342
P27816	0.808696	1.46319	P27816	0.0610208	0.0706275
P27824	0.364376	0.413037	P27824	1.06765	1.38736
P28289	1.09328	0.990164	P28289	-1.85968	1.29374
P28330	1.44409	0.622244	P28330	3.82269	#DIV/0!
P28331	-1.3945	0.879671	P28331	1.93619	1.35392
P28472	3.49202	#DIV/0!	P28472	-3.36713	#DIV/0!
P28482	-0.96623	0.411169	P28482	-0.199057	0.0682016
P28838	0.806088	0.340178	P28838	-1.11764	1.07621
P29034	-1.36608	#DIV/0!	P29034	-1.35028	#DIV/0!
P29373	2.04038	1.32329	P29373	-3.85323	2.13852
P29401	-0.496558	0.625175	P29401	1.22375	1.64609
P29508	-0.991597	0.605481	P29508	-4.25399	4.52852
P29590	11.1357	#DIV/0!	P29590	9.8229	#DIV/0!
P29692	6.25374	#DIV/0!	P29692	3.1811	2.32833
P29692; P24534	2.70021	#DIV/0!	P29692; P24534	1.66456	#DIV/0!
P29966	0.0166774	0.0106662	P29966	3.43899	3.6133
P29992	-2.90159	#DIV/0!	P29992	-2.92101	#DIV/0!
P30038	0.992097	0.753669	P30038	-1.66395	1.35372
P30040	-1.56017	#DIV/0!	P30040	-3.4108	1.21488
P30041	-0.561044	0.808224	P30041	-2.16345	4.60231
P30044	-5.15359	1.87439	P30044	0.0181112	0.0113541
P30048	1.05239	0.947298	P30048	0.00960179	0.00600841
P30050	-0.843091	0.35655	P30050	-0.878336	0.554165
P30084	-1.05099	#DIV/0!	P30084	-2.90364	1.05436
P30085	7.14776	#DIV/0!	P30085	-0.169061	0.0577444
P30086	0.211201	0.116341	P30086	0.00764124	0.00418921
P30101	-1.08097	2.80968	P30101	1.10243	2.34886
P30153	0.685913	0.654744	P30153	0.700697	0.623167
P30447	1.76815	0.761605	P30447	2.12175	0.784661
P30447; P04439	-4.13686	#DIV/0!	P30447; P04439	2.73957	#DIV/0!
P30447; P04439; P10316	-1.69926	#DIV/0!	P30447; P04439; P10316	-0.503911	0.177555
P30447; P10316	4.1925	#DIV/0!	P30447; P10316	-1.55063	#DIV/0!
P30460	0.060746	0.0238953	P30460	1.06045	0.386677
P30492; P30447; P04439; P10316	0.970876	0.591623	P30492; P30447; P04439; P10316	1.10195	0.575499
P30492; P30447; P30460; P04439	4.30773	#DIV/0!	P30492; P30447; P30460; P04439	6.19905	#DIV/0!
P30492; P30460	2.41909	#DIV/0!	P30492; P30460	-2.8646	1.04153
P30492; P30460; P10316	-4.34264	#DIV/0!	P30492; P30460; P10316	4.65164	#DIV/0!
P30519	3.11256	#DIV/0!	P30519	4.41579	#DIV/0!
P30536	0.191219	#DIV/0!	P30536	1.71569	#DIV/0!
P30566	7.77216	#DIV/0!	P30566	10.3931	#DIV/0!
P30626	-1.1557	0.495274	P30626	-1.14127	0.598051
P30837	-0.071564	0.0463184	P30837	-1.86089	2.20779
P31025	2.12026	#DIV/0!	P31025	0.0213958	0.00719047
P31040	0.598078	0.673616	P31040	2.60654	1.88296
P31146	7.1612	#DIV/0!	P31146	8.72925	#DIV/0!
P31151	-2.4605	1.04132	P31151	-5.80911	4.11451
P31153	0.940532	#DIV/0!	P31153	0.911765	0.577776
P31323; P13861	1.01481	0.432745	P31323; P13861	0.520201	0.183535
P31327	2.23393	#DIV/0!	P31327	2.94403	#DIV/0!
P31431	-1.7143	1.10004	P31431	-2.91634	2.12475
P31689	0.505372	0.291261	P31689	2.13565	2.35832
P31930	-0.0694787	0.0373482	P31930	-0.376076	0.22015
P31939	-1.89687	1.22541	P31939	-3.19757	#DIV/0!
P31943	0.258371	0.223163	P31943	0.519549	0.518683
P31943; P52597; P55795	-3.74049	#DIV/0!	P31943; P52597; P55795	-2.07788	#DIV/0!
P31943; P55795	3.2747	2.11716	P31943; P55795	3.23336	1.80988
P31944	0.827232	0.71779	P31944	-3.31722	4.44276
P31946; P61981	-2.55797	#DIV/0!	P31946; P61981	3.35023	1.19632
P31946; Q04917; P61981; P27348	-0.216191	#DIV/0!	P31946; Q04917; P61981; P27348	-2.7885	#DIV/0!
P31947	1.30003	0.814785	P31947	-4.8019	6.65544
P31949	0.401749	0.228081	P31949	0.373649	0.218641
P32119	1.31529	1.22824	P32119	0.369679	0.177992
P32322	6.12087	#DIV/0!	P32322	4.24313	1.45406
P32969	1.02665	1.16596	P32969	1.13919	1.40833
P33176	1.27397	1.51322	P33176	0.304873	0.305651
P34896	3.77508	#DIV/0!	P34896	1.84289	#DIV/0!
P34897	-0.0511174	0.0553984	P34897	0.00459935	0.00483345
P34932	0.886123	0.375618	P34932	-3.17043	1.77537
P34932; Q92598	-0.206456	#DIV/0!	P34932; Q92598	-0.417621	#DIV/0!
P35052	1.0314	0.440114	P35052	-0.865201	0.635401
P35221	0.615091	0.441738	P35221	0.333464	0.159764
P35222	-1.18976	0.739418	P35222	-0.045688	0.0252278
P35232	0.520996	0.778629	P35232	0.703	0.92873
P35237	-3.14014	#DIV/0!	P35237	2.53676	#DIV/0!
P35268	0.21164	0.141053	P35268	2.1035	1.7783
P35442	-1.77241	0.763407	P35442	3.67712	1.2946
P35527	-0.0203873	0.0494082	P35527	-2.93464	15.3339
P35555	-2.38612	1.55537	P35555	1.28237	1.13807
P35579	0.728635	10.6981	P35579	-1.69475	34.0637
P35580	0.990547	13.2921	P35580	-2.23546	39.5334
P35580; P35579	0.867116	1.59886	P35580; P35579	-1.07177	1.72674
P35580; P35749	0.693552	0.733693	P35580; P35749	-1.93827	2.322
P35580; P35749; P35579	0.304817	0.439581	P35580; P35749; P35579	-3.51005	7.69168
P35606	4.04772	#DIV/0!	P35606	3.8188	#DIV/0!
P35609	2.24169	#DIV/0!	P35609	-3.69681	#DIV/0!
P35611	0.89076	0.667406	P35611	2.43487	2.10371
P35637	1.54969	#DIV/0!	P35637	0.405471	0.141685
P35658	3.1716	#DIV/0!	P35658	4.00197	#DIV/0!
P35749; P35579	-0.552009	0.792835	P35749; P35579	-2.36194	3.53985
P35908	-0.719452	2.91202	P35908	-4.37534	30.995
P35908; P04259; P02538; P48668; P12035; P13647	-0.162759	0.0648453	P35908; P04259; P02538; P48668; P12035; P13647	-3.15549	1.13552
P35908; P04259; P02538; P48668; P13647	-0.979063	#DIV/0!	P35908; P04259; P02538; P48668; P13647	2.0799	#DIV/0!
P35908; P04259; P02538; P48668; P19013	-1.02464	#DIV/0!	P35908; P04259; P02538; P48668; P19013	-3.57465	#DIV/0!
P35908; P04259; P02538; P48668; Q9NSB2; P12035; P13647	-0.651261	0.272036	P35908; P04259; P02538; P48668; Q9NSB2; P12035; P13647	-2.41458	#DIV/0!
P35908; P04264	-0.24908	0.100236	P35908; P04264	-3.50887	1.2446
P35908; P12035	-0.656363	0.474593	P35908; P12035	-2.94732	2.14873
P35998	-0.169771	0.112181	P35998	0.22821	0.149479
P36405	-1.15145	#DIV/0!	P36405	3.03126	#DIV/0!
P36507	1.77775	#DIV/0!	P36507	1.48273	#DIV/0!
P36507; Q02750	0.784756	0.330751	P36507; Q02750	0.39884	0.192786
P36542	-1.77825	1.45935	P36542	0.391076	0.351937
P36543	-3.98348	1.55745	P36543	-1.85348	1.28887
P36578	0.914201	3.46948	P36578	0.875622	2.68348
P36776	1.11893	2.00675	P36776	1.09117	2.24081
P36952	2.69614	1.75764	P36952	-3.34937	5.89957
P36957	0.542195	0.4459	P36957	1.02749	0.773275
P37198	-0.384618	0.15701	P37198	-0.073118	0.0247167
P37802	-0.847941	0.7384	P37802	2.31932	2.6053
P37837	3.31818	#DIV/0!	P37837	0.488564	#DIV/0!
P37840	3.71741	2.37527	P37840	-2.01757	1.41808
P38117	-0.458617	0.188544	P38117	0.521488	0.405455
P38159	-3.50545	2.25355	P38159	2.39776	0.882819
P38606	1.39894	1.31994	P38606	2.2013	2.71695
P38646	0.300431	0.770064	P38646	0.455664	1.16842
P38919	-0.37758	#DIV/0!	P38919	-0.724678	0.259501
P39019	1.30143	0.815748	P39019	3.93995	1.37029
P39023	0.690654	1.45367	P39023	0.129847	0.199217
P39023; TGME49_227360-t26_1-p1	0.249946	#DIV/0!	P39023; TGME49_227360-t26_1-p1	0.366359	#DIV/0!
P39656	-0.187474	0.124332	P39656	3.15096	2.80464
P40121	2.44502	1.03538	P40121	-2.24296	1.246
P40123	0.0998515	#DIV/0!	P40123	2.21569	#DIV/0!
P40227	-1.15758	0.897639	P40227	0.42961	0.360073
P40429	0.949011	1.62484	P40429	1.06612	1.55332
P40616	2.50542	1.0585	P40616	0.351249	0.168696
P40763	2.95803	#DIV/0!	P40763	3.36708	#DIV/0!
P40925	0.22708	#DIV/0!	P40925	0.745604	0.267356
P40926	-0.807451	0.790234	P40926	0.81975	0.597706
P40939	-0.392527	0.682062	P40939	-0.328487	0.592512
P41091	0.91102	0.684525	P41091	2.40545	1.72459
P41208	1.40677	0.605933	P41208	1.78738	0.662019
P41208; TGME49_247230-t26_1-p1	2.15048	#DIV/0!	P41208; TGME49_247230-t26_1-p1	4.19633	#DIV/0!
P41250	1.55126	2.3246	P41250	1.69668	2.833
P41252	0.355514	0.566418	P41252	1.82191	4.86106
P42025	-3.60409	#DIV/0!	P42025	-4.63124	#DIV/0!
P42126	-1.7264	#DIV/0!	P42126	-2.83944	#DIV/0!
P42167	3.9999	#DIV/0!	P42167	3.82599	1.33783
P42224	-0.758372	1.22632	P42224	-0.0917558	0.128691
P42566	-3.75994	#DIV/0!	P42566	3.92418	1.36583
P42677	0.0854923	#DIV/0!	P42677	1.38564	0.739875
P42704	2.46419	4.5081	P42704	1.19508	2.44392
P42766	1.5808	2.17716	P42766	-0.842842	0.842099
P42773	3.8956	#DIV/0!	P42773	2.09218	#DIV/0!
P43004	-1.10445	#DIV/0!	P43004	1.99957	#DIV/0!
P43007	4.10266	#DIV/0!	P43007	1.9926	#DIV/0!
P43034	3.61535	#DIV/0!	P43034	-2.27959	0.841166
P43155	1.72622	#DIV/0!	P43155	-0.975328	#DIV/0!
P43235	-1.05505	0.950081	P43235	2.13158	2.35287
P43487	3.5439	#DIV/0!	P43487	-4.3839	#DIV/0!
P43490	0.276146	0.360006	P43490	1.14038	1.78217
P43686	-0.46892	0.192961	P43686	0.656782	0.466106
P45880	1.65532	2.52225	P45880	0.310811	0.329887
P45954	0.486366	0.200455	P45954	-0.874435	0.315964
P45974	3.38044	3.54545	P45974	3.71629	2.72849
P46109	-7.05813	#DIV/0!	P46109	-4.712	#DIV/0!
P46459	2.28009	3.06021	P46459	1.04485	1.2657
P46734	1.78601	1.14937	P46734	1.35051	1.06107
P46776	0.126647	0.115447	P46776	0.411489	0.343448
P46777	0.63144	0.82781	P46777	1.14229	1.69569
P46778	0.450571	0.449085	P46778	0.855459	0.708776
P46779	0.696941	1.16029	P46779	1.44524	2.42515
P46781	0.106829	0.118121	P46781	-0.212079	0.250004
P46782	1.74308	1.70548	P46782	0.999561	0.848936
P46782; TGME49_242330-t26_1-p1	2.61759	#DIV/0!	P46782; TGME49_242330-t26_1-p1	4.62269	1.55388
P46783	-0.444681	#DIV/0!	P46783	-0.337758	0.117304
P46821	-0.48951	0.823357	P46821	1.10796	2.12931
P46821; P78559	-0.305898	#DIV/0!	P46821; P78559	1.1967	#DIV/0!
P46934	3.62905	1.44892	P46934	4.72902	2.56636
P46937	2.13559	1.38778	P46937	-0.514304	0.307866
P46939	-0.520998	0.989174	P46939	0.573246	0.892897
P46940	1.27688	6.43229	P46940	-1.82969	9.11922
P46976	-0.677919	0.399765	P46976	0.746708	0.376555
P46977	1.27104	1.50899	P46977	2.33133	2.62154
P47755	-1.10549	1.00302	P47755	-2.30628	2.58769
P47755; P52907	-0.876461	0.655365	P47755; P52907	-1.0603	0.551713
P47756	0.600046	0.728878	P47756	-0.968659	1.15358
P47914	-0.666888	0.764543	P47914	0.298049	0.242208
P47929	2.21758	0.946325	P47929	-6.42218	5.5929
P48047	-0.380039	0.215051	P48047	1.07233	0.693203
P48147	2.37774	#DIV/0!	P48147	4.69547	#DIV/0!
P48444	1.8877	1.87012	P48444	0.187072	0.147961
P48594	2.07688	1.73407	P48594	-2.15782	2.38798
P48594; P29508	2.3138	2.74313	P48594; P29508	-5.00142	6.13535
P48643	-3.61624	2.3176	P48643	1.57438	1.79498
P48651	3.01835	#DIV/0!	P48651	3.7182	#DIV/0!
P48668	1.68238	1.07806	P48668	-0.731679	0.368362
P48681	1.0276	0.921477	P48681	-0.0802254	0.0566216
P48728	-4.15966	#DIV/0!	P48728	0.430601	#DIV/0!
P48735	-0.607652	0.840717	P48735	-0.850291	1.1709
P48960	0.530031	0.219283	P48960	-0.280534	#DIV/0!
P49006	0.5762	#DIV/0!	P49006	-0.247505	0.0852166
P49189	2.61367	1.09939	P49189	-0.465519	0.226991
P49207	0.916134	0.915628	P49207	-0.931916	0.782493
P49257	0.0983297	0.053128	P49257	2.53195	0.92941
P49327	1.42492	4.5499	P49327	1.37436	4.11944
P49368	-0.308772	0.426998	P49368	0.0157999	0.0166716
P49411	0.815726	1.54578	P49411	-0.0338301	0.0438556
P49419	0.391475	0.416687	P49419	-0.478928	0.504366
P49588	1.77272	1.73913	P49588	-0.210571	0.137434
P49748	0.270865	0.109267	P49748	0.565914	0.443952
P49755	2.48884	2.55759	P49755	1.95463	1.6332
P49756	0.792218	0.585125	P49756	4.43168	3.2353
P49792	2.68381	1.1255	P49792	0.647943	0.323105
P49821	1.09782	0.676991	P49821	-2.40496	1.34078
P49841	0.886942	0.881574	P49841	0.978392	0.828024
P50148; P29992	-2.51872	#DIV/0!	P50148; P29992	3.90321	#DIV/0!
P50213	-0.613695	0.748292	P50213	-0.483895	0.540659
P50281	-1.16343	0.721497	P50281	2.86718	2.52847
P50402	0.6527	0.471663	P50402	-0.0726395	0.0460719
P50454	-0.459114	0.903727	P50454	0.37342	0.591896
P50479	-0.865084	1.20957	P50479	0.320419	0.322688
P50552	0.0149394	0.00795196	P50552	0.954418	0.710579
P50570	0.811038	#DIV/0!	P50570	-3.2471	#DIV/0!
P50747	-0.116281	0.105676	P50747	-1.77799	2.46848
P50914	0.142461	0.168217	P50914	0.71032	0.844991
P50990	2.71483	1.76963	P50990	1.55056	1.92003
P50990; TGME49_287500-t26_1-p1	3.59912	#DIV/0!	P50990; TGME49_287500-t26_1-p1	1.09954	#DIV/0!
P50991	3.05227	3.74389	P50991	4.32825	4.60933
P50993	2.73631	2.3313	P50993	0.391311	0.188956
P50993; P05023	-0.397741	#DIV/0!	P50993; P05023	0.056188	#DIV/0!
P50993; P05023; P13637	0.621608	0.58521	P50993; P05023; P13637	2.90568	2.99273
P50993; P13637	0.483531	0.199236	P50993; P13637	2.36073	0.869827
P50995	3.17485	#DIV/0!	P50995	1.81442	#DIV/0!
P51114	0.929709	#DIV/0!	P51114	1.58576	1.08007
P51148	-0.473117	0.430701	P51148	1.55086	1.42708
P51148; P20339; P61020	0.711585	0.421367	P51148; P20339; P61020	0.224497	0.105918
P51149	1.03815	0.932446	P51149	1.38378	1.39148
P51149; TGME49_248880-t26_1-p1	0.616234	0.256729	P51149; TGME49_248880-t26_1-p1	4.73146	2.5675
P51151	-4.53983	2.81601	P51151	-1.33263	1.04473
P51153	-0.997948	0.425255	P51153	1.78399	1.46839
P51452	3.41365	#DIV/0!	P51452	5.38697	#DIV/0!
P51553	1.36325	1.08088	P51553	1.10181	0.951436
P51570	1.5134	0.961567	P51570	2.86753	1.60646
P51571	1.70748	2.1613	P51571	2.74409	3.55278
P51636	4.77943	#DIV/0!	P51636	4.09484	#DIV/0!
P51649	2.72474	#DIV/0!	P51649	-5.84045	#DIV/0!
P51665	1.20274	0.516104	P51665	2.48745	0.914045
P51674	0.750323	0.315557	P51674	2.11954	#DIV/0!
P51798	2.8977	#DIV/0!	P51798	-0.835273	#DIV/0!
P51884	-0.5205	#DIV/0!	P51884	-0.501712	0.176749
P51888	0.772463	#DIV/0!	P51888	-0.949411	#DIV/0!
P51911	5.97961	#DIV/0!	P51911	3.83361	2.81391
P51991	1.74606	1.97069	P51991	-0.206842	0.1898
P52209	0.724337	#DIV/0!	P52209	3.22518	#DIV/0!
P52272	1.3386	2.95961	P52272	1.92289	4.31013
P52292	-3.01413	#DIV/0!	P52292	1.09506	#DIV/0!
P52306	7.7752	#DIV/0!	P52306	8.57228	#DIV/0!
P52565	1.70813	1.39493	P52565	-0.408801	0.240603
P52597	0.128548	0.0842148	P52597	2.30932	1.98019
P52630	-3.86373	#DIV/0!	P52630	-1.22137	#DIV/0!
P52888	3.33782	#DIV/0!	P52888	4.01597	#DIV/0!
P52907	-1.82632	2.07873	P52907	-1.44605	1.31278
P53004	1.32668	0.833067	P53004	0.26918	0.154742
P53007	-0.213282	0.19933	P53007	1.56714	1.61837
P53041	5.19518	#DIV/0!	P53041	0.81282	#DIV/0!
P53396	0.882777	0.66068	P53396	0.95357	0.80364
P53597	1.10792	0.854075	P53597	0.690804	0.555288
P53618	0.268264	0.348709	P53618	1.0718	2.11334
P53621	0.997285	3.16361	P53621	-0.0935094	0.161649
P53677; Q9Y2T2	3.18398	#DIV/0!	P53677; Q9Y2T2	0.301768	#DIV/0!
P53814	-0.636316	0.723825	P53814	0.366192	0.351144
P53990	3.91157	4.09963	P53990	3.94736	3.55704
P54136	0.847518	0.927895	P54136	1.75978	2.25064
P54289	0.00181496	0.000708394	P54289	0.822505	0.515076
P54577	2.06454	1.33969	P54577	2.62189	1.89502
P54578	-1.53225	#DIV/0!	P54578	-0.272904	0.0941968
P54652	0.0203624	0.0250807	P54652	0.625342	0.767849
P54652; P11142	-0.419397	0.291019	P54652; P11142	0.812966	0.508442
P54652; P11142; P11021; P0DMV9; P34931	-1.06374	#DIV/0!	P54652; P11142; P11021; P0DMV9; P34931	-0.220943	#DIV/0!
P54727	2.57577	#DIV/0!	P54727	3.14031	#DIV/0!
P54819	-2.38773	#DIV/0!	P54819	-0.829488	#DIV/0!
P54886	-0.320932	0.540342	P54886	-0.630368	1.10594
P55036	1.2794	1.00569	P55036	0.614028	0.432546
P55072	0.0636557	0.0613375	P55072	-0.495528	0.614955
P55084	0.114362	0.0951156	P55084	-0.410214	0.448584
P55209	2.11539	0.905312	P55209	-1.55811	#DIV/0!
P55290	-2.13983	2.83774	P55290	-0.859661	0.99814
P55769	-0.883449	0.374433	P55769	-1.21317	0.444935
P55786	1.96259	1.62898	P55786	1.87437	1.78952
P55809	0.904927	0.902524	P55809	0.602381	0.524689
P55884	0.61252	0.255109	P55884	-0.167061	0.0781603
P56192	1.77071	1.45242	P56192	2.79047	2.02692
P56385	-0.725423	#DIV/0!	P56385	2.85263	#DIV/0!
P56545	2.67416	#DIV/0!	P56545	4.21096	#DIV/0!
P56945	0.341936	0.138985	P56945	0.815206	0.59396
P57088	2.27295	#DIV/0!	P57088	1.39236	#DIV/0!
P57721	-2.76532	1.15547	P57721	-0.818009	#DIV/0!
P57721; Q15366	-0.566916	#DIV/0!	P57721; Q15366	0.642914	#DIV/0!
P57721; Q15366; Q15365	1.50765	1.44047	P57721; Q15366; Q15365	0.725282	0.520725
P58107	2.63149	2.23792	P58107	-0.779739	0.485437
P58107; Q15149	-1.10019	0.847311	P58107; Q15149	-2.21152	2.17836
P58546	0.477065	0.196458	P58546	0.403199	0.140863
P59190	-0.807478	#DIV/0!	P59190	-1.84263	#DIV/0!
P59998	0.0993218	0.0536734	P59998	-3.39678	3.04093
P60033	-3.67636	#DIV/0!	P60033	3.55944	#DIV/0!
P60174	0.990462	1.11689	P60174	-1.87066	2.22216
P60660	-1.29712	2.00541	P60660	0.115412	0.109333
P60660; P14649	-0.443719	0.182168	P60660; P14649	-0.151043	#DIV/0!
P60709	1.4424	0.621507	P60709	-4.57057	1.54049
P60709; P62736; P68032; P63261	0.688048	0.856127	P60709; P62736; P68032; P63261	-2.34671	2.93882
P60709; P62736; Q562R1; P68032; P63261	0.564134	0.629726	P60709; P62736; Q562R1; P68032; P63261	-1.59218	1.82011
P60709; P63261	2.59188	3.97692	P60709; P63261	-2.55457	3.58542
P60709; TGME49_209030-t26_1-p1; P63261	1.40223	0.884985	P60709; TGME49_209030-t26_1-p1; P63261	-2.96316	1.66026
P60709; TGME49_209030-t26_1-p1; Q562R1; P63261	0.328477	#DIV/0!	P60709; TGME49_209030-t26_1-p1; Q562R1; P63261	0.204283	#DIV/0!
P60763; P63000	0.0549099	0.0215833	P60763; P63000	0.861416	0.311035
P60842	-0.261814	0.176263	P60842	0.357937	0.364382
P60842; P38919; Q14240	-2.19099	0.93571	P60842; P38919; Q14240	2.87174	1.04388
P60842; Q14240	0.0290087	0.0113636	P60842; Q14240	-0.651902	0.32523
P60842; TGME49_250770-t26_1-p1; Q14240	-0.337781	#DIV/0!	P60842; TGME49_250770-t26_1-p1; Q14240	0.654193	#DIV/0!
P60866	3.52703	3.00836	P60866	2.4162	2.08533
P60880	4.34154	1.6608	P60880	4.34909	3.17854
P60891	2.37475	#DIV/0!	P60891	-4.30598	#DIV/0!
P60903	-3.09916	2.01069	P60903	-1.13419	0.738501
P60953	0.551787	0.228701	P60953	-0.121991	0.0869421
P60981	2.43876	4.81793	P60981	1.02408	1.3978
P60983	-2.51219	#DIV/0!	P60983	0.0683799	#DIV/0!
P61006	2.1352	#DIV/0!	P61006	2.11578	0.782505
P61019	-1.67581	#DIV/0!	P61019	3.63269	2.6671
P61020	-0.397508	0.22553	P61020	1.52807	0.823542
P61026; P62820; P59190; P61006; P51153; Q9H0U4; Q92930	0.585457	#DIV/0!	P61026; P62820; P59190; P61006; P51153; Q9H0U4; Q92930	1.83815	#DIV/0!
P61026; P62820; Q96E17; P20336; P61106; P20337; P61006; Q6IQ22; P61018; Q9H0U4; Q15286; Q96DA2; Q92930	-0.371413	#DIV/0!	P61026; P62820; Q96E17; P20336; P61106; P20337; P61006; Q6IQ22; P61018; Q9H0U4; Q15286; Q96DA2; Q92930	1.64555	#DIV/0!
P61026; Q96E17; P20336; P61106; P61006; Q96DA2; Q92930	2.24071	#DIV/0!	P61026; Q96E17; P20336; P61106; P61006; Q96DA2; Q92930	2.82333	#DIV/0!
P61077	4.18597	#DIV/0!	P61077	1.52798	#DIV/0!
P61106	-1.42894	2.09667	P61106	0.297225	0.330335
P61158	1.57832	2.76727	P61158	-3.30958	8.46533
P61160	1.29074	2.13672	P61160	0.141299	0.149204
P61163	4.42555	2.75767	P61163	-1.92929	1.60862
P61163; P42025	-0.457814	0.1882	P61163; P42025	-0.167588	0.0572326
P61204	-0.706177	0.417888	P61204	0.651852	0.462215
P61204; P18085; P84085	-1.54748	0.667172	P61204; P18085; P84085	-0.712368	0.357866
P61224	-3.1603	#DIV/0!	P61224	6.10065	#DIV/0!
P61224; P62834	-1.60606	#DIV/0!	P61224; P62834	2.53405	0.930134
P61247	0.182279	0.296832	P61247	0.0691031	0.0959249
P61254	-0.435618	0.178707	P61254	-0.0981124	0.0454298
P61254; Q9UNX3	2.98433	1.9398	P61254; Q9UNX3	-0.307432	0.146763
P61266	-0.505299	0.291216	P61266	-2.51482	1.40461
P61313	0.371306	0.549589	P61313	0.683669	0.94166
P61353	1.40336	1.32481	P61353	-1.43192	1.29752
P61513	2.6458	#DIV/0!	P61513	-0.440226	0.154295
P61586	-0.709953	0.297784	P61586	1.76602	0.654064
P61604	3.30812	#DIV/0!	P61604	3.22015	1.80265
P61619	0.703982	0.416476	P61619	-0.155165	0.0724669
P61626	-4.1604	#DIV/0!	P61626	-4.28988	#DIV/0!
P61764	-0.680563	0.717782	P61764	0.219117	0.201761
P61769	1.39778	#DIV/0!	P61769	1.88645	0.698738
P61927	-0.105423	0.0874696	P61927	0.326935	0.218383
P61966	2.83468	#DIV/0!	P61966	3.00129	#DIV/0!
P61978	1.92406	3.0454	P61978	0.815957	0.93751
P61981	1.2597	0.78717	P61981	0.214175	0.139888
P62070	0.838574	0.729064	P62070	1.63594	1.52108
P62070; P10301	-1.10186	#DIV/0!	P62070; P10301	0.966902	#DIV/0!
P62081	-3.50124	1.40817	P62081	1.71098	0.633513
P62136	4.00983	#DIV/0!	P62136	0.601746	0.213642
P62136; P62140	1.4664	0.631972	P62136; P62140	2.24418	0.828573
P62191	-4.64334	2.86809	P62191	-2.83761	1.58954
P62195	1.86712	0.803216	P62195	4.2825	#DIV/0!
P62241	1.02444	2.34786	P62241	1.68584	3.75545
P62244	1.8499	2.38186	P62244	2.48917	3.47253
P62249	1.03526	1.71611	P62249	1.7377	2.92326
P62258	0.650212	0.469674	P62258	0.380124	0.314966
P62263	0.701744	0.743766	P62263	0.175508	0.159619
P62263; TGME49_263700-t26_1-p1	-0.102345	#DIV/0!	P62263; TGME49_263700-t26_1-p1	0.238102	#DIV/0!
P62266	1.05564	1.32368	P62266	0.902237	0.912719
P62269	2.78098	5.22018	P62269	0.21116	0.248839
P62273	2.19325	#DIV/0!	P62273	3.38548	#DIV/0!
P62277	2.17919	1.82793	P62277	1.71316	1.40058
P62280	1.05551	2.06099	P62280	1.32718	2.38991
P62314	-2.93567	#DIV/0!	P62314	-1.13984	#DIV/0!
P62328	-0.572194	0.332819	P62328	1.42879	0.95947
P62330	0.859317	#DIV/0!	P62330	0.562459	#DIV/0!
P62333	2.59764	#DIV/0!	P62333	2.28045	1.268
P62424	0.444104	0.761581	P62424	0.377583	0.564855
P62495	-0.636916	#DIV/0!	P62495	3.86749	1.34972
P62701	-0.774909	0.570848	P62701	-1.53713	1.234
P62736	-0.325569	#DIV/0!	P62736	-3.18708	#DIV/0!
P62736; P68032	-0.396616	0.483866	P62736; P68032	-1.77428	2.46192
P62745	-2.90659	1.89124	P62745	-0.46621	0.227348
P62750	-0.208128	0.264499	P62750	0.0717412	0.0772373
P62753	1.58443	4.07122	P62753	2.73813	7.27673
P62805	-0.0332388	0.0338128	P62805	-2.78237	4.34258
P62805; TGME49_239260-t26_1-p1	-1.25119	0.537523	P62805; TGME49_239260-t26_1-p1	1.21232	0.444612
P62820	-0.878522	0.968205	P62820	0.706535	0.629121
P62820; Q9H0U4	-0.391538	#DIV/0!	P62820; Q9H0U4	1.10012	0.401802
P62826	-0.188529	0.188939	P62826	-0.189531	0.173062
P62829	0.352642	0.398292	P62829	0.85499	0.991613
P62841	2.1153	1.37407	P62841	2.94918	2.60858
P62847	-1.60978	1.02802	P62847	0.500162	0.387186
P62851	0.495449	0.542911	P62851	0.778566	0.767218
P62854	-3.53095	3.01159	P62854	-0.662898	0.40587
P62857	-0.695961	0.589744	P62857	0.837	0.765188
P62861	-1.4318	1.35623	P62861	-0.762291	0.550659
P62873	0.527302	0.304832	P62873	0.280065	0.133187
P62873; P62879	2.43077	1.58487	P62873; P62879	-0.0274014	0.0125502
P62879	-2.85113	#DIV/0!	P62879	0.890311	0.321979
P62888	3.62972	#DIV/0!	P62888	-0.329085	0.114199
P62891	-0.883601	#DIV/0!	P62891	-0.264826	#DIV/0!
P62899	-1.62816	1.04069	P62899	0.374441	0.219133
P62906	0.278346	0.241641	P62906	1.45381	1.32119
P62910	-1.63101	1.57875	P62910	0.592422	0.415744
P62913	0.368748	0.445833	P62913	1.92012	2.92932
P62917	1.11353	2.10323	P62917	0.999882	1.65153
P62937	0.306153	0.267651	P62937	0.383389	0.344355
P62937; TGME49_221210-t26_1-p1; TGME49_205700-t26_1-p1; P23284	-0.213073	#DIV/0!	P62937; TGME49_221210-t26_1-p1; TGME49_205700-t26_1-p1; P23284	0.119339	#DIV/0!
P62979	-1.45948	2.1531	P62979	0.607	0.480078
P62987	1.41241	#DIV/0!	P62987	-2.32867	#DIV/0!
P62987; P62979	1.79832	0.774344	P62987; P62979	5.11701	1.67603
P62993	1.74592	1.42964	P62993	-0.905303	0.756665
P62995	-3.55849	#DIV/0!	P62995	-5.13967	#DIV/0!
P63000	-1.30948	#DIV/0!	P63000	0.85834	0.309871
P63010	1.83975	2.09687	P63010	0.398172	0.385098
P63104	1.06195	1.33333	P63104	-3.10125	5.37382
P63104; P31946; P27348	-1.93048	#DIV/0!	P63104; P31946; P27348	-0.653945	#DIV/0!
P63104; P31947; P31946; Q04917; TGME49_263090-t26_1-p1; P61981; P27348; P62258	-0.730709	#DIV/0!	P63104; P31947; P31946; Q04917; TGME49_263090-t26_1-p1; P61981; P27348; P62258	-3.05849	1.1046
P63151	-0.491129	0.345257	P63151	1.18246	0.909312
P63167	4.93228	#DIV/0!	P63167	2.1696	1.20287
P63173	0.640205	0.375724	P63173	-1.42175	0.761034
P63220	2.27697	1.48276	P63220	1.43596	0.964945
P63241	1.69727	1.65356	P63241	0.0487459	0.0307606
P63244	1.01191	1.66709	P63244	-0.599694	0.80491
P63261	-7.14012	#DIV/0!	P63261	-5.99287	#DIV/0!
P63313	2.96632	#DIV/0!	P63313	2.00786	1.10741
P67775	-0.104672	0.056618	P67775	-0.565491	0.394953
P67809	0.779716	0.465469	P67809	0.778694	0.484717
P67936	0.503875	1.012	P67936	0.0481621	0.0678521
P67936; P06753	-0.710979	#DIV/0!	P67936; P06753	-0.109037	0.0370049
P67936; P09493; P07951; P06753	-0.0596683	0.0612527	P67936; P09493; P07951; P06753	-0.689897	0.768242
P68032	2.38102	#DIV/0!	P68032	-8.52986	#DIV/0!
P68036	1.16416	0.72199	P68036	0.0976005	0.0330821
P68104	0.365635	0.492463	P68104	1.34077	2.31106
P68366	0.2484	0.137675	P68366	0.582014	0.407689
P68371	-0.567282	0.235422	P68371	2.02939	0.751165
P68400	-0.849787	#DIV/0!	P68400	-2.22718	0.822509
P78352	-1.90031	1.22777	P78352	0.242417	0.114668
P78362	1.3744	#DIV/0!	P78362	1.03282	#DIV/0!
P78371	0.482307	0.44001	P78371	2.15202	2.89739
P78386	4.10049	1.59189	P78386	0.353296	0.122876
P78386; O43790	5.63937	8.97678	P78386; O43790	1.69961	1.5921
P78386; Q9NSB2; O43790	6.70882	#DIV/0!	P78386; Q9NSB2; O43790	2.14889	#DIV/0!
P78527	0.220693	0.493755	P78527	1.29244	4.50588
P78559	-2.62056	#DIV/0!	P78559	2.7926	#DIV/0!
P80404	2.04423	2.04916	P80404	-1.33993	0.713157
P80723	-0.855116	#DIV/0!	P80723	0.509877	0.25003
P81605	0.680271	0.574752	P81605	0.33174	0.221801
P82909	0.345919	#DIV/0!	P82909	0.435273	#DIV/0!
P83731	1.79208	3.02485	P83731	1.32625	1.8225
P83881	-1.29118	0.808726	P83881	-0.814681	0.41386
P84085	-0.992556	#DIV/0!	P84085	-3.74767	#DIV/0!
P84095	0.0743263	0.0667161	P84095	1.02464	1.06241
P84098	0.0144667	0.0154699	P84098	-1.17992	1.47115
P84103	-0.0734894	0.0544025	P84103	0.816412	0.594954
P84243	1.55541	1.49383	P84243	-1.77558	1.46032
P98066	-2.14544	#DIV/0!	P98066	3.2883	#DIV/0!
P98082	2.67674	1.74516	P98082	6.6782	3.37677
P98095	0.114272	0.16941	P98095	0.723384	0.9613
P98160	0.357088	0.569299	P98160	1.39197	1.80964
P99999	-1.17575	#DIV/0!	P99999	-1.08524	0.39613
Q00325	-0.174221	0.161018	Q00325	1.18163	1.15034
Q00341	-1.10626	1.00385	Q00341	2.26807	1.93964
Q00535	0.196804	0.0787266	Q00535	0.10073	0.0466604
Q00577	-0.894386	#DIV/0!	Q00577	3.49431	#DIV/0!
Q00610	1.06577	3.47319	Q00610	1.36455	4.38054
Q00653	0.891184	0.377863	Q00653	-2.09997	#DIV/0!
Q00688	-1.50007	#DIV/0!	Q00688	-0.234182	#DIV/0!
Q00765	1.76283	#DIV/0!	Q00765	-0.341934	#DIV/0!
Q00839	-0.333009	0.669557	Q00839	0.562611	1.15543
Q00978	3.90035	#DIV/0!	Q00978	3.80713	#DIV/0!
Q01081	-0.139588	0.0916596	Q01081	-0.294156	0.195228
Q01082	0.39536	0.980996	Q01082	-2.27606	10.3913
Q01130	-1.15545	0.895771	Q01130	-0.2065	0.117413
Q01469	1.75613	2.47977	Q01469	-5.15815	9.58363
Q01484	1.03802	0.793263	Q01484	2.99475	3.09712
Q01518	1.50484	1.20905	Q01518	0.441586	0.261291
Q01650	0.060222	#DIV/0!	Q01650	0.349946	0.121673
Q01813	-0.102851	0.0670151	Q01813	0.945376	0.795625
Q01813; P17858	-1.49682	#DIV/0!	Q01813; P17858	2.56623	#DIV/0!
Q01814	0.539047	0.643588	Q01814	1.85307	2.40161
Q01844	-0.432848	#DIV/0!	Q01844	0.0301891	#DIV/0!
Q02218	0.298393	0.202343	Q02218	-0.512248	0.397523
Q02241	-0.714236	0.299668	Q02241	3.45175	#DIV/0!
Q02252	-2.05439	1.7134	Q02252	2.06627	2.00981
Q02338	1.98475	#DIV/0!	Q02338	2.36733	#DIV/0!
Q02413	0.252957	0.294293	Q02413	-3.28521	7.08896
Q02487	2.42563	#DIV/0!	Q02487	2.99744	#DIV/0!
Q02539	-1.29134	0.555234	Q02539	1.53171	0.566065
Q02543	0.276196	0.470326	Q02543	1.15458	2.41711
Q02750	4.81095	#DIV/0!	Q02750	0.887455	0.320897
Q02809	-1.02436	0.436987	Q02809	-1.14397	0.745696
Q02878	0.0257071	0.0397725	Q02878	0.572775	0.922888
Q02952	1.12541	1.30224	Q02952	0.475176	0.326475
Q02978	0.254839	0.141392	Q02978	1.58531	1.07972
Q03135	-0.356639	0.454607	Q03135	1.94922	2.98663
Q03169	4.64445	#DIV/0!	Q03169	4.92633	#DIV/0!
Q03252	-1.06361	0.454416	Q03252	-1.8795	0.696171
Q03518	3.07488	#DIV/0!	Q03518	4.21239	2.31916
Q04206	1.33367	#DIV/0!	Q04206	2.37913	#DIV/0!
Q04446	7.30788	3.99492	Q04446	6.28167	3.22612
Q04637	1.21861	#DIV/0!	Q04637	3.77149	1.32212
Q04695	-0.667772	1.15166	Q04695	-2.57117	6.68803
Q04828	3.50325	#DIV/0!	Q04828	0.332351	#DIV/0!
Q04837	3.16949	#DIV/0!	Q04837	4.0657	#DIV/0!
Q04917	0.183318	0.0732153	Q04917	-0.77023	0.389418
Q05193	4.79495	#DIV/0!	Q05193	2.13491	#DIV/0!
Q05193; P50570	-2.90204	#DIV/0!	Q05193; P50570	0.714443	#DIV/0!
Q05193; P50570; Q9UQ16	-2.01544	#DIV/0!	Q05193; P50570; Q9UQ16	-3.50833	#DIV/0!
Q05519	-1.49243	1.42351	Q05519	-1.06837	0.556313
Q05639; P68104	1.23576	1.45832	Q05639; P68104	0.56226	0.485488
Q05639; TGME49_294800-t26_1-p1 ; P68104	0.0383286	0.0246297	Q05639; TGME49_294800-t26_1-p1 ; P68104	0.254078	0.145678
Q05655	0.605931	#DIV/0!	Q05655	-1.25268	#DIV/0!
Q05682	0.381034	0.804892	Q05682	1.08687	3.23517
Q05D32	6.46541	#DIV/0!	Q05D32	6.75869	#DIV/0!
Q06124	2.53132	#DIV/0!	Q06124	2.84177	#DIV/0!
Q06136	-0.370494	#DIV/0!	Q06136	-2.04686	#DIV/0!
Q06210	1.07307	2.10588	Q06210	0.218992	0.288625
Q06830	0.253858	0.358698	Q06830	0.757847	1.11628
Q06830; P32119	-0.631827	#DIV/0!	Q06830; P32119	-0.200724	#DIV/0!
Q07020	0.335333	0.351191	Q07020	0.650809	0.671393
Q07065	-0.0819844	0.176236	Q07065	1.74767	6.73155
Q07092	-0.552926	0.51267	Q07092	-0.870245	0.639609
Q07157	-0.138605	0.0754165	Q07157	-0.00977869	0.00611934
Q07666	1.36928	#DIV/0!	Q07666	-2.97546	1.0778
Q07812	3.22083	#DIV/0!	Q07812	3.04585	#DIV/0!
Q07866	2.19226	1.42597	Q07866	1.33207	1.32884
Q07954	-2.05931	0.882551	Q07954	0.0480895	0.0162106
Q07955	1.72754	2.19219	Q07955	1.36044	1.4993
Q07960	-2.08927	0.894732	Q07960	-0.308149	0.106723
Q08043	2.16546	#DIV/0!	Q08043	-4.31908	#DIV/0!
Q08170	-1.44984	#DIV/0!	Q08170	-0.234094	0.0804918
Q08188	1.04238	1.06588	Q08188	-0.155908	0.111988
Q08209	-0.142076	0.0773518	Q08209	3.60418	2.00902
Q08211	-0.702847	1.17244	Q08211	0.264076	0.354213
Q08378	1.67792	#DIV/0!	Q08378	4.15292	#DIV/0!
Q08431	1.04903	0.802794	Q08431	0.234305	0.15366
Q08554	1.34941	1.78977	Q08554	-0.348298	0.332375
Q08752	-3.99176	#DIV/0!	Q08752	-2.70007	#DIV/0!
Q08945	2.75044	#DIV/0!	Q08945	1.60781	0.594782
Q08AF3	-0.484756	#DIV/0!	Q08AF3	2.60055	0.95293
Q09666	-0.726251	5.57087	Q09666	-1.41686	13.8474
Q0ZGT2	1.19705	3.77634	Q0ZGT2	0.420063	0.843651
Q10588	3.35318	2.86404	Q10588	1.83991	1.75032
Q12765	0.398255	0.225979	Q12765	4.68776	1.57044
Q12792	-0.791018	0.584134	Q12792	-1.9005	1.58073
Q12797	-0.185112	0.140768	Q12797	-0.0457531	0.0210155
Q12904	1.49706	0.645311	Q12904	0.773564	0.391246
Q12905	-0.120124	0.0476102	Q12905	1.63126	0.603609
Q12906	-1.0193	#DIV/0!	Q12906	-1.13685	#DIV/0!
Q12931	2.48982	1.05255	Q12931	-0.356787	0.341259
Q12965	2.34014	1.52486	Q12965	3.55242	1.98167
Q13045	1.4965	2.40485	Q13045	-0.819596	1.22987
Q13085	-0.586537	5.98348	Q13085	-0.739818	6.82365
Q13085; O00763	-0.459261	0.792504	Q13085; O00763	-1.69289	3.46602
Q13085; TGME49_218560-t26_1-p1	0.0953575	0.037677	Q13085; TGME49_218560-t26_1-p1	-3.09211	1.11537
Q13131	1.97558	#DIV/0!	Q13131	2.62589	#DIV/0!
Q13148	3.77583	#DIV/0!	Q13148	1.75231	0.648953
Q13155	-1.70131	#DIV/0!	Q13155	-0.81827	#DIV/0!
Q13162	-0.752834	0.55272	Q13162	2.26537	1.25915
Q13162; Q06830	-0.840771	0.355523	Q13162; Q06830	1.19296	0.437226
Q13185	3.81483	#DIV/0!	Q13185	0.861532	0.311079
Q13200	2.76508	2.35681	Q13200	-0.400627	0.139933
Q13242; Q07955	-1.8104	#DIV/0!	Q13242; Q07955	1.64062	#DIV/0!
Q13243	0.877997	0.529921	Q13243	2.42327	0.891732
Q13283	-3.15508	2.69635	Q13283	4.36918	1.48782
Q13308	-0.708478	#DIV/0!	Q13308	0.38641	#DIV/0!
Q13409	-1.33263	#DIV/0!	Q13409	-0.625371	#DIV/0!
Q13409; O14576	-0.741706	#DIV/0!	Q13409; O14576	2.47329	#DIV/0!
Q13418	0.419284	0.290934	Q13418	0.735011	0.65833
Q13423	-0.957845	0.582924	Q13423	0.790183	0.284131
Q13425	-0.117955	0.077103	Q13425	0.942382	0.700348
Q13427	-1.05193	#DIV/0!	Q13427	-4.31794	#DIV/0!
Q13428	2.04407	3.28362	Q13428	1.20988	1.29895
Q13492	0.424933	0.174147	Q13492	1.05333	0.679379
Q13501	2.18563	2.56773	Q13501	2.58086	3.29963
Q13509	1.38403	1.4934	Q13509	1.57736	1.96171
Q13509; P04350; P07437; P68371	0.290332	#DIV/0!	Q13509; P04350; P07437; P68371	-0.209208	#DIV/0!
Q13509; Q9BUF5	0.167978	0.0918602	Q13509; Q9BUF5	0.472308	0.230503
Q13523	-0.825952	0.495674	Q13523	-2.40335	0.884775
Q13526	-5.0393	#DIV/0!	Q13526	-1.92954	0.714614
Q13547	-2.24073	#DIV/0!	Q13547	-6.69132	#DIV/0!
Q13554	0.790813	0.681809	Q13554	0.516693	0.357713
Q13557	-1.18843	0.50977	Q13557	-1.26096	0.667184
Q13557; Q13555; Q13554	0.84069	#DIV/0!	Q13557; Q13555; Q13554	-1.69771	#DIV/0!
Q13561	2.12595	2.81576	Q13561	0.0626811	0.0551704
Q13576	0.572159	#DIV/0!	Q13576	-1.44935	#DIV/0!
Q13595	-0.871923	#DIV/0!	Q13595	-2.16331	0.799633
Q13596	-0.297276	#DIV/0!	Q13596	-0.0290249	0.0097629
Q13620	0.421091	#DIV/0!	Q13620	-0.627093	#DIV/0!
Q13637	2.16651	1.40863	Q13637	2.47022	2.48104
Q13641	-2.3732	#DIV/0!	Q13641	1.03311	#DIV/0!
Q13642	3.90577	2.48059	Q13642	4.02876	2.22771
Q13643	-1.88539	1.86748	Q13643	-2.70942	1.5166
Q13765	-1.42624	#DIV/0!	Q13765	-0.113593	0.03857
Q13772	0.711242	0.298351	Q13772	3.47244	1.93912
Q13813	0.9498	3.17166	Q13813	-1.1697	4.50235
Q13835	3.3969	2.90058	Q13835	-1.37346	1.08211
Q13867	3.86577	1.52212	Q13867	-4.05547	#DIV/0!
Q13884	-4.19888	#DIV/0!	Q13884	0.461616	#DIV/0!
Q13885	4.71605	#DIV/0!	Q13885	1.0144	0.369132
Q13885; P04350; P07437; P68371; Q9BVA1	2.23307	1.45338	Q13885; P04350; P07437; P68371; Q9BVA1	-0.296249	0.141204
Q13885; P04350; Q9BUF5; P07437; P68371; Q9BVA1	0.737663	#DIV/0!	Q13885; P04350; Q9BUF5; P07437; P68371; Q9BVA1	1.17665	#DIV/0!
Q13885; P07437; P68371; Q9BVA1	0.625615	0.260823	Q13885; P07437; P68371; Q9BVA1	1.56671	0.846325
Q13885; P68371; Q9BVA1	1.29643	#DIV/0!	Q13885; P68371; Q9BVA1	1.38549	#DIV/0!
Q13885; Q13509; P04350; P07437; P68371; Q9BVA1	2.19954	1.84656	Q13885; Q13509; P04350; P07437; P68371; Q9BVA1	3.1263	2.28646
Q13885; Q13509; P04350; Q9BUF5; P07437; P68371; Q9BVA1	0.477052	0.434682	Q13885; Q13509; P04350; Q9BUF5; P07437; P68371; Q9BVA1	0.544694	0.425491
Q13885; Q13509; P07437; P68371; Q9BVA1	0.646834	#DIV/0!	Q13885; Q13509; P07437; P68371; Q9BVA1	0.227842	#DIV/0!
Q13885; Q13509; P07437; Q9BVA1	0.268678	#DIV/0!	Q13885; Q13509; P07437; Q9BVA1	-0.213058	#DIV/0!
Q13885; Q9BUF5; Q9BVA1	1.65597	#DIV/0!	Q13885; Q9BUF5; Q9BVA1	0.268747	#DIV/0!
Q13885; Q9BVA1	0.8895	0.982571	Q13885; Q9BVA1	-1.04916	1.09304
Q14019	1.04348	0.445477	Q14019	-1.74037	0.949008
Q14103	1.02308	0.916783	Q14103	4.04073	1.39855
Q14118	1.5386	1.23979	Q14118	2.17919	1.85241
Q14134	-1.35305	0.582384	Q14134	-1.75042	#DIV/0!
Q14157	-1.47302	0.634855	Q14157	-2.02603	#DIV/0!
Q14165	2.38817	1.01341	Q14165	0.614456	0.305199
Q14192	-1.4223	0.612725	Q14192	0.0520726	0.0175611
Q14194	1.76103	1.44352	Q14194	-1.24621	1.34667
Q14195	0.589359	0.810788	Q14195	1.78806	2.48629
Q14203	0.669351	0.704109	Q14203	0.207199	0.190146
Q14204	0.0579289	0.198542	Q14204	0.614361	3.1305
Q14240	0.998107	0.425326	Q14240	-2.29659	0.847193
Q14247	-0.532988	1.18183	Q14247	-0.781226	1.71591
Q14254	0.211244	0.16163	Q14254	0.333765	0.249461
Q14257	1.50823	1.21214	Q14257	0.254467	0.120575
Q14258	1.67223	#DIV/0!	Q14258	1.87434	0.694266
Q14315	0.406911	1.57487	Q14315	0.027459	0.0696208
Q14444	0.849825	0.359532	Q14444	5.77113	#DIV/0!
Q14498	0.17808	0.150642	Q14498	1.45637	0.98054
Q14517	2.82388	#DIV/0!	Q14517	2.28937	0.844635
Q14525	5.24021	1.89564	Q14525	2.48861	#DIV/0!
Q14558	2.72191	#DIV/0!	Q14558	3.85007	#DIV/0!
Q14596	-0.326127	#DIV/0!	Q14596	0.643303	0.229086
Q14667	-0.883534	#DIV/0!	Q14667	-2.64099	#DIV/0!
Q14697	-0.868266	0.859928	Q14697	2.05823	2.7401
Q14699	1.02891	0.439008	Q14699	-2.24133	1.59491
Q14739	2.22729	0.950189	Q14739	2.65983	1.92477
Q14764	2.34327	1.52694	Q14764	0.00306084	0.00167661
Q14839	-3.89979	#DIV/0!	Q14839	0.445974	#DIV/0!
Q14847	1.90171	3.51682	Q14847	0.0381669	0.0371483
Q14956	0.569265	0.330985	Q14956	0.235884	0.111473
Q14974	1.64054	1.33296	Q14974	-0.406298	0.239032
Q14980	-1.10893	1.64579	Q14980	0.935701	0.871829
Q14982	-0.62786	#DIV/0!	Q14982	0.74665	#DIV/0!
Q15005	-0.30874	#DIV/0!	Q15005	4.37135	#DIV/0!
Q15008	0.569951	0.236581	Q15008	0.638384	0.227254
Q15019	1.55719	1.49582	Q15019	1.60235	1.09291
Q15025	0.627272	0.36752	Q15025	0.867907	0.443347
Q15046	3.70606	#DIV/0!	Q15046	-3.36525	#DIV/0!
Q15056	2.71133	1.76738	Q15056	3.94161	2.18365
Q15084	0.0181062	0.0213595	Q15084	0.966816	1.3011
Q15119	2.67513	#DIV/0!	Q15119	-3.65807	#DIV/0!
Q15121	2.75299	#DIV/0!	Q15121	-2.03691	#DIV/0!
Q15125	-0.0016272	0.000635091	Q15125	0.113052	0.038384
Q15149	-0.467967	5.08968	Q15149	-0.224884	1.4676
Q15149; Q9UPN3	-6.73807	#DIV/0!	Q15149; Q9UPN3	0.670809	#DIV/0!
Q15181	3.01443	#DIV/0!	Q15181	3.18683	#DIV/0!
Q15185	1.92089	#DIV/0!	Q15185	0.840748	#DIV/0!
Q15233	0.663658	0.934044	Q15233	1.07953	1.31766
Q15283	-2.09648	#DIV/0!	Q15283	-4.91972	#DIV/0!
Q15287	-1.71487	1.10044	Q15287	-1.74889	1.20693
Q15293	-1.11338	1.41266	Q15293	2.57758	3.94962
Q15323	5.99206	#DIV/0!	Q15323	3.50739	#DIV/0!
Q15323; Q14525	6.68364	2.21385	Q15323; Q14525	1.10747	#DIV/0!
Q15365	1.69481	2.8177	Q15365	1.16844	1.35091
Q15366	3.11961	2.66597	Q15366	-2.55043	1.83886
Q15369	-0.689015	#DIV/0!	Q15369	0.0996765	#DIV/0!
Q15382	-1.55173	0.669012	Q15382	0.800959	0.406297
Q15392	1.25259	0.782304	Q15392	1.51419	1.02488
Q15413	0.362076	#DIV/0!	Q15413	-0.119546	#DIV/0!
Q15417	0.157842	0.0861681	Q15417	-0.188483	0.122465
Q15417; Q99439	2.94488	#DIV/0!	Q15417; Q99439	-1.67072	#DIV/0!
Q15427	5.05089	#DIV/0!	Q15427	-2.04237	#DIV/0!
Q15436	0.931897	0.395926	Q15436	-0.976354	0.504109
Q15517	2.93953	#DIV/0!	Q15517	0.325748	#DIV/0!
Q15629	-0.181343	#DIV/0!	Q15629	2.89186	#DIV/0!
Q15651	-2.68174	#DIV/0!	Q15651	-2.88691	#DIV/0!
Q15654	3.61656	#DIV/0!	Q15654	1.3499	#DIV/0!
Q15738	1.71446	1.92832	Q15738	3.72737	4.51399
Q15746	0.639002	2.36091	Q15746	-0.788633	2.8298
Q15758	3.15844	1.29438	Q15758	0.801337	0.406505
Q15836	2.48479	#DIV/0!	Q15836	-1.97074	0.729734
Q15884	-3.14503	#DIV/0!	Q15884	-3.31011	#DIV/0!
Q15907	1.97441	1.96922	Q15907	0.393407	0.326983
Q15942	0.909727	0.683431	Q15942	0.38223	0.288682
Q16134	-2.17575	#DIV/0!	Q16134	-0.178565	0.0610511
Q16181	0.883746	0.774285	Q16181	-0.990122	0.633702
Q16186	2.29749	1.49646	Q16186	0.748535	0.463983
Q16352	1.64497	1.83557	Q16352	3.84795	4.07869
Q16401	2.80523	#DIV/0!	Q16401	-0.996408	#DIV/0!
Q16527	-0.509839	0.3596	Q16527	-0.592726	0.359128
Q16543	2.62659	#DIV/0!	Q16543	0.717626	#DIV/0!
Q16555	0.876605	1.62125	Q16555	0.108539	0.132474
Q16555; Q14194	4.02701	#DIV/0!	Q16555; Q14194	5.60684	#DIV/0!
Q16555; Q14194; Q14195	2.06892	0.886465	Q16555; Q14194; Q14195	1.08748	0.396983
Q16555; Q14195	2.3973	#DIV/0!	Q16555; Q14195	0.726876	#DIV/0!
Q16585	-3.70032	#DIV/0!	Q16585	2.80914	#DIV/0!
Q16610	0.285642	#DIV/0!	Q16610	-0.915971	0.331711
Q16623	3.23524	#DIV/0!	Q16623	0.884928	0.319939
Q16629	-1.45574	1.38275	Q16629	0.494254	0.38215
Q16643	0.254829	0.45524	Q16643	-0.975018	1.99389
Q16658	1.07769	1.23598	Q16658	0.715931	0.802505
Q16698	2.23162	1.45241	Q16698	1.85895	1.29317
Q16740	-0.286015	#DIV/0!	Q16740	3.63293	#DIV/0!
Q16762	-0.757367	0.450947	Q16762	-1.56755	1.26257
Q16777	-2.08666	0.893672	Q16777	-1.48852	0.549716
Q16777; Q7L7L0; P16104	0.844314	#DIV/0!	Q16777; Q7L7L0; P16104	-7.19867	2.11085
Q16777; Q7L7L0; Q71UI9; P16104; TGME49_300200-t26_1-p1	-1.24784	#DIV/0!	Q16777; Q7L7L0; Q71UI9; P16104; TGME49_300200-t26_1-p1	-4.36247	#DIV/0!
Q16777; Q7L7L0; Q71UI9; TGME49_261250-t26_1-p1; P16104; TGME49_300200-t26_1-p1	-1.20053	#DIV/0!	Q16777; Q7L7L0; Q71UI9; TGME49_261250-t26_1-p1; P16104; TGME49_300200-t26_1-p1	-3.16035	#DIV/0!
Q16778	-4.38496	1.67292	Q16778	-3.13707	1.12968
Q16778; Q5QNW6	0.918198	0.55654	Q16778; Q5QNW6	-5.16945	2.76571
Q16778; Q5QNW6; TGME49_209910-t26_1-p1; TGME49_305160-t26_1-p1	-1.08409	0.463507	Q16778; Q5QNW6; TGME49_209910-t26_1-p1; TGME49_305160-t26_1-p1	-4.33075	1.47759
Q16795	1.99363	#DIV/0!	Q16795	2.26528	0.836082
Q16822	0.684238	0.968976	Q16822	-0.317064	0.477081
Q16831	-1.91215	#DIV/0!	Q16831	0.874646	#DIV/0!
Q16891	2.24492	3.00435	Q16891	1.4238	1.28875
Q1KMD3	-0.896164	0.541933	Q1KMD3	1.92716	0.713736
Q27J81	0.734539	#DIV/0!	Q27J81	3.48023	#DIV/0!
Q32MZ4	-0.545807	0.449199	Q32MZ4	-0.938973	0.697455
Q32NB8	-0.592986	#DIV/0!	Q32NB8	-2.36797	#DIV/0!
Q3LXA3	-4.97595	#DIV/0!	Q3LXA3	-3.64232	#DIV/0!
Q3MHD2	1.72018	#DIV/0!	Q3MHD2	4.44096	#DIV/0!
Q3SY69	0.273122	0.450031	Q3SY69	-0.308802	0.57549
Q4V9L6	-3.92586	#DIV/0!	Q4V9L6	3.09318	#DIV/0!
Q53EP0	-4.4229	#DIV/0!	Q53EP0	0.27235	#DIV/0!
Q53GQ0	1.83477	0.789672	Q53GQ0	2.00828	1.68537
Q53H12	7.99067	#DIV/0!	Q53H12	4.38678	#DIV/0!
Q53TN4	0.10116	#DIV/0!	Q53TN4	-2.00119	#DIV/0!
Q562R1	-0.286279	0.11568	Q562R1	-1.80719	#DIV/0!
Q58FF3	-0.805724	#DIV/0!	Q58FF3	1.44081	#DIV/0!
Q5BJF6	-0.766318	0.456757	Q5BJF6	3.39018	1.20858
Q5BKZ1	2.08319	#DIV/0!	Q5BKZ1	3.94781	#DIV/0!
Q5D862	1.68247	2.79161	Q5D862	-2.43194	3.6723
Q5JTV8	2.11568	0.905429	Q5JTV8	0.973201	0.50233
Q5JWF2	-0.138482	0.090912	Q5JWF2	0.559759	0.33745
Q5JXB2	2.46634	#DIV/0!	Q5JXB2	-3.37196	#DIV/0!
Q5KU26	0.809972	0.485211	Q5KU26	3.59965	#DIV/0!
Q5QNW6	2.853	1.18725	Q5QNW6	-1.13293	0.41432
Q5SSJ5	-0.208664	0.194759	Q5SSJ5	0.580889	0.5474
Q5SW79	1.28505	0.552463	Q5SW79	3.26791	1.17083
Q5T4S7	-1.30092	0.559457	Q5T4S7	0.812666	#DIV/0!
Q5T6X5	1.40219	#DIV/0!	Q5T6X5	1.99585	#DIV/0!
Q5T749	1.5219	3.51666	Q5T749	-4.07739	9.7837
Q5T750	0.708339	#DIV/0!	Q5T750	-4.38638	1.49238
Q5T9A4	-0.035573	0.0190061	Q5T9A4	1.2233	0.645355
Q5T9A4; Q9NVI7	0.434424	0.349372	Q5T9A4; Q9NVI7	-0.100589	0.0999244
Q5THJ4	-2.24387	#DIV/0!	Q5THJ4	0.0758279	#DIV/0!
Q5TZA2	-1.78514	#DIV/0!	Q5TZA2	-3.53816	1.25339
Q5VT79	-5.07033	#DIV/0!	Q5VT79	0.400264	#DIV/0!
Q63HN8	-0.124182	#DIV/0!	Q63HN8	3.58648	#DIV/0!
Q63ZY3	0.0160239	0.0062662	Q63ZY3	-0.403573	0.140999
Q66PJ3	-0.996484	0.757439	Q66PJ3	-2.02849	1.4267
Q68CZ2	-1.52259	0.656391	Q68CZ2	-2.01521	#DIV/0!
Q69YQ0	1.24286	2.29971	Q69YQ0	1.239	1.88172
Q6DD88	1.74914	0.753559	Q6DD88	1.13709	0.415905
Q6DN90	-1.59204	1.01579	Q6DN90	3.10867	1.74129
Q6EEV6	-3.25176	#DIV/0!	Q6EEV6	5.08057	#DIV/0!
Q6IAA8	2.97522	1.23078	Q6IAA8	4.01725	1.392
Q6IBS0	0.198346	#DIV/0!	Q6IBS0	-4.96744	#DIV/0!
Q6IQ22	2.99799	#DIV/0!	Q6IQ22	3.76242	#DIV/0!
Q6KB66	-0.70798	0.751454	Q6KB66	0.0664543	0.0509842
Q6KCM7	3.37529	1.36713	Q6KCM7	-2.77022	1.01022
Q6L8Q7	-9.51253	#DIV/0!	Q6L8Q7	6.15356	#DIV/0!
Q6NUK1	-0.63854	#DIV/0!	Q6NUK1	-0.638042	#DIV/0!
Q6NYC8	0.717339	0.523763	Q6NYC8	-0.00220081	0.00137497
Q6NZ67	-2.84767	#DIV/0!	Q6NZ67	-3.39908	#DIV/0!
Q6NZI2	0.280949	0.36692	Q6NZI2	1.13629	1.86201
Q6P1J9	2.40527	#DIV/0!	Q6P1J9	-0.0892064	#DIV/0!
Q6P1M0	0.465853	0.191645	Q6P1M0	0.528572	0.186613
Q6P2E9	-0.538976	0.223152	Q6P2E9	1.74933	0.647843
Q6P2Q9; TGME49_231970-t26_1-p1	-1.79892	#DIV/0!	Q6P2Q9; TGME49_231970-t26_1-p1	-0.641933	#DIV/0!
Q6PCB7	-2.34876	#DIV/0!	Q6PCB7	-1.75789	#DIV/0!
Q6PCE3	0.12625	0.0685472	Q6PCE3	0.255253	0.120962
Q6PI48	-0.640828	0.267471	Q6PI48	-2.71825	#DIV/0!
Q6PI78	1.55897	#DIV/0!	Q6PI78	2.26235	#DIV/0!
Q6QNY1	-4.25806	#DIV/0!	Q6QNY1	0.353936	#DIV/0!
Q6UB35	1.69968	2.828	Q6UB35	0.714994	0.994143
Q6UVY6	-0.330319	0.394376	Q6UVY6	-0.194622	0.188863
Q6UWP8	1.44458	0.622457	Q6UWP8	-0.0499184	0.0168306
Q6WCQ1	0.181257	0.295021	Q6WCQ1	-2.31941	9.00974
Q6YN16	-0.701552	#DIV/0!	Q6YN16	-0.756978	0.546343
Q6ZMP0	1.18574	0.73668	Q6ZMP0	-5.39907	#DIV/0!
Q6ZVM7	-0.168707	0.111454	Q6ZVM7	-0.340893	0.228327
Q6ZVX7	-0.330753	#DIV/0!	Q6ZVX7	-3.41613	2.50608
Q71UM5	-0.438723	0.250441	Q71UM5	0.270499	0.128464
Q71UM5; P42677	-2.2547	0.961068	Q71UM5; P42677	-0.119166	0.0404867
Q71UM5; TGME49_217570-t26_1-p1; P42677	0.101191	#DIV/0!	Q71UM5; TGME49_217570-t26_1-p1; P42677	0.469582	#DIV/0!
Q7KZF4	-0.906333	0.680559	Q7KZF4	1.9236	1.34401
Q7L014	4.06075	#DIV/0!	Q7L014	5.20653	#DIV/0!
Q7L0J3	1.63029	1.32357	Q7L0J3	1.31255	1.30536
Q7L2E3	-0.693613	#DIV/0!	Q7L2E3	1.76285	0.652883
Q7L576	0.203734	0.0815647	Q7L576	1.75643	1.21282
Q7L7L0	-0.823017	0.347665	Q7L7L0	-5.9621	#DIV/0!
Q7LBR1	4.04787	#DIV/0!	Q7LBR1	0.255562	0.0880609
Q7RTP6	-1.07095	#DIV/0!	Q7RTP6	0.208969	#DIV/0!
Q7RTS7; P35908; P04259; P02538; P48668; P13647	0.275684	#DIV/0!	Q7RTS7; P35908; P04259; P02538; P48668; P13647	-4.28745	#DIV/0!
Q7RTS7; P35908; P04259; P02538; P48668; Q8N1N4; P13647	0.0409936	#DIV/0!	Q7RTS7; P35908; P04259; P02538; P48668; Q8N1N4; P13647	-4.46456	#DIV/0!
Q7RTS7; P35908; P12035; Q14CN4	-0.192262	#DIV/0!	Q7RTS7; P35908; P12035; Q14CN4	-4.76202	#DIV/0!
Q7RTS7; Q14CN4	-1.09159	#DIV/0!	Q7RTS7; Q14CN4	-6.28519	#DIV/0!
Q7Z2D5	-1.09215	0.467084	Q7Z2D5	1.22045	0.447715
Q7Z3B1	1.395	1.3156	Q7Z3B1	-0.316688	0.23582
Q7Z478	2.53434	#DIV/0!	Q7Z478	-1.32273	#DIV/0!
Q7Z6G8	4.70041	#DIV/0!	Q7Z6G8	2.13037	0.787771
Q7Z6K1	2.77342	#DIV/0!	Q7Z6K1	-3.99637	#DIV/0!
Q7Z6Z7	1.48107	1.41088	Q7Z6Z7	2.32301	2.61029
Q7Z794	1.65473	2.52111	Q7Z794	-0.879812	0.811063
Q7Z794; P35908; P04264	0.411228	0.168309	Q7Z794; P35908; P04264	-4.73375	1.58207
Q7Z794; P35908; P04264; P04259; P02538; P48668; P12035; P13647	-1.58413	0.683002	Q7Z794; P35908; P04264; P04259; P02538; P48668; P12035; P13647	-5.09339	1.67038
Q7Z794; Q7RTS7; P35908; P04259; P02538; P48668; Q9NSB2; P12035; Q14CN4; P13647	-0.634851	#DIV/0!	Q7Z794; Q7RTS7; P35908; P04259; P02538; P48668; Q9NSB2; P12035; Q14CN4; P13647	-3.94656	#DIV/0!
Q7Z794; Q7RTS7; P35908; P04259; P02538; P48668; Q9NSB2; P12035; Q14CN4; P19013; P13647	-0.468155	#DIV/0!	Q7Z794; Q7RTS7; P35908; P04259; P02538; P48668; Q9NSB2; P12035; Q14CN4; P19013; P13647	-5.49265	#DIV/0!
Q7Z7L1; Q08AF3	1.99547	#DIV/0!	Q7Z7L1; Q08AF3	3.99105	#DIV/0!
Q86SQ0	-0.790675	0.333365	Q86SQ0	-0.362178	0.174203
Q86SX6	0.845984	#DIV/0!	Q86SX6	-4.23839	#DIV/0!
Q86U42	-0.77953	#DIV/0!	Q86U42	-5.24047	#DIV/0!
Q86V48	1.72813	2.431	Q86V48	0.958673	1.21431
Q86V81	-2.02511	2.34849	Q86V81	-2.26887	2.24524
Q86VN1	-0.209996	#DIV/0!	Q86VN1	4.06983	#DIV/0!
Q86VP1	-0.842783	0.733257	Q86VP1	0.697595	0.429277
Q86VP6	-0.432837	0.500946	Q86VP6	0.0228095	0.0241291
Q86WV6	-0.312924	#DIV/0!	Q86WV6	0.207822	#DIV/0!
Q86YZ3	1.47883	7.16388	Q86YZ3	-1.53793	4.34291
Q8IUC1	0.198111	#DIV/0!	Q8IUC1	2.79762	#DIV/0!
Q8IUD2	1.84566	#DIV/0!	Q8IUD2	-3.21166	#DIV/0!
Q8IWC1	-1.24067	#DIV/0!	Q8IWC1	2.77955	1.01333
Q8IWE2	4.454	#DIV/0!	Q8IWE2	3.82835	1.33851
Q8IWK6	4.90857	#DIV/0!	Q8IWK6	3.65086	#DIV/0!
Q8IWW8	-1.61427	#DIV/0!	Q8IWW8	-1.20092	#DIV/0!
Q8IX95	-0.906143	#DIV/0!	Q8IX95	-1.20431	#DIV/0!
Q8IXB1	3.81361	3.24029	Q8IXB1	-0.715241	0.577597
Q8IXS6	1.01293	0.77159	Q8IXS6	-3.0451	2.22416
Q8IYQ7	2.28637	0.973582	Q8IYQ7	1.56831	0.847269
Q8IZP0	-0.323073	0.131061	Q8IZP0	3.46702	#DIV/0!
Q8IZP2	2.56582	1.67336	Q8IZP2	3.45789	1.93135
Q8IZV5	-7.28412	#DIV/0!	Q8IZV5	-3.42811	#DIV/0!
Q8N0X7	3.69696	1.47022	Q8N0X7	4.24271	1.45395
Q8N1B4	-0.348045	#DIV/0!	Q8N1B4	-2.65426	#DIV/0!
Q8N1F7	0.766744	0.3228	Q8N1F7	3.60782	1.27416
Q8N1G4	-2.3694	1.00611	Q8N1G4	3.40612	1.21346
Q8N1N4	-0.101948	0.135244	Q8N1N4	-0.230392	0.262166
Q8N2M8	-1.73292	#DIV/0!	Q8N2M8	-2.73398	#DIV/0!
Q8N335	4.89115	#DIV/0!	Q8N335	5.13085	1.67933
Q8N357	0.844836	#DIV/0!	Q8N357	-0.0320352	#DIV/0!
Q8N568	-3.53437	#DIV/0!	Q8N568	-3.89761	#DIV/0!
Q8N9Q2	-2.19064	1.42489	Q8N9Q2	5.22241	#DIV/0!
Q8NBJ7	1.97256	0.846991	Q8NBJ7	0.56317	0.199365
Q8NBS9	-0.906993	0.384875	Q8NBS9	-1.33562	0.491622
Q8NBX0	-3.2111	#DIV/0!	Q8NBX0	-8.6667	#DIV/0!
Q8NC51	-0.17865	0.213782	Q8NC51	0.457565	0.507359
Q8NE71	1.35569	#DIV/0!	Q8NE71	-0.134706	0.0627198
Q8NE86	0.407362	0.231462	Q8NE86	2.71748	1.96991
Q8NEU8	2.79125	#DIV/0!	Q8NEU8	4.78271	#DIV/0!
Q8NFZ6	2.73688	#DIV/0!	Q8NFZ6	-0.742591	#DIV/0!
Q8NHQ8	-2.32431	#DIV/0!	Q8NHQ8	-0.244901	#DIV/0!
Q8TAD7	-0.00920581	0.00489494	Q8TAD7	-1.36018	0.907314
Q8TBC4	2.49983	#DIV/0!	Q8TBC4	2.23171	#DIV/0!
Q8TC07	3.90334	#DIV/0!	Q8TC07	4.23666	#DIV/0!
Q8TCJ2	0.583459	0.483815	Q8TCJ2	2.83206	2.49409
Q8TD30	5.10011	#DIV/0!	Q8TD30	1.73856	0.643821
Q8TD47	3.38339	#DIV/0!	Q8TD47	4.79344	#DIV/0!
Q8TD55	1.64353	#DIV/0!	Q8TD55	-2.12739	#DIV/0!
Q8TDD1	-0.334419	#DIV/0!	Q8TDD1	0.757194	#DIV/0!
Q8TED1	-0.127568	0.0692786	Q8TED1	0.94328	0.485486
Q8TEW0	3.41243	#DIV/0!	Q8TEW0	2.44281	#DIV/0!
Q8WUH6	-1.68993	1.37823	Q8WUH6	0.066545	0.0368877
Q8WUJ3	-2.21248	1.43956	Q8WUJ3	2.87336	1.04442
Q8WUY8	2.43793	#DIV/0!	Q8WUY8	3.98945	#DIV/0!
Q8WVJ2	-1.78287	1.4636	Q8WVJ2	-2.39118	1.33275
Q8WVV4	-0.0366653	0.0235523	Q8WVV4	-3.42536	7.00041
Q8WVY7	-1.33139	#DIV/0!	Q8WVY7	4.61994	#DIV/0!
Q8WWC4	2.91052	1.20785	Q8WWC4	3.70432	#DIV/0!
Q8WWI1	-0.0418269	0.0763717	Q8WWI1	0.983015	2.86858
Q8WX93	0.733976	0.435805	Q8WX93	2.00689	1.10683
Q8WXA9	0.514714	0.212666	Q8WXA9	0.384975	0.134279
Q8WXF1	1.99359	#DIV/0!	Q8WXF1	-0.0234298	#DIV/0!
Q8WXF7	0.246334	0.0991007	Q8WXF7	-0.627519	0.223212
Q8WY54	-2.52221	1.06489	Q8WY54	-1.37313	#DIV/0!
Q8WYL5	-1.49047	1.19598	Q8WYL5	2.89146	1.61996
Q8WZ42	-0.812898	#DIV/0!	Q8WZ42	-0.295604	#DIV/0!
Q92499	5.54595	#DIV/0!	Q92499	4.61422	#DIV/0!
Q92504	1.66905	#DIV/0!	Q92504	0.908137	#DIV/0!
Q92520	-1.57991	#DIV/0!	Q92520	-3.29717	#DIV/0!
Q92522	-0.598646	0.497899	Q92522	0.508146	0.351248
Q92572	1.53858	0.663319	Q92572	3.9866	1.38343
Q92597	2.27897	#DIV/0!	Q92597	-0.489788	#DIV/0!
Q92598	0.981737	0.874046	Q92598	1.84999	1.76178
Q92614	2.3234	7.47561	Q92614	-2.04944	6.54128
Q92616	3.10688	2.01543	Q92616	1.72091	1.81373
Q92629	-0.762948	0.321125	Q92629	-0.433893	0.151992
Q92743	-3.97502	#DIV/0!	Q92743	-2.36812	#DIV/0!
Q92747	-0.281802	0.113815	Q92747	-2.90173	1.05374
Q92777	-1.06713	#DIV/0!	Q92777	1.48681	#DIV/0!
Q92841	-0.812459	0.882788	Q92841	1.02319	1.1486
Q92841; P17844	0.0258407	0.0165599	Q92841; P17844	0.947753	0.603363
Q92930	-1.75803	#DIV/0!	Q92930	-1.51451	#DIV/0!
Q92945	-1.62068	0.698732	Q92945	3.11966	1.12415
Q92947	-1.37884	#DIV/0!	Q92947	3.85756	#DIV/0!
Q92974	1.16492	1.87451	Q92974	1.84008	3.70134
Q93009	0.33297	0.187056	Q93009	1.91917	2.50976
Q93050	1.69061	1.08373	Q93050	-0.170557	0.0963575
Q93052	1.14591	0.490932	Q93052	0.229342	0.0788201
Q93074	-1.02823	#DIV/0!	Q93074	0.655894	#DIV/0!
Q969E4	-3.37225	#DIV/0!	Q969E4	-2.30037	#DIV/0!
Q969G5	-0.144314	0.142657	Q969G5	1.96122	2.35607
Q969H8	3.44081	1.38859	Q969H8	4.15813	#DIV/0!
Q969M3	1.42888	#DIV/0!	Q969M3	1.16675	#DIV/0!
Q969Q0	-0.578391	0.336704	Q969Q0	-2.39184	1.33313
Q969Q0; P83881	-0.254676	0.296465	Q969Q0; P83881	-0.42716	0.416325
Q969S9	-0.657488	0.274762	Q969S9	-1.53256	0.566386
Q969V3	1.17252	1.22544	Q969V3	1.45072	1.47349
Q96AG4	0.551963	0.454829	Q96AG4	2.29287	0.845873
Q96AQ6	1.02416	0.917906	Q96AQ6	-0.537166	0.189775
Q96B97	-1.37948	0.86934	Q96B97	3.26427	1.82676
Q96BM9	-0.701663	#DIV/0!	Q96BM9	0.970119	#DIV/0!
Q96BM9; Q9NVJ2	-1.95967	#DIV/0!	Q96BM9; Q9NVJ2	0.129941	0.044199
Q96C19	-0.298926	0.167033	Q96C19	2.6997	1.95601
Q96CS3	1.17223	1.36799	Q96CS3	4.09284	7.45665
Q96CV9	1.27002	0.79423	Q96CV9	2.09837	1.77328
Q96CW1	0.135691	0.113502	Q96CW1	1.27803	1.26407
Q96D15	2.01381	1.30522	Q96D15	-0.328718	0.219651
Q96DA2	-0.513034	#DIV/0!	Q96DA2	4.61031	#DIV/0!
Q96E17	5.60088	#DIV/0!	Q96E17	1.18816	0.435395
Q96EY5	3.47393	2.96456	Q96EY5	4.90299	2.64633
Q96F07	2.11884	#DIV/0!	Q96F07	-0.840564	#DIV/0!
Q96F07; Q7L576	-0.767852	0.565043	Q96F07; Q7L576	2.37891	1.70364
Q96FJ2; P63167	1.62517	1.03863	Q96FJ2; P63167	1.1109	0.580623
Q96FQ6	0.359662	0.146456	Q96FQ6	-1.23234	#DIV/0!
Q96FS4	-2.56418	#DIV/0!	Q96FS4	2.87947	#DIV/0!
Q96FW1	2.51093	1.0606	Q96FW1	2.09489	1.47914
Q96G23	0.168662	#DIV/0!	Q96G23	3.12113	#DIV/0!
Q96HC4	0.539179	0.31221	Q96HC4	-0.588369	0.208684
Q96HE7	-0.828811	#DIV/0!	Q96HE7	-0.711183	0.254443
Q96HU8	2.64015	1.10928	Q96HU8	3.07706	#DIV/0!
Q96I25	5.36137	#DIV/0!	Q96I25	4.38239	#DIV/0!
Q96I59	-0.687364	#DIV/0!	Q96I59	0.707356	#DIV/0!
Q96I99	-4.6542	#DIV/0!	Q96I99	-0.654804	0.233371
Q96IZ0	0.216154	0.165576	Q96IZ0	-2.52817	1.82135
Q96J84	3.46852	1.39759	Q96J84	-0.961959	0.61351
Q96JJ3	-3.10598	#DIV/0!	Q96JJ3	-2.84128	#DIV/0!
Q96JY6	0.0226456	#DIV/0!	Q96JY6	-8.33134	#DIV/0!
Q96K76	-4.49925	#DIV/0!	Q96K76	-4.0208	#DIV/0!
Q96KP4	-0.112928	#DIV/0!	Q96KP4	-0.598872	0.212576
Q96LJ7	2.34265	1.52654	Q96LJ7	3.13505	1.75586
Q96MZ0	0.877565	0.656293	Q96MZ0	-0.332787	0.115524
Q96N66	2.30448	1.94243	Q96N66	2.66765	1.93091
Q96N67	1.58155	1.27899	Q96N67	1.65098	1.13063
Q96P63	1.32404	1.04564	Q96P63	-1.10565	0.84138
Q96PE2	1.24793	0.536083	Q96PE2	4.23037	1.45061
Q96PK6	0.990493	0.883066	Q96PK6	4.11976	6.9029
Q96PV0	2.86037	#DIV/0!	Q96PV0	1.53246	1.03894
Q96QK1	-1.11954	0.479238	Q96QK1	-3.47971	#DIV/0!
Q96QR8	0.636251	#DIV/0!	Q96QR8	-3.37829	#DIV/0!
Q96RF0	2.44809	#DIV/0!	Q96RF0	3.49667	#DIV/0!
Q96RQ3	-0.635678	2.95934	Q96RQ3	-0.475026	1.53054
Q96RQ3; TGME49_218560-t26_1-p1	-1.15518	#DIV/0!	Q96RQ3; TGME49_218560-t26_1-p1	-1.22098	#DIV/0!
Q96S97	0.274196	#DIV/0!	Q96S97	-1.03866	#DIV/0!
Q96SB3	1.25427	1.78068	Q96SB3	0.513628	0.6104
Q96SK2	-2.79654	#DIV/0!	Q96SK2	1.54587	#DIV/0!
Q96TA1	0.0471578	#DIV/0!	Q96TA1	0.442221	0.15502
Q99426	-1.55713	#DIV/0!	Q99426	-2.85308	#DIV/0!
Q99439	-0.0356745	0.0404609	Q99439	-0.397982	0.456604
Q99447	2.8541	1.18765	Q99447	3.49483	#DIV/0!
Q99497	0.108762	0.0588723	Q99497	1.12438	0.857857
Q99536	1.10709	1.14466	Q99536	1.44295	0.97028
Q99569	1.89215	1.22218	Q99569	0.553674	0.385883
Q99584	4.13214	#DIV/0!	Q99584	-0.198392	#DIV/0!
Q99623	1.28197	1.67998	Q99623	0.99365	1.1085
Q99627	1.29731	0.557865	Q99627	0.806917	0.409579
Q99653	-4.32848	#DIV/0!	Q99653	0.46834	0.164539
Q99714	-0.762663	0.560781	Q99714	0.308938	0.147513
Q99715	-0.11415	0.16922	Q99715	-1.34374	1.97244
Q99729; O14979	-0.305125	#DIV/0!	Q99729; O14979	1.86382	#DIV/0!
Q99733	-1.23079	#DIV/0!	Q99733	2.32447	0.857053
Q99797	0.22551	0.0905096	Q99797	4.85493	1.61232
Q99798	-1.03828	1.51573	Q99798	-0.223548	0.218818
Q99832	-4.02345	#DIV/0!	Q99832	0.724828	0.52036
Q99961	-0.652422	0.47144	Q99961	1.65716	1.34727
Q99961; Q99962	1.57622	0.679589	Q99961; Q99962	2.28043	1.95179
Q9BPU6	2.39747	3.24677	Q9BPU6	2.46399	2.47373
Q9BPX5	-2.88559	#DIV/0!	Q9BPX5	-2.64434	#DIV/0!
Q9BQ69	-2.50583	#DIV/0!	Q9BQ69	-1.82614	#DIV/0!
Q9BQB6	0.527691	#DIV/0!	Q9BQB6	1.39033	#DIV/0!
Q9BQE3	0.792936	0.773783	Q9BQE3	2.65996	2.32521
Q9BQE3; P68366	0.434719	0.24801	Q9BQE3; P68366	0.0715371	0.0241781
Q9BQE5	2.80471	#DIV/0!	Q9BQE5	0.909264	0.329167
Q9BQI9	-3.0296	#DIV/0!	Q9BQI9	-2.96765	#DIV/0!
Q9BQS8	2.54393	#DIV/0!	Q9BQS8	-3.49385	1.24008
Q9BR76	3.44496	#DIV/0!	Q9BR76	1.83283	0.678901
Q9BRF8	-2.92232	#DIV/0!	Q9BRF8	1.28951	#DIV/0!
Q9BRG1	1.00808	#DIV/0!	Q9BRG1	1.04119	#DIV/0!
Q9BRK4	-3.05115	#DIV/0!	Q9BRK4	0.562137	#DIV/0!
Q9BRZ2	-0.606509	#DIV/0!	Q9BRZ2	3.38266	#DIV/0!
Q9BSD7	-0.20239	#DIV/0!	Q9BSD7	1.71697	0.935158
Q9BSJ8	1.72763	0.744432	Q9BSJ8	3.33534	2.44532
Q9BT09	3.63633	#DIV/0!	Q9BT09	3.0107	#DIV/0!
Q9BT78	2.72054	#DIV/0!	Q9BT78	-0.0921515	0.0312165
Q9BTV4	2.10808	1.36919	Q9BTV4	1.05719	0.682182
Q9BU23	1.8408	#DIV/0!	Q9BU23	0.240774	#DIV/0!
Q9BU76	-1.19776	0.513902	Q9BU76	4.26095	#DIV/0!
Q9BUF5	1.52227	1.8794	Q9BUF5	1.36283	1.50253
Q9BUJ2	1.89038	0.812923	Q9BUJ2	0.384582	0.259767
Q9BUN8	2.4671	1.04386	Q9BUN8	4.61996	1.55318
Q9BUP0	2.24715	2.28162	Q9BUP0	2.25832	2.52299
Q9BV73	2.76728	1.15618	Q9BV73	3.05823	#DIV/0!
Q9BVA1	-0.183836	0.073427	Q9BVA1	-4.21634	#DIV/0!
Q9BVC6	0.293906	#DIV/0!	Q9BVC6	0.818409	#DIV/0!
Q9BVP2	-0.634422	0.457082	Q9BVP2	1.18494	0.623189
Q9BWM7	0.626566	0.87195	Q9BWM7	0.453492	0.529249
Q9BXF6	2.52307	#DIV/0!	Q9BXF6	1.57302	0.581667
Q9BY32	0.269356	#DIV/0!	Q9BY32	-1.91243	#DIV/0!
Q9BY43	-0.62284	#DIV/0!	Q9BY43	0.254675	0.120678
Q9BYD1	2.72587	#DIV/0!	Q9BYD1	0.59355	#DIV/0!
Q9BZF1	-0.505484	0.208686	Q9BZF1	1.3304	#DIV/0!
Q9BZF9	-0.325633	0.182724	Q9BZF9	-1.22664	0.806964
Q9BZG1	-1.26348	0.789753	Q9BZG1	-0.233566	0.0803059
Q9BZQ8	3.23321	#DIV/0!	Q9BZQ8	0.467964	#DIV/0!
Q9BZZ5	4.96733	#DIV/0!	Q9BZZ5	-1.08375	#DIV/0!
Q9C0C2	1.40013	2.84131	Q9C0C2	0.493798	0.668323
Q9GZL7	1.35443	#DIV/0!	Q9GZL7	-4.13986	1.42594
Q9GZT3	3.30068	#DIV/0!	Q9GZT3	4.0944	#DIV/0!
Q9H078	-0.759297	#DIV/0!	Q9H078	-5.00753	#DIV/0!
Q9H0E2	-4.1857	#DIV/0!	Q9H0E2	-0.998488	0.363075
Q9H0Q0	-1.15105	#DIV/0!	Q9H0Q0	-2.00833	#DIV/0!
Q9H0U4	2.34462	1.52784	Q9H0U4	0.190615	0.123905
Q9H115	4.09201	#DIV/0!	Q9H115	0.117383	0.0398735
Q9H1E1	-3.72879	#DIV/0!	Q9H1E1	-4.98599	#DIV/0!
Q9H1E3	-0.790861	0.333448	Q9H1E3	-0.769258	0.388886
Q9H1E5	-3.0985	#DIV/0!	Q9H1E5	-2.2638	#DIV/0!
Q9H223	1.41593	0.609942	Q9H223	0.135679	#DIV/0!
Q9H223; Q9NZN4	2.71576	#DIV/0!	Q9H223; Q9NZN4	3.67628	#DIV/0!
Q9H2D6	1.66878	1.35883	Q9H2D6	1.15977	1.12489
Q9H2M9	-3.45353	#DIV/0!	Q9H2M9	2.61402	#DIV/0!
Q9H2X9	-0.58289	0.242204	Q9H2X9	1.99456	0.738452
Q9H307	3.71327	2.37293	Q9H307	2.07241	1.14555
Q9H3K6	5.24316	#DIV/0!	Q9H3K6	2.84119	#DIV/0!
Q9H425	-0.260157	0.175089	Q9H425	0.957431	0.610273
Q9H444	2.02918	1.69023	Q9H444	3.22823	2.87925
Q9H4A4	-0.263443	0.106186	Q9H4A4	-0.305492	0.105776
Q9H4G4	-1.53073	#DIV/0!	Q9H4G4	0.919083	0.332892
Q9H4L5	-1.3717	#DIV/0!	Q9H4L5	-1.9898	#DIV/0!
Q9H4M9	1.50736	2.24222	Q9H4M9	0.94058	1.11297
Q9H553	-1.26477	#DIV/0!	Q9H553	1.51076	#DIV/0!
Q9H6S3	2.35501	#DIV/0!	Q9H6S3	-4.22561	#DIV/0!
Q9H792	2.24584	1.46194	Q9H792	2.90541	2.56584
Q9H845	0.0141105	0.00901942	Q9H845	0.0790756	0.0365087
Q9H8H3	-2.95548	#DIV/0!	Q9H8H3	4.34632	#DIV/0!
Q9H910	-3.82809	#DIV/0!	Q9H910	2.49894	#DIV/0!
Q9H936	-2.80071	1.82442	Q9H936	1.73845	1.63567
Q9H9B4	4.01239	#DIV/0!	Q9H9B4	1.00399	#DIV/0!
Q9H9H4	3.80788	#DIV/0!	Q9H9H4	-0.119903	#DIV/0!
Q9H9Q2	-0.25812	#DIV/0!	Q9H9Q2	0.336368	#DIV/0!
Q9HC07	-0.889349	#DIV/0!	Q9HC07	-2.54308	1.42096
Q9HCC0	-1.59795	5.00426	Q9HCC0	-2.35854	6.72138
Q9HCK1	-3.92976	#DIV/0!	Q9HCK1	1.72453	#DIV/0!
Q9HCM2	2.66899	#DIV/0!	Q9HCM2	-3.24182	#DIV/0!
Q9HCY8	0.294387	0.11906	Q9HCY8	-0.193972	0.0664248
Q9HD42	2.14297	2.16229	Q9HD42	2.0267	1.11855
Q9HD45	3.65302	#DIV/0!	Q9HD45	0.95557	0.492397
Q9HDC9	-1.49923	#DIV/0!	Q9HDC9	-1.42222	#DIV/0!
Q9NP64	-4.82975	#DIV/0!	Q9NP64	-5.42072	#DIV/0!
Q9NP72	1.03671	0.63576	Q9NP72	4.30036	2.3623
Q9NP97	2.68631	#DIV/0!	Q9NP97	2.85281	1.03764
Q9NPA3	-2.9336	#DIV/0!	Q9NPA3	1.39497	0.514207
Q9NPH2	2.78319	#DIV/0!	Q9NPH2	4.26581	#DIV/0!
Q9NQ29	0.636913	#DIV/0!	Q9NQ29	-1.60137	1.09215
Q9NQ29; Q9Y383	-1.50407	1.85207	Q9NQ29; Q9Y383	-1.26673	1.12164
Q9NQ89	4.95111	#DIV/0!	Q9NQ89	0.689604	#DIV/0!
Q9NQC3	-1.7278	0.744505	Q9NQC3	0.823644	0.418809
Q9NQH7	-0.952416	#DIV/0!	Q9NQH7	-0.431441	#DIV/0!
Q9NQP4	-0.945553	0.401988	Q9NQP4	3.24382	1.16331
Q9NQW7	3.05615	#DIV/0!	Q9NQW7	6.20685	#DIV/0!
Q9NR12	-0.00924923	0.00491806	Q9NR12	0.892375	0.824637
Q9NR31	3.69099	#DIV/0!	Q9NR31	0.491293	#DIV/0!
Q9NR31; Q9Y6B6	-2.35176	#DIV/0!	Q9NR31; Q9Y6B6	0.557559	#DIV/0!
Q9NR31; TGME49_215060-t26_1-p1; Q9Y6B6	1.04709	#DIV/0!	Q9NR31; TGME49_215060-t26_1-p1; Q9Y6B6	2.23145	#DIV/0!
Q9NR56	-1.93662	#DIV/0!	Q9NR56	3.42809	#DIV/0!
Q9NR99	-0.567178	0.582175	Q9NR99	-1.27457	1.5039
Q9NRP0	0.824186	#DIV/0!	Q9NRP0	0.405046	#DIV/0!
Q9NRW1	2.03885	#DIV/0!	Q9NRW1	-0.555636	0.334752
Q9NRW1; P20340	0.416701	#DIV/0!	Q9NRW1; P20340	2.45932	1.37242
Q9NSB2	3.02436	1.96462	Q9NSB2	0.557958	0.336271
Q9NSB4	6.32639	3.6224	Q9NSB4	-2.38617	0.878757
Q9NSE4	0.962934	1.28367	Q9NSE4	-0.41404	0.477394
Q9NTK5	4.29417	#DIV/0!	Q9NTK5	5.47341	#DIV/0!
Q9NUB1	-0.167187	#DIV/0!	Q9NUB1	-2.95863	1.07233
Q9NUP9	4.48789	1.70133	Q9NUP9	2.81475	1.57658
Q9NUQ2	5.37367	#DIV/0!	Q9NUQ2	1.3586	#DIV/0!
Q9NVA2	0.210566	#DIV/0!	Q9NVA2	0.916551	0.331932
Q9NVD7	4.57493	#DIV/0!	Q9NVD7	1.1543	#DIV/0!
Q9NVH1	-1.34537	#DIV/0!	Q9NVH1	2.82145	#DIV/0!
Q9NVI7	-0.421511	0.240007	Q9NVI7	0.45584	0.312068
Q9NVJ2	-0.534774	#DIV/0!	Q9NVJ2	-0.0846296	#DIV/0!
Q9NVS9	3.97617	#DIV/0!	Q9NVS9	-2.21504	#DIV/0!
Q9NWB6	-1.08851	2.24777	Q9NWB6	-1.33165	2.06518
Q9NWH9	5.80975	#DIV/0!	Q9NWH9	0.545772	0.192946
Q9NWQ8	-1.91648	#DIV/0!	Q9NWQ8	-2.83955	#DIV/0!
Q9NX24	0.45038	#DIV/0!	Q9NX24	5.10229	#DIV/0!
Q9NX63	1.18895	0.738863	Q9NX63	1.31037	0.869699
Q9NXH8	3.11664	1.28004	Q9NXH8	4.3958	1.49487
Q9NXJ5	-3.4186	#DIV/0!	Q9NXJ5	-4.73857	#DIV/0!
Q9NXR1	0.573694	0.238207	Q9NXR1	3.28054	#DIV/0!
Q9NXR7	0.444321	#DIV/0!	Q9NXR7	-3.34541	#DIV/0!
Q9NXR8	-5.75279	#DIV/0!	Q9NXR8	-6.19869	#DIV/0!
Q9NY12; P35908	-1.03471	#DIV/0!	Q9NY12; P35908	-5.38724	#DIV/0!
Q9NYI0	1.24388	#DIV/0!	Q9NYI0	1.71524	0.934135
Q9NYL9	1.89711	3.50594	Q9NYL9	-1.53165	3.16106
Q9NYU2	3.00348	1.24072	Q9NYU2	3.41473	1.9082
Q9NZ01	1.84411	2.10275	Q9NZ01	1.53242	1.40684
Q9NZ08	0.523991	0.48266	Q9NZ08	0.748874	0.73318
Q9NZ32	-0.925435	#DIV/0!	Q9NZ32	-3.84514	#DIV/0!
Q9NZB2	1.55629	1.49482	Q9NZB2	-1.68173	1.5721
Q9NZM1	0.699021	1.27196	Q9NZM1	1.65485	3.51172
Q9NZN3	-0.195054	#DIV/0!	Q9NZN3	0.847946	0.305939
Q9NZN3; Q9H4M9	1.86734	0.803311	Q9NZN3; Q9H4M9	2.91592	1.63374
Q9NZN3; Q9NZN4; Q9H4M9	5.95663	#DIV/0!	Q9NZN3; Q9NZN4; Q9H4M9	-1.71906	#DIV/0!
Q9NZN4	0.0888374	0.097597	Q9NZN4	1.1191	1.5626
Q9NZR1	0.689485	0.501211	Q9NZR1	-2.62607	1.89829
Q9NZR1; Q9NYL9	-0.454927	#DIV/0!	Q9NZR1; Q9NYL9	-1.55297	#DIV/0!
Q9NZT1	3.39571	2.8996	Q9NZT1	-0.962327	0.812225
Q9NZV8	3.18355	1.30294	Q9NZV8	2.81515	1.02518
Q9NZZ3	-2.11758	0.906195	Q9NZZ3	1.19863	0.439388
Q9P035	-0.319215	#DIV/0!	Q9P035	0.505394	0.247691
Q9P0K7	0.330768	0.439939	Q9P0K7	-0.446362	0.570279
Q9P0L0	-0.110367	0.0824408	Q9P0L0	3.5503	5.82322
Q9P0L2	1.26411	#DIV/0!	Q9P0L2	-3.46405	#DIV/0!
Q9P0M6	1.07111	0.821966	Q9P0M6	-0.919493	0.583256
Q9P0M6; O75367	-0.808461	0.341227	Q9P0M6; O75367	-6.0346	1.88199
Q9P121	1.70259	#DIV/0!	Q9P121	4.38193	#DIV/0!
Q9P1Z2	0.965317	0.973603	Q9P1Z2	1.58061	1.45983
Q9P2E9	-0.217746	0.653119	Q9P2E9	0.551975	1.67179
Q9P2E9; Q8N4C6	-0.608464	#DIV/0!	Q9P2E9; Q8N4C6	0.195461	#DIV/0!
Q9P2J5	1.47765	1.40708	Q9P2J5	1.749	1.20701
Q9P2K5	-0.677357	0.283469	Q9P2K5	-1.13847	0.416435
Q9P2R7	-1.2702	1.80899	Q9P2R7	-0.315488	0.210266
Q9P2U7	-0.785265	0.469082	Q9P2U7	1.1799	0.620287
Q9UBC2	0.402815	#DIV/0!	Q9UBC2	-2.17645	#DIV/0!
Q9UBI6	1.33441	0.574193	Q9UBI6	-1.90578	0.705868
Q9UBM7	2.42388	1.02723	Q9UBM7	-0.620863	0.308616
Q9UBQ7	4.62187	#DIV/0!	Q9UBQ7	6.44524	#DIV/0!
Q9UBS3	2.29702	#DIV/0!	Q9UBS3	-0.701978	#DIV/0!
Q9UBS4	-1.65291	#DIV/0!	Q9UBS4	-3.23706	#DIV/0!
Q9UBV8	0.330457	0.13416	Q9UBV8	-1.92215	1.05668
Q9UBX3	2.43999	#DIV/0!	Q9UBX3	3.30878	#DIV/0!
Q9UBX7	-0.968834	#DIV/0!	Q9UBX7	-2.94178	#DIV/0!
Q9UBY9	1.53844	0.978825	Q9UBY9	0.985255	0.358039
Q9UGI8	0.451865	#DIV/0!	Q9UGI8	0.227162	#DIV/0!
Q9UGP8	2.74262	#DIV/0!	Q9UGP8	0.696298	0.349158
Q9UGV2	-0.646295	#DIV/0!	Q9UGV2	5.40239	#DIV/0!
Q9UGY1	-2.89742	#DIV/0!	Q9UGY1	-3.64696	1.28573
Q9UH65	-0.51711	0.213701	Q9UH65	-1.09735	0.572869
Q9UHB6	1.47818	4.63953	Q9UHB6	1.9227	6.15208
Q9UHD8	-0.190704	0.0762316	Q9UHD8	0.00416638	0.00260409
Q9UHQ9	0.654979	#DIV/0!	Q9UHQ9	-7.52436	#DIV/0!
Q9UHV9	2.29741	#DIV/0!	Q9UHV9	3.60815	#DIV/0!
Q9UI12	2.27793	3.05676	Q9UI12	1.00037	1.11758
Q9UIG0	-0.40146	#DIV/0!	Q9UIG0	0.51545	#DIV/0!
Q9UIJ7	3.04426	#DIV/0!	Q9UIJ7	3.45616	#DIV/0!
Q9UIW2	1.93202	#DIV/0!	Q9UIW2	0.0987483	#DIV/0!
Q9UJS0	-2.68194	#DIV/0!	Q9UJS0	2.73148	1.98086
Q9UJU6	-1.57351	1.74082	Q9UJU6	0.0990476	0.0766257
Q9UJW0	1.77089	#DIV/0!	Q9UJW0	-3.5234	#DIV/0!
Q9UK41	1.596	1.01852	Q9UK41	2.67558	1.93712
Q9UKV3	2.68146	#DIV/0!	Q9UKV3	-1.68369	#DIV/0!
Q9UL25	-0.500723	0.352602	Q9UL25	1.93487	1.85862
Q9UL46	2.43134	#DIV/0!	Q9UL46	2.31697	#DIV/0!
Q9ULD0	0.318932	0.217138	Q9ULD0	-0.407817	0.309687
Q9ULD0; Q02218	2.87402	1.1948	Q9ULD0; Q02218	2.76026	2.00335
Q9ULE4	-1.17822	#DIV/0!	Q9ULE4	-7.12484	#DIV/0!
Q9ULG6	4.15527	#DIV/0!	Q9ULG6	3.96235	#DIV/0!
Q9ULV4	0.751061	1.93889	Q9ULV4	-3.94165	16.486
Q9UM11	6.08587	#DIV/0!	Q9UM11	6.52513	#DIV/0!
Q9UM54	1.45869	9.24913	Q9UM54	-1.83409	11.9774
Q9UMR2	1.91181	#DIV/0!	Q9UMR2	2.38418	0.878061
Q9UMS4	0.494238	#DIV/0!	Q9UMS4	0.0611192	#DIV/0!
Q9UMS6	0.11484	0.0622288	Q9UMS6	-0.485659	0.334323
Q9UMX5	-2.63869	#DIV/0!	Q9UMX5	-3.44352	#DIV/0!
Q9UMY1	-0.640565	#DIV/0!	Q9UMY1	4.56269	#DIV/0!
Q9UN37	3.41068	2.19803	Q9UN37	2.57631	1.44015
Q9UNL2	5.24454	4.28714	Q9UNL2	3.22479	2.36159
Q9UNS2	3.45634	#DIV/0!	Q9UNS2	2.77683	#DIV/0!
Q9UPQ0	1.01835	0.91187	Q9UPQ0	-1.56329	1.44075
[truncated: 1,186 more rows]

## Sheet: Neuron TurboID Results Summary
Replicate 1			Replicate 2
Protein Accessions	Protein Fold Change	-log2 p-value	Protein Accessions	Protein Fold Change	-log2 p-value	Short Name
TGME49_264660-t26_1-p1	3.92769	79.8284	TGME49_264660-t26_1-p1	4.47878	99.3698	CST1
TGME49_270240-t26_1-p1	4.21769	21.5155	TGME49_270240-t26_1-p1	4.35836	27.3561	MAG1
TGME49_269690-t26_1-p1	3.75048	15.3621	TGME49_269690-t26_1-p1	3.6838	19.2952	GRA29
TGME49_208730-t26_1-p1	3.65455	14.0363	TGME49_208730-t26_1-p1	3.37513	13.9771	MCP4
TGME49_311720-t26_1-p1	3.47708	12.4638	TGME49_311720-t26_1-p1	4.3354	17.6521	BiP/HSP70
TGME49_202620-t26_1-p1	4.62177	11.4387	TGME49_202620-t26_1-p1	4.86944	19.4787	GRA64
TGME49_288650-t26_1-p1	4.42518	11.0247	TGME49_288650-t26_1-p1	5.46238	19.8588	GRA12
TGME49_312420-t26_1-p1	3.29637	10.1161	TGME49_312420-t26_1-p1	3.36837	13.0154	GRA38
TGME49_233870-t26_1-p1	3.80065	8.61398	TGME49_233870-t26_1-p1	3.8228	13.6154	Hypothetical
TGME49_251540-t26_1-p1	4.38791	8.58961	TGME49_251540-t26_1-p1	5.90293	13.0285	GRA9
TGME49_289540-t26_1-p1	2.62052	7.92873	TGME49_289540-t26_1-p1	3.57863	16.7839	SFP1
TGME49_212300-t26_1-p1	2.9885	7.61289	TGME49_212300-t26_1-p1	3.5355	13.6437	GRA32
TGME49_233460-t26_1-p1	4.10596	6.99386	TGME49_233460-t26_1-p1	5.46794	10.7959	SAG1
TGME49_310780-t26_1-p1	5.13811	6.94953	TGME49_310780-t26_1-p1	5.01391	5.69732	GRA4
TGME49_203310-t26_1-p1	3.77833	6.51258	TGME49_203310-t26_1-p1	3.89957	8.28626	GRA7
TGME49_217680-t26_1-p1	3.20583	6.47891	TGME49_217680-t26_1-p1	3.4946	19.2765	GRA57
TGME49_232600-t26_1-p1	4.22374	4.76241	TGME49_232600-t26_1-p1	4.55241	9.40601	TgPL1
TGME49_203290-t26_1-p1	2.6993	4.74408	TGME49_203290-t26_1-p1	4.06291	10.929	GRA34
TGME49_270250-t26_1-p1	4.10783	4.66076	TGME49_270250-t26_1-p1	2.58673	4.14141	GRA1
TGME49_254470-t26_1-p1	2.32979	4.07367	TGME49_254470-t26_1-p1	3.9396	13.9939	MYR1
TGME49_270320-t26_1-p1	2.71302	4.03196	TGME49_270320-t26_1-p1	3.30201	9.99138	TgPPM3C
TGME49_215910-t26_1-p1	2.01457	3.97224	TGME49_215910-t26_1-p1	2.76763	8.36748	LOPIT-GRA
TGME49_221320-t26_1-p1	2.34663	47.8923	TGME49_221320-t26_1-p1	0.0329836	0.198768
TGME49_284190-t26_1-p1	3.13427	34.9327	TGME49_284190-t26_1-p1	-0.0374582	0.142937
E9Q557	3.30942	29.9133	E9Q557	0.394043	1.09982
Q922U2	2.63835	15.5584	Q922U2	0.439737	1.35666
Q8BMS1	2.36115	15.1826	Q8BMS1	-0.274901	0.993292
P51174	3.64011	12.1044	P51174	-0.135385	0.286779
P47738	2.33457	9.14367	P47738	0.180819	0.441026
Q9EQ20	2.19729	8.9938	Q9EQ20	-1.03509	4.58788
Q8VDD5	-1.97151	8.70182	Q8VDD5	-2.93563	17.6289
P26443	2.32447	8.55784	P26443	-0.376253	0.999505
Q8CGK3	1.36648	8.18672	Q8CGK3	-0.435885	1.82577
TGME49_218560-t26_1-p1	1.24493	7.3595	TGME49_218560-t26_1-p1	-0.70972	5.71111
Q9CZN7	2.1843	6.43607	Q9CZN7	0.921312	2.38866
P12970	2.05366	5.98121	P12970	0.0432082	0.0757585
Q8VCW8	2.04622	5.95526	Q8VCW8	-1.17642	4.17982
P17156	2.87727	5.82358	P17156	1.39724	3.46578
TGME49_251780-t26_1-p1	3.26524	5.70757	TGME49_251780-t26_1-p1	1.36707	3.67164
P38647	0.811374	5.49852	P38647	-0.618618	4.51689
Q9DCW4	1.78816	5.43621	Q9DCW4	-0.207171	0.418899
Q8K2B3	1.32541	5.3664	Q8K2B3	-0.195816	0.561557
Q8BWF0	1.99321	5.31902	Q8BWF0	0.511743	1.06952
F6SEU4	-1.5725	5.24727	F6SEU4	0.440663	1.0058
Q9CZU6	1.33646	5.19361	Q9CZU6	-0.226918	0.629051
Q9CPY7	2.56233	5.1678	Q9CPY7	-0.210309	0.382566
Q02257	2.2091	4.40353	Q02257	0.496866	0.735898
P61922	1.77073	4.22254	P61922	-1.07603	2.91714
Q9Z110	1.10807	4.197	Q9Z110	-0.546612	1.85857
Q3TTY5	1.5304	4.15855	Q3TTY5	0.277043	0.551987
Q9CZS1	2.28888	3.99764	Q9CZS1	-0.0243518	0.0355529
Q8JZQ2	1.2145	3.94442	Q8JZQ2	-0.571379	1.61304
Q91V41	1.38754	3.93547	Q91V41	-0.0286994	0.0567435
Q9ERD7	1.35704	3.82398	Q9ERD7	-0.0761386	0.149124
Q8CHT0	1.42178	3.78711	Q8CHT0	-0.52371	1.1722
TGME49_268950-t26_1-p1	-1.71849	3.69409	TGME49_268950-t26_1-p1	2.06741	7.62678
Q9WU79	4.50464	3.64566	Q9WU79	-2.2044	2.17314
Q60932	1.69809	3.64177	Q60932	-1.66319	4.28722
Q03265	0.581358	3.6401	Q03265	0.228688	1.17186
Q9EQF6	1.1372	3.61248	Q9EQF6	-0.445293	1.47376
P20029	-2.04288	3.53394	P20029	-0.582875	1.80478
Q99NB1	2.85569	3.42389	Q99NB1	-0.350859	0.44039
P68040	1.96999	3.3947	P68040	-0.637325	1.09459
P11983	0.973299	3.3704	P11983	-0.325742	0.966661
Q8JZN5	1.73613	3.34719	Q8JZN5	-0.319715	0.491716
Q8CC88	1.93498	3.32757	Q8CC88	-1.36631	3.66906
P62814	-1.93266	3.32311	P62814	-0.916002	1.51369
Q60668	2.20516	3.26937	Q60668	-0.851275	1.38685
Q8K0D5	-2.19203	3.24899	Q8K0D5	-1.65116	4.24991
TGME49_260520-t26_1-p1	3.78761	3.21321	TGME49_260520-t26_1-p1	4.18303	7.55468
Q9D0K2	0.967129	3.19901	Q9D0K2	0.107653	0.249643
P45952	1.65124	3.15591	P45952	-0.526518	0.954078
TGME49_269190-t26_1-p1	2.60279	3.14032	TGME49_269190-t26_1-p1	3.64234	7.81141
P54071	1.11144	3.13699	P54071	-0.0366111	0.0699429
Q5SWU9; E9Q4Z2	0.886629	3.09291	Q5SWU9; E9Q4Z2	-0.0177548	0.0408987
Q9QWL7	1.61125	3.06584	Q9QWL7	1.72636	3.18589
P68033	-1.79414	3.0562	P68033	0.97865	1.63821
P50446	-1.2669	3.03235	P50446	3.57496	11.784
P50544	0.89344	3.00069	P50544	-0.789856	2.92805
Q9D8N0	3.45213	2.9906	Q9D8N0	1.02491	1.94564
Q61553	1.18126	2.98569	Q61553	-0.278891	0.58643
Q8BWT1	1.7404	2.95222	Q8BWT1	1.24743	1.89125
P62702	1.98484	2.9237	P62702	-0.423679	0.543596
TGME49_208740-t26_1-p1	1.98408	2.9225	TGME49_208740-t26_1-p1	2.52824	4.05061
Q9CQA3	1.72269	2.91792	Q9CQA3	0.300621	0.416851
P99029	2.40879	2.91482	P99029	-0.0186315	0.0182559
D3Z7P3	0.932678	2.91022	D3Z7P3	-1.03548	4.06383
Q62188	0.843592	2.89074	Q62188	-0.0156021	0.0405097
Q9DBE8	3.26189	2.85796	Q9DBE8	2.07344	1.29779
P10126	1.13869	2.84781	P10126	0.000455418	0.000850104
P62830	2.35166	2.84712	P62830	-0.280188	0.244031
G5E829	-0.917021	2.84502	G5E829	0.0160076	0.0336622
TGME49_209030-t26_1-p1	1.51143	2.84142	TGME49_209030-t26_1-p1	1.00333	2.29063
P62908	2.3377	2.8305	P62908	-0.903085	1.66772
P52825	3.17497	2.79573	P52825	-0.366078	0.397981
P63089	1.90254	2.79272	P63089	1.20947	1.52371
Q925I1	0.702443	2.758	Q925I1	-0.338199	1.22726
P02535	1.05131	2.7441	P02535	0.192074	0.403531
Q791V5	2.25571	2.73213	Q791V5	-0.734991	0.867399
Q9Z2K1	1.16287	2.71934	Q9Z2K1	2.7799	8.40615
P63001	3.05657	2.70928	P63001	-0.41448	0.371386
P16546	-0.952102	2.70613	P16546	0.294449	0.745034
P97427	0.727932	2.63673	P97427	-0.562239	2.25737
P70404	1.41596	2.62776	P70404	0.227266	0.391595
Q05816	2.93115	2.61553	Q05816	-0.0727848	0.0602305
P28652	1.11348	2.57314	P28652	-0.476836	0.982065
P56480	0.74799	2.55153	P56480	0.363191	1.20929
Q99MR8	-0.319075	2.54819	Q99MR8	0.326622	2.84757
P01868	1.26099	2.53407	P01868	0.730217	1.53945
Q80V26	2.8151	2.52674	Q80V26	2.47243	2.40952
Q9WTP7	2.76669	2.48912	Q9WTP7	0.00912617	0.00742173
Q60605	-2.74655	2.47336	Q60605	-1.60933	2.08297
Q9DCS3	2.73623	2.46526	Q9DCS3	-1.08714	1.35195
P63017	0.79491	2.45857	P63017	-0.137769	0.347529
Q8R0N6	2.68879	2.42784	Q8R0N6	-0.940776	1.14802
Q9D819	2.68652	2.42604	Q9D819	-0.802388	0.764228
P35282	2.6815	2.42206	P35282	0.810352	0.969069
Q8BGT5	2.66747	2.41091	Q8BGT5	0.0663889	0.0548438
P35279	1.9933	2.40983	P35279	1.12999	1.41203
TGME49_311210-t26_1-p1	1.98628	2.40106	TGME49_311210-t26_1-p1	4.61879	8.16468
P28663	1.96411	2.37331	P28663	-0.0948588	0.12155
TGME49_224460-t26_1-p1	1.95996	2.36812	TGME49_224460-t26_1-p1	3.62864	5.61619
P70399	-1.19188	2.36356	P70399	-0.141055	0.217812
Q6PB66	0.725549	2.35977	Q6PB66	-0.358132	1.18827
P11798	0.929347	2.33811	P11798	-0.329322	0.782781
Q9D6R2	0.682417	2.3365	Q9D6R2	-0.651956	2.43133
P43274; P15864; P43277	1.1766	2.32614	P43274; P15864; P43277	0.186659	0.294347
Q8C854	1.92028	2.31826	Q8C854	-0.285125	0.350494
O35129	1.16997	2.30993	O35129	1.26771	3.85968
Q99JY0	1.02215	2.30755	Q99JY0	0.167261	0.314482
Q9JHI5	1.02108	2.30448	Q9JHI5	-0.10047	0.172588
Q9D172	1.26647	2.29647	Q9D172	-0.375291	0.691444
P17182	1.26442	2.29195	P17182	0.0964145	0.16526
O54991	2.51046	2.2841	O54991	-1.39739	1.38762
P80318	1.01034	2.27368	P80318	0.323222	0.695701
TGME49_290700-t26_1-p1	2.4784	2.25775	TGME49_290700-t26_1-p1	3.14911	5.91774
Q6IFZ6	4.82602	2.24476	Q6IFZ6	-2.33138	1.42785
Q05920	-0.231697	2.24429	Q05920	0.22396	2.38717
Q9CQM9	-4.78226	2.23257	Q62093	-5.22683	11.9302
P63101	1.55356	2.22977	P63101	-0.973803	2.38764
Q9DCM0	4.70894	2.21192	Q9DCM0	0.90102	0.592833
Q6IFX2; Q61781	1.83428	2.2095	Q6IFX2; Q61781	0.993928	1.22178
P61982; Q9CQV8	4.52394	2.15859	P61982; Q9CQV8	-0.0376023	0.0225933
O35691	-1.50477	2.15055	O35691	-4.19664	15.9807
Q91WD5	4.49418	2.14984	Q91WD5	-0.47266	0.303204
Q3V3R1	-0.639287	2.14135	Q3V3R1	-1.38124	7.65218
Q6ZWV3	1.19549	2.14115	Q6ZWV3	0.539425	0.897967
O08756	-2.33826	2.1407	O08756	-2.12071	2.09671
TGME49_254720-t26_1-p1	1.31536	2.13002	TGME49_254720-t26_1-p1	3.16866	5.95141
Q61941	4.41665	2.12681	Q61941	-0.134494	0.113105
Q9DC69	1.31148	2.12257	Q9DC69	0.186097	0.293387
Q06890	2.30629	2.11357	Q06890	-0.276902	0.24099
Q8R081	1.48086	2.11172	Q8R081	-0.487901	0.637589
TGME49_275860-t26_1-p1	2.29495	2.10391	TGME49_275860-t26_1-p1	3.46492	3.17974
Q8K009	1.74671	2.09779	Q8K009	-1.06832	2.04644
TGME49_216060-t26_1-p1	1.74338	2.09353	TGME49_216060-t26_1-p1	2.46983	4.67947
P42932	1.00599	2.09086	P42932	0.313922	0.63723
Q91V14	-1.74066	2.09005	Q91V14	0.301086	0.263458
Q9D883	1.4604	2.07848	Q9D883	-1.08687	1.61241
Q6IFX2; Q9QWL7	1.73002	2.0764	Q6IFX2; Q9QWL7	0.941762	1.14939
Q9CZM2	1.28683	2.07537	Q9CZM2	0.164292	0.237142
Q3UMR5	1.16255	2.06961	Q3UMR5	0.159303	0.229451
Q60597	0.467815	2.05849	Q60597	-0.1556	0.60371
O08784	-2.23763	2.05479	O08784	2.4471	2.38772
Q8BKZ9	1.27363	2.05013	Q8BKZ9	0.133509	0.219794
TGME49_294200-t26_1-p1	1.44159	2.04796	TGME49_294200-t26_1-p1	4.26275	10.1608
Q91VR2	0.837413	2.04393	Q91VR2	-0.149125	0.318611
P62806	0.875424	2.03143	P62806	-0.367192	0.850328
Q8BK64	4.08892	2.02559	TGME49_252360-t26_1-p1	3.84992	10.4269
Q60931	0.980619	2.0249	Q60931	-0.183806	0.366814
Q3THE2	-2.19923	2.02161	Q3THE2	0.132305	0.0809263
P16858	0.664077	2.01897	P16858	-0.152498	0.411817
P11798; P28652	1.42016	2.01316	P11798; P28652	-0.630744	0.855668
TGME49_215220-t26_1-p1	4.03044	2.00684	TGME49_215220-t26_1-p1	4.08479	2.12306
Q9EQH3	4.02003	2.00348	Q9EQH3	1.637	1.05701
P84244	-1.67159	2.00131	P84244	0.308089	0.381535
Q8BGQ7	3.98648	1.99259	Q8BGQ7	-1.31302	1.30021
Q52KI8	3.97915	1.99021	Q52KI8	0.0216918	0.0242945
P19536	-2.15931	1.98687	P19536	-0.0444494	0.0365021
P62754	1.02558	1.96223	P62754	-0.730497	1.41715
TGME49_211460-t26_1-p1	3.86821	1.95364	TGME49_211460-t26_1-p1	3.83045	2.03861
Q924M7	-3.80926	1.93386	Q924M7	0.901935	0.593446
P51880	3.79767	1.92995	P51880	-0.281845	0.176603
TGME49_267740-t26_1-p1	3.74586	1.91233	TGME49_267740-t26_1-p1	3.61231	3.28141
P46096	2.07006	1.90835	P46096	0.193293	0.164954
Q9DBL1	2.032	1.87452	Q9DBL1	0.223714	0.233778
P48722	2.03003	1.87275	P48722	2.65463	1.57904
P27659	0.86339	1.86291	P27659	-0.195981	0.353918
Q8CHC4	0.857868	1.84788	Q8CHC4	-0.387799	0.862561
Q61879	-1.16571	1.84515	Q61879	-0.779548	1.24874
Q9JLJ2	3.54243	1.84125	Q9JLJ2	-0.866315	0.569539
P54227	3.53923	1.8401	P54227	0.78359	1.81258
P84091	-1.1571	1.8289	P84091	0.201805	0.269748
Q64467; P16858	1.97232	1.82103	Q64467; P16858	-2.56602	2.48907
P43274; P43275; P15864; P43277	1.96965	1.81862	P43274; P43275; P15864; P43277	1.32388	1.3115
P80316	0.962792	1.81467	P80316	0.750325	1.83707
Q6P3A8	1.29511	1.81065	Q6P3A8	-0.338776	0.423628
P24549	-3.44503	1.8061	P24549	-0.686785	0.448143
Q9QUI0	1.28895	1.8007	Q9QUI0	-1.14296	1.70943
Q3UTJ2	-0.667746	1.78887	Q3UTJ2	0.371044	0.818402
P11499	0.83468	1.78512	P11499	0.69719	1.67387
Q9Z1S5	3.34668	1.76984	Q9Z1S5	-0.0969345	0.0807299
P14148	-1.91411	1.76837	P14148	-1.34306	1.33141
P60335	1.48721	1.76248	P60335	-1.18655	1.49148
O88935	0.939238	1.75996	O88935	-0.658464	1.45764
P62827	1.12005	1.75924	P62827	-1.65068	3.85119
P05132	1.25724	1.74955	P05132	-0.0623888	0.0709542
P62821	-1.01168	1.74729	P62821	0.0437391	0.0548773
P43274; P43276; P43277	3.26006	1.73725	TGME49_227620-t26_1-p1	4.22238	6.34436
Q6NV83	-3.25892	1.73682	Q6NV83	-1.12157	1.40022
Q9CY27	-1.24885	1.73604	Q9CY27	0.195222	0.260291
P04104	1.87721	1.73475	P04104	0.179754	0.152893
Q8R0S2	-1.87193	1.72993	Q8R0S2	-0.173218	0.147096
Q99M28	-1.86508	1.72366	Q99M28	-3.71806	10.1074
P09602	-1.45199	1.71663	P09602	-0.221432	0.190251
TGME49_208830-t26_1-p1	3.1491	1.69457	TGME49_208830-t26_1-p1	2.99364	4.74924
TGME49_286000-t26_1-p1	1.82368	1.68564	TGME49_286000-t26_1-p1	3.50909	11.5789
Q9WU65	-3.11461	1.68108	Q9WU65	-2.09479	1.3089
TGME49_269920-t26_1-p1	3.10409	1.67695	TGME49_269920-t26_1-p1	2.72369	2.61967
P62862	-1.20805	1.67044	P62862	1.299	1.98136
P14206	1.4159	1.6696	P14206	-1.65464	2.14547
Q99L04	0.972137	1.66449	Q99L04	-0.0440696	0.0649674
TGME49_244560-t26_1-p1	1.40188	1.65133	TGME49_244560-t26_1-p1	3.08175	4.87538
Q62433	-3.02406	1.64516	Q62433	0.459037	0.294051
Q5PR73	-1.7602	1.62693	Q5PR73	-0.466932	0.422613
TGME49_282170-t26_1-p1	2.97564	1.62565	TGME49_282170-t26_1-p1	3.16402	4.00587
Q62261	0.556246	1.60356	Q62261	0.242734	0.659676
Q8BIJ6	1.36253	1.60002	Q8BIJ6	1.08872	1.35416
P58281	1.71863	1.58821	P58281	0.210359	0.18026
Q9D051	0.710952	1.5604	Q9D051	-0.37029	0.858898
Q8CI94	1.68556	1.55724	Q8CI94	0.0437604	0.0359296
Q9CQR2	-1.6832	1.55503	Q9CQR2	-0.294801	0.363525
Q99MI1	2.79315	1.55009	Q8VE97	-3.39284	5.30548
P63011; P62823; Q9CZT8	2.78829	1.54803	P63011; P62823; Q9CZT8	-0.350591	0.221753
P14873	-0.67067	1.54029	P14873	-0.123475	0.23802
P35278	1.31055	1.5322	P35278	1.7602	2.28994
Q61781; Q9QWL7	0.905988	1.52779	Q61781; Q9QWL7	1.82897	3.39847
Q9CQQ7	0.993168	1.52387	Q9CQQ7	0.593615	1.00571
Q6IFX2	1.11629	1.52378	Q6IFX2	-0.510493	0.575116
P10630	2.72592	1.52142	P10630	1.1556	0.760644
P97427; Q62188	2.69463	1.50792	P97427; Q62188	0.701888	0.65992
Q501J6	-1.61619	1.49189	Q501J6	-0.0236576	0.0232196
Q8C1A5	1.61583	1.49155	Q8C1A5	0.487637	0.443039
O08716	2.65622	1.49122	TGME49_249990-t26_1-p1	4.30939	5.11694
Q9DBG6	2.65539	1.49086	Q9DBG6	-1.356	0.887761
TGME49_316250-t26_1-p1	2.64323	1.48553	TGME49_316250-t26_1-p1	3.81239	5.84956
Q9QZQ8; Q8CCK0	2.63266	1.4809	Q9QZQ8; Q8CCK0	-3.28471	1.84091
P32921	1.60111	1.47761	P32921	-0.111275	0.0930208
P14131	2.62149	1.47598	P14131	-0.656338	0.895935
Q3UV17	2.61147	1.47156	Q3UV17	0.43485	0.277832
Q9QYC0	-0.809699	1.46601	Q9QYC0	-0.00954172	0.0138286
Q99LX0	1.58731	1.46453	Q99LX0	-0.374464	0.407992
Q6Q477	2.58173	1.45838	Q6Q477	0.91118	0.599636
Q80Y14	2.57814	1.45678	Q80Y14	-0.150315	0.0922342
P35550	-0.952561	1.44974	P35550	-0.163021	0.214657
Q9WU78	2.54712	1.44292	Q9WU78	3.20639	4.05128
Q04447	1.23479	1.43346	Q04447	0.308676	0.382334
P59999	-2.51725	1.42948	P59999	0.172214	0.10607
Q9JHU9	-0.933795	1.4157	Q9JHU9	1.45304	1.86566
TGME49_214940-t26_1-p1	-2.47011	1.40806	TGME49_201780-t26_1-p1	3.89491	4.74124
Q9Z204	-1.21125	1.40281	Q9Z204	-0.869449	1.24277
P27546	-1.51192	1.39268	P27546	0.589782	0.545301
Q61584	-1.50989	1.39074	Q61584	-1.53058	1.97378
Q6PDM2	0.915797	1.38319	Q6PDM2	-3.83216	16.8592
O55131	-1.49817	1.37953	O55131	1.25983	1.59452
O08917	1.49386	1.37539	O08917	-0.023363	0.0229282
P25444	0.909421	1.37171	P25444	-0.21574	0.344695
TGME49_244200-t26_1-p1	2.38721	1.3698	TGME49_244200-t26_1-p1	1.15061	2.48349
Q9CZD3	1.0167	1.36638	Q9CZD3	-0.232512	0.243597
P52196	2.37351	1.3634	P52196	-0.266502	0.231391
P61205	1.18016	1.36237	P61205	-0.638192	0.739201
Q9QX47	1.01211	1.35917	Q9QX47	0.0842903	0.107543
TGME49_288500-t26_1-p1	2.34727	1.35109	TGME49_288500-t26_1-p1	1.74568	2.76016
P14869	2.33105	1.34345	P14869	-0.776395	0.73714
Q922F4	-1.45792	1.34089	Q922F4	-1.94361	1.93091
Q64475; Q64525	-0.806095	1.32614	Q64475; Q64525	-0.186979	0.294895
Q8BHE8	2.2932	1.32548	Q8BHE8	-0.170175	0.104777
Q9JIX8	-2.29296	1.32537	Q9JIX8	-2.05687	3.86453
Q61136	-1.14817	1.32084	Q61136	-0.172535	0.228031
P35486	0.447649	1.30541	P35486	0.215332	0.626699
TGME49_309590-t26_1-p1	-0.975846	1.30247	TGME49_309590-t26_1-p1	2.37331	8.34397
P13595	0.485456	1.29814	P13595	0.163039	0.406039
P09041	1.11812	1.28188	P09041	0.176934	0.256769
Q921G7	1.38782	1.2733	Q921G7	-0.188626	0.195071
Q11011	2.17277	1.26722	Q11011	0.174881	0.107761
P29758	0.844549	1.25592	P29758	0.734607	1.29827
Q6Q477; G5E829	1.08534	1.23949	Q6Q477; G5E829	-0.405066	0.444823
Q5U458	-2.11655	1.23943	Q5U458	-0.885227	0.582242
Q8CAY6	2.11142	1.23687	Q8CAY6	2.00105	2.6128
P14685	0.932946	1.23585	P14685	0.311941	0.519658
Q8VDC0	1.08237	1.23565	Q8VDC0	0.0877499	0.087949
P07901	0.703154	1.23413	P07901	-0.337626	0.653444
TGME49_279100-t26_1-p1	2.10541	1.23388	TGME49_279100-t26_1-p1	4.75207	2.32522
P62996	-2.08868	1.22552	P62996	-3.14609	4.96626
Q9CPR4	0.922595	1.21985	Q9CPR4	-1.27551	3.09494
P18760	-0.69577	1.21843	P18760	-0.047605	0.0836807
Q9CR68	-1.32722	1.2146	Q9CR68	0.0882928	0.0885085
TGME49_275470-t26_1-p1	1.32699	1.21437	TGME49_275470-t26_1-p1	2.28918	2.98454
P07356	-2.05551	1.20884	P07356	-0.576712	0.532088
O35295	-2.04388	1.20295	O35295	-2.17775	2.14893
TGME49_202780-t26_1-p1	1.30909	1.19699	TGME49_202780-t26_1-p1	3.21876	4.06447
P10922	0.685413	1.19648	P10922	1.04386	2.40754
Q6IFX2; Q61781; Q9QWL7	-1.30784	1.19577	Q6IFX2; Q61781; Q9QWL7	2.5104	2.44198
P35802	1.29835	1.18655	P35802	-1.28624	1.63167
Q9D6M3	0.60064	1.186	Q9D6M3	0.24321	0.449767
Q9CZR8	2.00534	1.18335	Q9CZR8	1.41742	0.925688
P61979	-1.04071	1.18193	P61979	0.0770021	0.0979514
P31938	-1.03948	1.18035	P31938	0.14218	0.144969
Q5SWU9	0.127177	1.1728	Q5SWU9	0.0276798	0.22049
Q8BL97	0.890796	1.17091	Q8BL97	-3.64384	11.9963
Q61656	-0.889202	1.16846	Q61656	-0.456093	0.869287
P05064	-0.721282	1.16001	P05064	-0.761044	2.1095
P12815	1.95566	1.15782	P12815	2.14417	2.11826
P53986	1.94769	1.15369	P53986	-0.177377	0.109345
Q68FH0	1.26358	1.15272	Q68FH0	1.0493	1.299
P50446; Q3UV17	1.93578	1.14752	P50446; Q3UV17	3.8527	2.04618
Q9DC61	-1.25088	1.14035	Q9DC61	0.736938	1.16805
Q3UL36	-0.551038	1.13768	Q3UL36	-1.89038	6.84345
O08749	1.00565	1.1369	O08749	0.539485	0.898084
P46096; Q9R0N5	1.91164	1.13494	P46096; Q9R0N5	-0.664431	0.432972
Q8BTX9	1.90775	1.13291	Q8BTX9	-1.36409	1.35321
P50446; Q6IME9	-0.999626	1.12917	P50446; Q6IME9	4.3953	3.77562
Q2PFD7	-1.8844	1.12067	Q2PFD7	-3.12649	7.69922
Q9WUA3	-1.88056	1.11865	Q9WUA3	1.29784	1.28441
Q8R016	-1.86961	1.11288	Q8R016	-1.67044	1.66476
P60710; P68033	0.373259	1.10698	P60710; P68033	0.669064	2.60452
Q9DBC7	-1.21355	1.10395	Q9R0U0	-3.4036	4.25795
Q920E5	1.21351	1.1039	Q920E5	0.499903	0.45519
Q3V132; P48962; P51881	-0.973421	1.09563	Q3V132; P48962; P51881	1.14182	1.42864
P50446; Q922U2	0.972439	1.09438	P50446; Q922U2	2.36001	3.0733
P38060	0.840351	1.09394	P38060	-0.6707	0.918675
P48678	1.83314	1.09356	P48678	-0.279594	0.243481
Q9Z2W0	1.82823	1.09094	Q9Z2W0	-1.36114	0.890957
Q9CQV8	-1.82736	1.09048	Q9CQV8	-0.349194	0.308746
A6H611	1.19841	1.08917	A6H611	-0.16617	0.140864
Q91WC3	1.81943	1.08625	Q91WC3	0.198886	0.169958
O55042	-1.80534	1.07872	O55042	-0.665185	0.90993
Q924L1	0.830268	1.07866	Q924L1	0.100603	0.116039
Q8BH04	0.554455	1.07588	Q8BH04	-0.114505	0.229646
P61982	-1.18373	1.07484	P61982	-2.98982	5.63934
Q91YQ5	-0.623505	1.06735	Q91YQ5	0.183051	0.266336
Q60875	-0.821999	1.06616	Q60875	0.217157	0.260981
Q7TPR4	-1.78167	1.06601	Q7TPR4	-1.54569	1.00322
Q9QYF9	1.77725	1.06363	Q9QYF9	1.93879	1.22636
P04104; Q6IFZ6	1.77679	1.06338	P04104; Q6IFZ6	1.34235	0.879264
P61264	0.733928	1.06325	P61264	-0.480192	0.707491
P63330	-0.812872	1.05239	P63330	-0.852009	1.38828
P17751	0.662694	1.04825	P17751	-0.321369	0.537488
TGME49_258950-t26_1-p1	1.74461	1.04598	TGME49_258950-t26_1-p1	3.10576	2.91899
Q61171	1.1536	1.0454	Q61171	-0.98975	1.44582
Q8K386	-1.74323	1.04523	Q8K386	-1.07539	0.708445
Q8CAA7	0.931403	1.04209	Q8CAA7	-0.834951	1.35518
P97351	-0.653129	1.03026	P97351	-1.61079	5.24101
P21956	0.921114	1.02902	P21956	-1.23597	0.812226
O55143	-0.322586	1.02866	O55143	0.365884	1.3224
Q9D5T0	-1.71206	1.02825	Q9D5T0	-1.3872	1.3771
Q7TQI3	-1.70102	1.0222	Q7TQI3	0.154276	0.0947299
Q61990; P60335; P57722	0.909447	1.01423	Q61990; P60335; P57722	0.0191378	0.0214132
Q3U186	1.1185	1.01111	Q3U186	-0.993225	1.45174
Q61781	1.11841	1.01102	Q61781	0.671861	0.629014
Q8VDD5; Q61879	-1.67922	1.01022	Q8VDD5; Q61879	-1.97355	1.95933
Q9CXY9	1.6792	1.01021	Q9CXY9	1.12373	0.739992
B2RY56	-1.6673	1.00365	B2RY56	-2.24929	2.21362
P17427	-1.66696	1.00346	P17427	0.696402	0.654264
P05132; P68181	-0.637999	1.00193	P05132; P68181	0.379753	0.597566
Q8R191	0.89216	0.992356	Q8R191	-0.532469	0.602895
P28740	-1.09901	0.992061	P28740	-0.676198	0.927406
P08113	0.769464	0.987309	P08113	-0.0659923	0.111264
P05202	0.764772	0.980317	P05202	-0.405495	0.809549
P52480	-0.579702	0.978208	P52480	-0.69746	1.88477
Q08943	-1.61826	0.976423	Q08943	-0.598208	0.388041
P17183	1.61211	0.972985	P17183	-1.03617	1.00982
Q9WUM5	0.509718	0.971976	Q9WUM5	0.198272	0.398917
Q91XV3	0.757424	0.969387	Q91XV3	0.00279408	0.0050087
Q6ZWN5	1.60252	0.967621	Q6ZWN5	0.49028	0.315063
TGME49_295110-t26_1-p1	-1.59984	0.966116	TGME49_295110-t26_1-p1	0.830804	0.996901
P97868	1.59166	0.961531	P97868	0.79805	0.759703
P43275	0.614315	0.957963	P43275	-0.26002	0.390557
Q8BP67	0.859518	0.951213	Q8BP67	-1.74759	2.27277
Q9CYI4; Q7TNC4	-0.857231	0.948339	Q9CYI4; Q7TNC4	-3.88177	5.93577
P17742	0.563713	0.946146	P17742	0.282625	0.464988
Q920I9	1.56207	0.944867	Q920I9	0.43093	0.275208
P46460	-0.414	0.940519	P46460	0.0358841	0.073955
Q99LC5	0.470742	0.940007	Q99LC5	-0.180411	0.376437
Q8BG39	1.04519	0.939477	Q8BG39	-1.73949	1.11597
Q8BVE3	0.447284	0.935122	Q8BVE3	0.372871	0.823188
P80314	0.493458	0.934906	P80314	1.41635	4.75285
Q9JHU4	0.248967	0.934748	Q9JHU4	-0.0428032	0.145217
Q3TDN2	-1.53259	0.928166	Q3TDN2	0.457818	0.293232
Q99P72	-1.53183	0.927731	Q99P72	1.11198	1.08967
P62281	0.838418	0.924735	P62281	-1.48859	2.31319
Q8VH51	1.52231	0.922318	Q8VH51	-0.0662072	0.0400037
Q8VED5; Q6IFZ6; Q922U2	1.51808	0.919908	Q8VED5; Q6IFZ6; Q922U2	0.474712	0.304584
P80317	0.644935	0.913213	P80317	0.20586	0.246453
O08583	-0.828368	0.912158	O08583	-0.226792	0.237209
P50171	-1.50377	0.911737	P50171	-0.512288	0.467498
Q9CZW5	-1.49935	0.909208	Q9CZW5	2.15499	1.33986
Q61838	1.4954	0.906947	Q61838	-1.11285	0.732913
P51881	0.341966	0.906109	P51881	0.653927	2.18491
Q8K2C9	1.49374	0.905996	Q8K2C9	-0.0628797	0.0379688
P62874	-0.812196	0.891966	P62874	-0.574316	0.656338
Q9JME5	-0.808492	0.88735	Q9JME5	-0.0361623	0.0356403
Q8BTI8	0.533638	0.886539	Q8BTI8	-2.82385	19.1144
P05214; P68373	-0.807211	0.885755	P05214; P68373	0.745459	1.03863
Q8R001	1.45062	0.881186	Q8R001	0.34872	0.220516
P15864	-1.43348	0.87127	P15864	-1.58451	1.02623
P35564	-1.43183	0.870312	P35564	-1.20463	1.18699
Q05920; TGME49_284190-t26_1-p1	-0.974188	0.870192	Q05920; TGME49_284190-t26_1-p1	-0.0863873	0.071746
O08553; P97427; Q62188	-0.973408	0.869432	O08553; P97427; Q62188	-0.378942	0.337126
Q8QZT1	0.329571	0.866695	Q8QZT1	0.529556	2.02439
Q3TTY5; P50446; Q8BGZ7; P07744; Q3UV17; Q922U2	1.42157	0.864358	Q3TTY5; P50446; Q8BGZ7; P07744; Q3UV17; Q922U2	-0.102453	0.0623288
P68254	0.78915	0.8633	P68254	-0.122722	0.142691
E9PV24	1.41766	0.862084	TGME49_260630-t26_1-p1	3.10139	3.9381
Q9Z0V2	-1.39616	0.849555	Q9Z0V2	2.37026	1.44671
Q99J99	0.455281	0.849345	Q99J99	-0.627927	1.46762
P01831	0.775158	0.845957	P01831	-1.23584	1.56079
P63005	1.3898	0.845841	P63005	-1.5471	1.5408
P47754	0.946851	0.843568	P47754	-1.86129	4.43259
P01635	1.38542	0.843278	Q9Z2I8	-2.24284	3.5955
O08553; Q62188	-1.38251	0.841578	O08553; Q62188	-0.208251	0.129031
P48455; P63328; P48453	-1.37871	0.839353	P48455; P63328; P48453	-1.43051	1.42175
O35609	1.37496	0.837155	O35609	0.578126	0.533516
P01644; P01643	0.938144	0.835096	P01644; P01643	1.06592	0.702235
O55125	0.936701	0.833693	O55125	0.468064	0.52207
Q91ZA3	-0.133128	0.825008	Q91ZA3	0.201343	1.51285
Q07417	0.756222	0.822567	Q07417	-0.444127	0.492499
Q8VDN2	-0.420684	0.822009	Q8VDN2	-0.461918	1.00604
Q8JZQ2; Q920A7	0.921183	0.818605	Q8JZQ2; Q920A7	0.11899	0.0996691
P63028	-1.33981	0.816481	P63028	-0.17188	0.105858
P48962	-0.310973	0.808482	P48962	0.267363	0.762536
P28660	0.908542	0.806326	P28660	-0.793313	0.754763
P47911	0.527567	0.800856	P47911	0.018922	0.0234941
P47857	-0.524296	0.795058	P47857	-0.173568	0.251525
P21107	-1.29745	0.791398	P21107	-0.165079	0.139902
Q9DBG3	0.569128	0.7893	Q9DBG3	-0.540534	1.0652
P68373	-0.632626	0.787268	P68373	0.116382	0.13501
P60764	1.27388	0.777358	P60764	-0.248618	0.155018
O55128	1.27194	0.776198	O55128	-3.38226	6.31214
O88543	-0.87067	0.769603	O88543	3.35625	3.10284
O55126	1.26009	0.769121	O55126	0.0971126	0.0590214
P17426	-0.442093	0.766729	P17426	-0.458364	0.874422
P07901; P11499	0.554168	0.765298	P07901; P11499	0.667051	1.0381
Q7TMM9; Q9CWF2	0.438861	0.760164	Q7TMM9; Q9CWF2	0.0524093	0.0827884
P63318	-0.3754	0.759117	P63318	-0.354076	0.814299
Q99104	-0.332471	0.755981	Q99104	0.29246	0.739101
Q99LC3	0.606846	0.750537	Q99LC3	0.869191	1.91299
Q62417	-1.22801	0.749877	Q9CQI6	-3.6399	3.30011
P18872	-0.341827	0.748412	P18872	0.0587135	0.118404
Q02248	-1.21394	0.74141	Q02248	0.28598	0.1793
P51150	-0.533514	0.732415	P51150	0.85265	1.38953
Q3TTY5; P50446; P04104; Q8BGZ7; Q8VED5; Q6IFZ6; Q922U2	-1.19757	0.731534	Q3TTY5; P50446; P04104; Q8BGZ7; Q8VED5; Q6IFZ6; Q922U2	0.341167	0.215528
Q3TTY5; P50446; P04104; Q6IME9; Q8BGZ7; Q8VED5; P07744; Q6IFZ6; Q3UV17; Q922U2	1.19249	0.728462	Q3TTY5; P50446; P04104; Q6IME9; Q8BGZ7; Q8VED5; P07744; Q6IFZ6; Q3UV17; Q922U2	0.306512	0.192731
P05214; Q9JJZ2; P68373; P68368	0.298455	0.71907	P05214; Q9JJZ2; P68373; P68368	-0.0148224	0.0340656
P63087	-1.17317	0.716768	P63087	-0.67884	0.636185
Q9R0N7	-1.17032	0.715036	Q9R0N7	0.242186	0.150859
Q6ZQ38	1.16473	0.711645	Q6ZQ38	-0.0598664	0.0361282
P09411	0.515034	0.703246	P09411	-1.73206	3.19773
P53994; P59279	-0.795978	0.697531	P53994; P59279	-0.204976	0.17542
Q920A7	1.1399	0.696543	Q920A7	-0.282642	0.177122
P17427; P17426	0.500022	0.67973	P17427; P17426	-0.400644	0.575196
P01633	1.11215	0.679606	P01633	-0.966974	0.636866
P60122	1.10237	0.673623	P60122	2.56153	2.48529
TGME49_289750-t26_1-p1; P62984; P62983	0.549006	0.669338	TGME49_289750-t26_1-p1; P62984; P62983	0.0379188	0.0427306
Q6PIC6	-0.208827	0.666785	Q6PIC6	-0.0195009	0.0589909
Q68FD5	0.207676	0.662485	Q68FD5	-0.271634	0.999946
P26516	-1.08316	0.661843	P26516	-3.58285	1.95189
Q9DBJ1	-0.623708	0.661696	Q9DBJ1	0.322569	0.580716
Q8VC30	-1.06434	0.650274	Q8VC30	0.240389	0.149698
P41105	-1.06274	0.649295	P41105	-0.682471	0.639919
TGME49_255660-t26_1-p1	-1.05428	0.644081	TGME49_255660-t26_1-p1	-0.647676	0.421601
Q7M6Y3	1.04613	0.639059	Q7M6Y3	-0.155049	0.131072
O88685	1.04251	0.636827	O88685	-0.285379	0.248842
Q8C8R3	-0.320674	0.63158	Q8C8R3	-0.226383	0.439346
P08249	0.274541	0.628605	P08249	0.486332	1.48684
P62983	0.516212	0.624079	P62983	0.427864	0.619852
P63328	0.590958	0.622784	P63328	-0.65418	0.892526
P26369	-0.709935	0.615263	P26369	0.0938939	0.0942922
P62264	1.00453	0.613351	P62264	-1.09441	1.62542
Q9JIA1	-0.582287	0.612542	Q9JIA1	-0.802771	1.13226
P68404	-0.276974	0.610749	P68404	0.289896	0.703002
Q62376	-0.694745	0.600842	Q62376	-1.55727	2.01087
O54774	0.486189	0.583158	O54774	0.522385	0.77981
Q9R0K7	0.280382	0.568105	Q9R0K7	0.0324103	0.0642384
Q76MZ3	0.427114	0.567877	Q76MZ3	-0.44407	0.646744
Q9R0P5; P45591; P18760	-0.654021	0.562351	Q9R0P5; P45591; P18760	2.40499	2.35124
P14115	-0.468288	0.559	P14115	0.509042	0.669106
P80313	-0.532095	0.553791	P80313	0.858466	1.56803
Q9WV60	0.4169	0.552527	Q9WV60	0.134377	0.17495
P62242	-0.314464	0.552299	P62242	0.099233	0.170349
P20152	0.462433	0.551139	P20152	-0.247114	0.535908
Q9D2G2	0.331956	0.550642	Q9D2G2	0.306268	0.584034
P06837	-0.282622	0.546246	P06837	-0.193505	0.508124
P97364	0.890301	0.542219	TGME49_231630-t26_1-p1	3.46291	3.17833
Q61578	0.886685	0.539957	Q61578	-0.740401	0.699749
Q7TNC4	-0.621156	0.531486	Q7TNC4	-3.27821	4.12743
P68373; P68368	0.433588	0.512698	P68373; P68368	2.45526	3.93612
Q02053	-0.279112	0.510993	Q02053	-0.0958967	0.198103
Q61414; P19001; Q9QWL7	0.834352	0.50716	Q61414; P19001; Q9QWL7	0.141074	0.0864244
Q7TMM9; P99024; P68372; Q9CWF2	0.832301	0.505872	Q7TMM9; P99024; P68372; Q9CWF2	1.08556	0.715106
P50446; Q8BGZ7; P07744; Q3UV17; Q922U2	0.825973	0.5019	P50446; Q8BGZ7; P07744; Q3UV17; Q922U2	0.739786	0.48409
Q3ULD5	-0.193249	0.49392	Q3ULD5	-0.819196	3.43775
Q8C2Q3	-0.416808	0.490562	Q8C2Q3	1.70121	2.68333
Q9D8E6	0.20421	0.480442	Q9D8E6	-0.0414894	0.10266
P03995	0.791798	0.480428	P03995	-0.832774	1.95747
Q99KI0	0.151869	0.479952	Q99KI0	0.35259	1.50588
P31324	0.466616	0.478576	P31324	0.0146946	0.0143794
P67778	-0.25097	0.47738	P67778	-0.445798	1.07473
P01837	0.46098	0.472182	P01837	-0.071377	0.0711623
P27773	0.361909	0.47128	P27773	-0.231292	0.39929
TGME49_323100-t26_1-p1	0.771496	0.467661	TGME49_323100-t26_1-p1	4.61661	2.28625
TGME49_308970-t26_1-p1	-0.550249	0.46557	TGME49_308970-t26_1-p1	2.0649	2.69661
Q91ZZ3; O55042	-0.767836	0.465359	Q91ZZ3; O55042	0.421911	0.378597
Q9WUM4	-0.765904	0.464143	Q9WUM4	1.186	0.780246
P26645	-0.762278	0.461862	P26645	-0.271559	0.287713
Q922B2	0.543597	0.459437	Q922B2	0.37831	0.412595
Q9JJV2	0.755987	0.457903	Q9JJV2	-0.158351	0.0973007
Q9QWK4	-0.755925	0.457865	TGME49_228170-t26_1-p1	3.43728	3.16034
P47963	0.540565	0.456645	P47963	0.199478	0.2664
TGME49_232340-t26_1-p1	-0.753387	0.456267	TGME49_232340-t26_1-p1	3.63215	5.62071
P68368	0.349803	0.453717	P68368	0.0919298	0.117657
Q9Z2K1; Q61414; P02535; Q61781	0.747798	0.45275	Q9Z2K1; Q61414; P02535; Q61781	-0.534327	0.344786
P50516	-0.239243	0.452355	P50516	-0.260983	0.596574
TGME49_306060-t26_1-p1	0.746383	0.45186	TGME49_306060-t26_1-p1	3.30616	4.15679
P43276	-0.294829	0.44812	P43276	0.53296	0.968003
P17710	-0.24363	0.438437	P17710	0.273992	0.658159
Q8CCK0	0.430844	0.438215	Q8CCK0	-1.33235	2.0397
O70503	-0.427975	0.435	O70503	-0.00958207	0.00936051
P62874; P62880	0.37001	0.429726	P62874; P62880	0.219307	0.263757
Q5SQX6	0.421014	0.427217	Q5SQX6	0.334729	0.360879
Q8VIJ6	0.698011	0.421412	Q8VIJ6	0.0516644	0.0311286
P11499; P08113	0.693649	0.418666	P11499; P08113	-0.375138	0.238015
P61021	0.499092	0.418652	P61021	1.56778	1.56174
P62717	0.29836	0.418447	P62717	0.630483	0.971385
P70296	-0.488739	0.409227	P70296	1.99787	1.98229
Q9D0I9	0.674361	0.406527	Q9D0I9	-0.412447	0.262854
G5E829; Q9R0K7	0.316837	0.406489	G5E829; Q9R0K7	0.0620649	0.0705772
P35293	-0.671521	0.404739	P35293	-0.135169	0.113692
P12960	0.399494	0.403286	P12960	-0.0956476	0.0961071
Q8JZU2	-0.267957	0.402884	Q8JZU2	-0.340291	0.659423
Q62167	0.477646	0.399158	Q62167	0.0927567	0.129777
P35278; Q9CQD1; P61021	0.476332	0.397967	P35278; Q9CQD1; P61021	0.0517526	0.0425841
Q9CQN1	0.167852	0.39787	Q9CQN1	-0.281936	0.861699
Q9WTL4	-0.658823	0.39675	Q9WTL4	1.69029	1.08785
Q02105	0.656662	0.395391	TGME49_310750-t26_1-p1	3.4279	3.15373
Q9D823	-0.391762	0.394738	Q9D823	1.5113	1.94695
P53395	0.281386	0.392155	P53395	0.770359	1.37501
Q8VEK3	-0.153474	0.391688	Q8VEK3	0.0742055	0.202711
Q9R111	-0.650383	0.391441	Q9R111	-0.631644	0.587847
Q8BMF4	-0.280334	0.390533	Q8BMF4	0.0212576	0.0287951
Q60631	0.385116	0.387411	Q60631	1.40687	1.80103
P19253	-0.383955	0.386133	P19253	0.200596	0.208194
TGME49_293180-t26_1-p1	0.463186	0.386075	TGME49_293180-t26_1-p1	2.43022	5.29026
P62897	0.635114	0.38184	P62897	1.95993	1.94642
P49615	0.322248	0.369042	P49615	0.23967	0.290233
Q60634	0.598703	0.358965	Q60634	-0.594959	0.550545
Q9Z1J3	0.597137	0.357982	Q9Z1J3	-0.105345	0.121719
P30416	0.430453	0.356649	P30416	-0.665511	0.622496
O35526	-0.420515	0.347768	O35526	1.01758	1.25473
Q9ERD7; Q922F4	0.343285	0.341751	Q9ERD7; Q922F4	0.278426	0.29556
Q9DAM7	0.569498	0.340648	Q9DAM7	-1.80326	1.79569
Q01853	-0.341993	0.340353	Q01853	-0.463007	0.819448
P10126; P62631	0.567738	0.339545	P10126; P62631	-0.15938	0.13488
Q922W5	0.567548	0.339426	Q922W5	-1.58984	1.584
Q91VD9	0.229032	0.338894	Q91VD9	0.236074	0.435024
Q91V12	0.340356	0.338584	Q91V12	1.70438	2.68882
Q9Z2K1; Q61781	0.408535	0.337097	Q9Z2K1; Q61781	3.00576	2.84292
Q7TSJ2	-0.561604	0.335702	Q7TSJ2	0.402198	0.256017
P43274	0.406278	0.335091	P43274	1.03399	1.00752
Q91YT0	-0.336815	0.33476	Q91YT0	-0.50106	0.657174
P61294	-0.559964	0.334675	P61294	0.803832	0.527428
Q8CFA2	0.336365	0.334274	Q8CFA2	-1.23838	1.56436
TGME49_294360-t26_1-p1	-0.556566	0.332548	TGME49_294360-t26_1-p1	-0.309407	0.19463
Q8BH55	0.329658	0.32705	Q8BH55	-0.703108	0.970358
P60766	-0.544922	0.32526	P60766	0.099892	0.100508
P62984; P62983	0.544588	0.325052	P62984; P62983	1.20973	0.795469
TGME49_231960-t26_1-p1	0.325974	0.32309	TGME49_231960-t26_1-p1	3.35666	7.26002
O88844	-0.255853	0.321489	O88844	0.00719092	0.00967762
P61027	0.538158	0.32103	P61027	0.709813	0.463767
O70133	-0.154728	0.317766	O70133	0.382499	1.01977
P62746	0.386682	0.317731	P62746	-0.0261216	0.0213436
P62761	0.384808	0.316076	P62761	0.0623402	0.0514431
Q6IFX2; Q61414; P19001; Q61781; Q9QWL7	0.52671	0.313876	Q6IFX2; Q61414; P19001; Q61781; Q9QWL7	1.60308	1.03717
P19096	0.178573	0.311127	P19096	0.457904	1.42808
O55022	0.520219	0.309823	O55022	-0.56171	0.640165
Q64523; Q8BFU2; Q3THW5	-0.515286	0.306744	Q64523; Q8BFU2; Q3THW5	-0.660751	0.430475
Q62108	-0.174909	0.30418	Q62108	1.32757	3.5387
P63038	0.102733	0.299853	P63038	0.857183	5.38563
Q61699	0.239621	0.299391	Q61699	-0.67922	1.29665
Q8CAQ8	-0.232502	0.28977	Q8CAQ8	0.443579	0.645926
P43274; P43276; P15864; P43277	0.351915	0.28719	P43274; P43276; P15864; P43277	1.05288	1.02743
P35700	0.483774	0.287111	P35700	-0.122906	0.075051
Q922R8	-0.348766	0.28444	Q922R8	-1.04872	0.690942
Q9Z127	0.472766	0.280268	Q9Z127	-0.977981	0.644181
P20357	0.469168	0.278033	P20357	-1.59155	1.03039
Q501J6; Q61656	-0.467937	0.277268	Q501J6; Q61656	-0.202826	0.17349
TGME49_218560-t26_1-p1; Q99MR8	-0.453414	0.268258	TGME49_218560-t26_1-p1; Q99MR8	-0.310595	0.195409
P31324; P12367	0.327686	0.266109	P31324; P12367	-1.41587	1.40668
P34884	0.440012	0.259958	P34884	-0.92212	0.606955
Q7TMM9; P68372; Q9CWF2	0.439112	0.259401	Q7TMM9; P68372; Q9CWF2	0.179661	0.110795
P01592	-0.432833	0.255517	TGME49_239752-t26_1-p1	3.37127	3.11357
TGME49_294800-t26_1-p1 ; P10126; P62631	0.229521	0.255466	TGME49_294800-t26_1-p1 ; P10126; P62631	0.0558512	0.0633642
Q9D3D9	-0.432609	0.255379	Q9D3D9	1.09888	0.723804
Q80XU3	0.432286	0.255179	Q80XU3	0.873969	0.839136
Q9CZ13	-0.15601	0.254466	Q9CZ13	0.333899	0.759672
P14211	-0.228589	0.254354	P14211	1.4851	3.39361
P84099	0.18811	0.252928	P84099	-0.0106853	0.0144037
Q99MN9	0.0848932	0.25271	Q99MN9	-0.418264	1.88388
Q9Z1G4	0.16237	0.250037	Q9Z1G4	0.16036	0.267531
P62852	0.223846	0.248702	P62852	-0.670014	0.917586
Q9CXW4	0.298147	0.240644	Q9CXW4	0.883382	1.06887
Q60930	0.165074	0.237745	Q60930	-0.753923	1.72659
Q9CR62	0.177037	0.237	Q9CR62	0.181651	0.264143
Q9D6F9	0.20706	0.228825	Q9D6F9	0.445875	0.575777
Q9DB77	-0.186496	0.228649	Q9DB77	-0.0565227	0.0948055
Q7TMM9; Q9D6F9; P99024; P68372; Q9CWF2	0.205547	0.227043	Q7TMM9; Q9D6F9; P99024; P68372; Q9CWF2	-0.612101	0.938201
Q3TTY5; P50446; Q8BGZ7; Q8VED5; P07744; Q6IFZ6; Q3UV17; Q922U2	0.38428	0.225605	P29341	-2.28248	2.9761
Q9D8B3	-0.380933	0.223551	Q9D8B3	-0.912701	0.600655
Q91V61	-0.135065	0.218056	Q91V61	0.722959	1.86436
Q9D880	-0.271485	0.217888	Q9D880	-1.79147	1.78418
Q99JR1	-0.161925	0.21547	Q99JR1	0.381934	0.601487
Q04750	0.161087	0.214284	Q04750	-0.00104294	0.00128514
O35474	0.363675	0.212979	TGME49_262730-t26_1-p1	3.17639	2.97179
P62843	-0.265472	0.212787	P62843	-1.00084	0.972587
P05214; P68368	0.359787	0.210602	P05214; P68368	1.49865	1.49153
Q7TMM9; Q9D6F9; Q9ERD7; P99024; P68372; Q9CWF2	0.190904	0.209876	Q7TMM9; Q9D6F9; Q9ERD7; P99024; P68372; Q9CWF2	0.154481	0.181665
Q9CR57	0.25875	0.207098	Q9CR57	-1.87766	1.86778
P05214; Q9JJZ2; P68373	0.352541	0.206176	P05214; Q9JJZ2; P68373	-0.0188731	0.0112973
Q8BH95	0.256742	0.205401	Q8BH95	1.05205	1.30284
P47915	-0.150364	0.199161	P47915	1.04287	2.19906
Q6Q477; G5E829; Q9R0K7	-0.200589	0.192252	Q6Q477; G5E829; Q9R0K7	0.253944	0.267704
Q6ZWV7	-0.329166	0.191935	Q6ZWV7	-0.103852	0.119928
Q61990	0.319857	0.186282	Q61990	-0.335099	0.211525
P62751	0.194201	0.185797	P62751	-0.160883	0.250724
P63017; P17156	0.167174	0.182374	P63017; P17156	-0.233721	0.282465
Q9CYI4	0.311509	0.18122	Q9CYI4	-3.63215	6.71799
Q64332	0.166121	0.181162	Q64332	-0.0598016	0.0755334
TGME49_227280-t26_1-p1	0.309781	0.180174	TGME49_227280-t26_1-p1	4.27317	2.18283
Q8K1M6	0.306209	0.178012	Q8K1M6	-0.0604488	0.0364838
Q9CWF2	-0.304949	0.17725	Q9CWF2	-0.347755	0.219878
P16332	-0.143077	0.172655	P16332	0.49275	0.807438
P97807	-0.157969	0.17181	P97807	0.0458293	0.0517992
Q62277	-0.174666	0.16619	Q62277	2.2283	2.90741
P10639	-0.206615	0.163472	P10639	-0.154679	0.158323
P61255	-0.206411	0.163302	TGME49_290600-t26_1-p1	2.22077	2.89782
Q9Z2Q6	0.277454	0.160665	Q9Z2Q6	0.163167	0.100343
Q3TEA8	-0.167807	0.159352	Q3TEA8	-0.0117963	0.0115321
Q8BG05	-0.121518	0.159085	Q8BG05	-0.487	1.00733
TGME49_221620-t26_1-p1; Q7TMM9; P99024; P68372; Q9CWF2	0.267271	0.154547	TGME49_221620-t26_1-p1; Q7TMM9; P99024; P68372; Q9CWF2	-1.32327	0.867347
P14094	0.128715	0.154497	P14094	-0.949927	1.77365
Q8BFR5	0.0656643	0.149108	Q8BFR5	-0.97056	4.3517
Q7TMM9; Q9CWF2; Q922F4	-0.122779	0.147046	Q7TMM9; Q9CWF2; Q922F4	-0.273337	0.334715
O08553	-0.0676519	0.145342	O08553	0.262542	0.834851
Q64521	0.245852	0.141727	Q64521	-1.60938	1.04087
P62823	0.130599	0.140758	P62823	0.0783308	0.0996961
P60710	-0.0809223	0.140597	P60710	0.363711	0.799266
TGME49_231770-t26_1-p1	0.240652	0.138624	TGME49_231770-t26_1-p1	-0.147571	0.0905075
P99024	-0.127621	0.137411	P99024	-0.0183039	0.0204737
P68372	-0.23844	0.137305	P68372	0.365492	0.231617
P18872; P08752; B2RSH2	0.237414	0.136694	P18872; P08752; B2RSH2	0.16187	0.0995232
TGME49_221620-t26_1-p1; Q7TMM9; Q9D6F9; Q9ERD7; P99024; P68372; Q9CWF2	0.16909	0.132636	TGME49_221620-t26_1-p1; Q7TMM9; Q9D6F9; Q9ERD7; P99024; P68372; Q9CWF2	-0.269848	0.234475
P60879	0.123317	0.132586	P60879	-0.219044	0.228585
Q9R0Q7	0.227897	0.13103	Q9R0Q7	0.257614	0.160845
P80315	-0.0937949	0.130942	P80315	1.05863	2.85654
Q8BIP0	-0.166619	0.130622	Q8BIP0	1.24473	1.22898
O08599	-0.0668874	0.130152	O08599	0.389561	1.12534
Q5SWU9; TGME49_218560-t26_1-p1	-0.225598	0.129664	Q5SWU9; TGME49_218560-t26_1-p1	1.79406	1.14676
Q9D8W5	-0.225054	0.129341	Q9D8W5	0.423999	0.380626
P58252	-0.10652	0.126798	P58252	-0.799557	1.43838
Q7TMM9; Q9D6F9; Q9ERD7; P99024; P68372; Q9CWF2; Q922F4	-0.0800964	0.12582	Q7TMM9; Q9D6F9; Q9ERD7; P99024; P68372; Q9CWF2; Q922F4	-0.304228	0.57958
Q9DB20	-0.0842661	0.125112	Q9DB20	0.639905	1.30808
Q9D023	0.159073	0.124487	Q9D023	-0.910175	0.877155
P10852	0.0719879	0.124454	P10852	0.00444849	0.00762453
Q8VDN2; Q6PIC6; Q6PIE5	0.06178	0.119829	Q8VDN2; Q6PIC6; Q6PIE5	-0.373194	0.989625
P40124	0.207232	0.118778	P40124	0.384651	0.244335
Q8BH59	-0.0571157	0.11814	Q8BH59	-0.0169119	0.0367346
P43006	0.097617	0.115811	P43006	-0.541871	0.902769
P35980	0.143936	0.11224	P35980	0.491796	0.447155
P60867	0.196141	0.11223	P60867	-0.44153	0.282307
Q921F2	-0.194079	0.111014	Q921F2	1.7369	1.1145
P19001	-0.118183	0.11063	P19001	4.00301	2.0964
Q80WS3	-0.188371	0.107654	Q80WS3	-0.384338	0.244127
Q8VDP6	0.18713	0.106924	Q8VDP6	-0.753007	0.493047
P14152	-0.185356	0.10588	P14152	-1.63852	3.00298
P50518	-0.185217	0.105799	P50518	-1.11152	1.08917
Q99PJ0	-0.181161	0.103416	Q99PJ0	-0.669317	0.626402
Q922Q8	0.180776	0.10319	Q922Q8	0.156026	0.0958335
P0DP27	0.128662	0.0999654	P0DP27	-0.385765	0.489401
A2AR02	-0.171868	0.0979662	Q8BFU2	-3.05808	2.88292
Q91YP2	0.124178	0.0963773	Q91YP2	-0.311388	0.273091
Q3TXX4	-0.103036	0.0960217	Q3TXX4	0.02174	0.0213238
P60710; TGME49_209030-t26_1-p1	0.164145	0.0934487	P60710; TGME49_209030-t26_1-p1	0.734746	0.480673
P47757	0.117955	0.0914106	P47757	-0.177134	0.182553
Q569Z6	-0.116768	0.0904648	Q569Z6	-2.66074	3.43821
Q6PHN9	-0.114627	0.08876	Q6PHN9	-0.48854	0.443932
P39053	0.112788	0.087297	P39053	-0.445933	0.494721
P50580	0.0928552	0.0862725	P50580	-0.24414	0.210885
P61205; P84084	0.151582	0.0861206	P61205; P84084	-1.13345	1.11225
P61294; P35279	0.111264	0.0860859	P61294; P35279	0.315125	0.337941
Q8VEM8	-0.08116	0.0860201	Q8VEM8	1.13036	1.6876
P62918	-0.0799659	0.0847199	P62918	-0.413226	0.595757
P15864; P43277	0.107381	0.0830037	P15864; P43277	0.146905	0.150006
P62071	0.137109	0.0777126	P09041; P09411	2.92021	2.77658
Q8BH44	-0.0648779	0.0760149	Q8BH44	0.239011	0.355948
P60843; P10630	0.081338	0.0753122	P60843; P10630	-0.050817	0.0575442
O35326	0.0966561	0.0745178	O35326	-3.89173	5.94806
TGME49_221620-t26_1-p1; Q9D6F9; Q9ERD7; P68372; Q922F4	0.12731	0.0720403	TGME49_221620-t26_1-p1; Q9D6F9; Q9ERD7; P68372; Q922F4	-0.0723273	0.043753
P10637	-0.0421533	0.0716657	P10637	0.0447292	0.0858933
B0V2N1	-0.12625	0.0714277	B0V2N1	-0.013681	0.0081807
Q7TMM9; Q9ERD7; P99024; Q9CWF2	0.125058	0.0707392	Q7TMM9; Q9ERD7; P99024; Q9CWF2	-0.0289218	0.0173475
Q9JLM8	0.0336158	0.0705337	Q9JLM8	-0.226652	0.646882
P60843	0.122506	0.0692661	P60843	-0.0267576	0.0160425
Q6PIC6; Q6PIE5	0.121975	0.0689593	Q6PIC6; Q6PIE5	0.0784275	0.0474983
Q9D6F9; P99024; P68372	0.0637277	0.0671393	Q9D6F9; P99024; P68372	-1.05026	1.54938
Q9JIS5	-0.0471869	0.0645094	Q9JIS5	-0.476974	0.848637
P53994	0.0834147	0.0641001	P53994	-0.182826	0.155623
B0V2N1; Q64487	-0.110354	0.0622661	B0V2N1; Q64487	-1.39581	0.912401
Q9Z0E0	0.109807	0.061952	TGME49_310790-t26_1-p1	6.4287	2.73977
P46660	0.0476551	0.0605041	P46660	-0.794073	1.70861
Q6PIE5	0.0764115	0.0586167	Q6PIE5	-1.50332	2.33894
Q61548	0.0756469	0.0580191	Q61548	0.081248	0.0673859
P63024	-0.102488	0.0577496	P63024	-0.340901	0.368144
Q9D6F9; Q9ERD7; P99024; P68372	-0.10085	0.0568104	Q9D6F9; Q9ERD7; P99024; P68372	-0.88747	0.583748
P60764; P63001	0.0929189	0.0522708	P60764; P63001	-0.124393	0.0759794
P62880	0.0564118	0.0518412	P62880	-0.538002	0.609921
Q8BGV0	-0.0915185	0.0514704	Q8BGV0	-0.218559	0.135641
Q9WTM5	-0.0641729	0.0490782	Q9WTM5	1.67295	2.63439
Q9D6F9; P68372	-0.0641344	0.0490483	Q9D6F9; P68372	0.00512168	0.00416047
Q9QZQ8	0.0837643	0.0470454	Q9QZQ8	-2.29851	1.41176
P47857; P12382	0.0821351	0.0461171	P47857; P12382	-0.411143	0.261984
Q7TMM9	-0.077404	0.0434243	Q7TMM9	-1.07252	0.706565
Q9DCX2	-0.0753261	0.042243	Q9DCX2	-1.41857	1.81743
P49312	-0.0721575	0.0404432	P49312	-0.52851	0.698373
TGME49_262380-t26_1-p1	0.070813	0.0396801	TGME49_262380-t26_1-p1	0.947067	0.915959
P84104	0.027665	0.0348276	P84104	-3.91754	9.45964
Q68FL6	0.0614026	0.0343489	Q68FL6	-0.569034	0.524343
Q9D0M5; P63168	0.0431462	0.032823	Q9D0M5; P63168	-0.582614	0.538051
Q6PGN3	-0.0580389	0.0324475	Q6PGN3	0.654802	0.426437
Q7TME0	-0.0577993	0.0323121	Q7TME0	-1.24349	0.817007
Q99L47	0.0543765	0.0303798	Q99L47	0.0552364	0.0547818
P48962; P51881	0.0204116	0.0256168	P48962; P51881	0.752319	1.33616
P05214; P68373; P68368	-0.0318177	0.0241352	P05214; P68373; P68368	-0.410094	0.367137
Q9Z2K1; Q6IFX2; Q61781; Q9QWL7	-0.0426354	0.023769	Q9Z2K1; Q6IFX2; Q61781; Q9QWL7	4.00417	2.09678
Q3UHL1	0.0412145	0.0229709	Q3UHL1	-0.232614	0.144682
Q9D6Z1	-0.0395694	0.0220473	Q9D6Z1	-0.356415	0.225605
Q9QWI6	0.0204188	0.0211883	Q9QWI6	-1.60704	2.93727
P62259	0.0261874	0.0198357	P62259	-1.04507	1.77186
P63011	-0.012825	0.0194638	P63011	0.000688267	0.00111914
Q14CH7	-0.0327744	0.0182383	Q14CH7	-1.96645	1.24124
Q8VE33	0.0173118	0.0179445	Q8VE33	-0.278959	0.342227
Q9JLM8; O88809	-0.0297656	0.0165547	Q9JLM8; O88809	-0.450682	0.288443
Q9WV02	0.0271076	0.0150689	Q9WV02	-1.11848	0.736576
P01867	0.025314	0.0140672	P01867	0.840858	0.552407
P68404; P63318	0.0252756	0.0140457	P68404; P63318	1.36371	0.892555
Q8K0T0	-0.0231121	0.0128383	Q8K0T0	-0.220869	0.137124
P40142	-0.00893759	0.0102462	P40142	0.393121	0.677075
Q9R0P9	-0.00637431	0.0101419	Q9R0P9	0.411862	0.876605
P62245	0.0128786	0.00713998	P62245	-0.682172	0.445012
P50446; Q8BGZ7	0.0102438	0.00567638	P50446; Q8BGZ7	4.8815	2.36156
Q91VE0	0.00406778	0.00419665	Q91VE0	0.0423046	0.0417786
Q9R0P5	0.00290839	0.0033263	Q9R0P5	-0.940183	1.9341
Q80XN0	0.000728206	0.00173065	Q80XN0	0.141657	0.409444
Q80TR1	0.000941696	0.000520898	Q80TR1	-0.0306215	0.0183733
Q9Z2I9	-0.000193486	0.000396525	Q9Z2I9	-1.00252	4.05623
Q62186	0.00028977	0.000218022	Q62186	-0.0329065	0.0269377
			TGME49_309752-t26_1-p1	2.06378	2.69515
			P01654	5.89826	2.62046
			P70333; O35737	-1.64089	2.57875
			Q9QYA2	-2.37784	2.32755
			O08709	-4.57776	2.27489
			TGME49_238100-t26_1-p1	4.45692	2.23902
			TGME49_286630-t26_1-p1	4.41578	2.22661
			P61161	1.65365	2.1441
			P46471	-1.34049	2.05396
			TGME49_258870-t26_1-p1	3.77683	2.02022
			Q6P1F6	2.02636	2.00907
			TGME49_247440-t26_1-p1	3.74317	2.00857
			Q99KP6	3.71302	1.99806
			TGME49_217740-t26_1-p1	3.68151	1.98701
			TGME49_201130-t26_1-p1	3.5404	1.93654
			Q5SUF2	-1.87739	1.86752
			Q8CFC7	-3.33014	1.85832
			TGME49_297960-t26_1-p1	3.24555	1.82577
			Q64433	1.3864	1.77233
			TGME49_250880-t26_1-p1	3.10539	1.7704
			TGME49_229010-t26_1-p1	3.09963	1.76808
			Q64707	-3.04148	1.74453
			P01639	-1.35775	1.73214
			O35143	2.98323	1.72061
			O35737	-1.68855	1.68278
			P47856	2.87124	1.67365
			P06801	2.66569	1.584
			Q64514	-2.52536	1.52008
			TGME49_215775-t26_1-p1	2.52283	1.5189
			Q8C0C7	2.50375	1.51003
			Q0P678	-2.47175	1.49505
			Q9D0J8	2.41646	1.46887
			Q9CXY6	2.36068	1.44208
			Q99020	-2.27881	1.40204
			Q9D404	2.25738	1.39143
			Q9WUR9	-2.21673	1.37112
			P83882	-1.3551	1.3439
			Q922B1	-2.07716	1.29973
			P11276	2.0025	1.26047
			P99028	-1.8548	1.18052
			Q9WTL7	-1.84353	1.1743
			P08228	0.953979	1.16631
			Q60737	-1.825	1.16402
			P16125	-1.81755	1.15988
			Q5U4C3	-1.81568	1.15884
			P70279	-1.74937	1.12158
			Q9CPU4	-1.74499	1.1191
			Q3ULJ0	-1.72594	1.10826
			Q8K596	-1.6336	1.05503
			P48453	-1.56559	1.01505
			Q8BGY2	-1.52734	0.992272
			Q8BIZ1	1.52506	0.990907
			Q9QXS1	-1.51187	0.983003
			P62267	-0.984069	0.954922
			Q9DCB8	-1.43329	0.935402
			Q9DB60	-1.42564	0.930726
			Q9D1R9	-1.37658	0.900528
			Q91ZX7	-1.37633	0.900375
			P26638	0.901367	0.8679
			P62858	-0.878432	0.843818
			TGME49_291850-t26_1-p1	1.27721	0.838387
			TGME49_294800-t26_1-p1	1.09811	0.723304
			Q9CZW4	0.762214	0.72239
			Q9D7G0	-1.08286	0.71334
			P15532	-0.532315	0.704119
			Q9QUR6	-1.01384	0.667941
			Q0VGU4	1.00897	0.664719
			Q3UNH4	0.993545	0.654508
			P16627	0.990036	0.652182
			P01680	0.964969	0.635532
			Q62318	0.960153	0.632327
			Q9Z2X1	-0.952409	0.62717
			TGME49_244380-t26_1-p1	0.531482	0.601643
			P62960	0.86913	0.571432
			Q9D0E1	0.593649	0.549217
			Q3THS6	0.824649	0.541481
			O35857	-0.799822	0.52472
			P61164; Q8R5C5	0.537538	0.492702
			Q9QXS6	-0.675768	0.440666
			P62849	-0.483399	0.43885
			Q9WUR2	0.663342	0.432233
			P31786	-0.470783	0.426405
			Q9JKB3; P62960; Q9Z2C8	0.465605	0.421308
			P68510; P68254; P61982; Q9CQV8; P63101; P62259	-0.633274	0.411827
			TGME49_219550-t26_1-p1	0.593798	0.38505
			P50136	-0.572645	0.370715
			Q9CX86	0.387709	0.345543
			O88532	0.52562	0.338903
			P47962	0.516794	0.332943
			P07759	-0.516719	0.332892
			P70349	0.46469	0.297847
			P08551	0.329197	0.289828
			P10605	-0.452146	0.289426
			P28738	-0.318782	0.280027
			O89053	-0.424772	0.271089
			Q924D0	-0.424224	0.270723
			TGME49_244840-t26_1-p1	-0.414727	0.264376
			O88809	-0.273628	0.237964
			TGME49_309120-t26_1-p1	0.370765	0.235113
			Q8BP92	-0.343113	0.216812
			P63276	0.328329	0.207065
			P48758	0.29938	0.188059
			P12382	-0.299	0.18781
			Q9CQX2	-0.287668	0.180402
			P28667	0.197927	0.169099
			TGME49_249900-t26_1-p1	0.255879	0.15972
			Q8VE38	-0.250787	0.156421
			O88569	-0.130869	0.152609
			TGME49_289690-t26_1-p1	0.179278	0.15247
			P50431	-0.223071	0.13854
			P12787	0.150156	0.126779
			P08226	0.147132	0.124132
			P01644	0.195274	0.120735
			P62743	0.191213	0.118145
			Q61390; P80317	-0.172531	0.106271
			P62889	-0.169995	0.104664
			P09103	-0.135644	0.0830183
			Q8VDM4	-0.124544	0.0760739
			P68254; Q9CQV8; P63101	-0.115431	0.0703911
			Q9R0X4	0.0746292	0.0451653
			Q9JKC6	0.0593485	0.035812
			P17182; P17183	-0.0381654	0.0229342
			Q61753	0.0346123	0.0207844
			O09167	-0.0262548	0.0157394

## Sheet: HFF_TurboID_Rep1_Analysis
Protein Accessions	Annotated Sequence	Control Sample Peptide Intensity	GRA64-TurboID Sample Peptide Intensity	Log2 Transformation	Control Sample Peptide Intensity	GRA64-TurboID Sample Peptide Intensity	Normalization	Control Sample Peptide Intensity	GRA64-TurboID Sample Peptide Intensity	Imputation	Control Sample Peptide Intensity	GRA64-TurboID Sample Peptide Intensity	T-Test	Peptide Fold Change	Protein Fold Change	-log2 p-Value
P60660; P14649	[R].ALGQNPTNAEVLK.[V]	3.00899e+06	5.08345e+06		21.5208	22.2774		3.65771	2.51858		3.65771	2.51858		-1.13913	-0.443719	0.182187
P07477	[K].NKPGVYTK.[V]	1.13932e+08	1.98698e+08		26.7636	27.566		8.90046	7.8072		8.90046	7.8072		-1.09326	-1.1299	0.483884
P60660	[K].NKDQGTYEDYVEGLR.[V]	2.36772e+06	5.64818e+06		21.1751	22.4294		3.31193	2.67056		3.31193	2.67056		-0.641374	-1.28772	1.98728
P60660	[R].HVLVTLGEK.[M]	716834	7.14301e+06		19.4513	22.7681		1.58814	3.0093		1.58814	3.0093		1.42116	-1.28772	1.98728
P24844; O14950	[K].LNGTDPEDVIR.[N]	4.89116e+06	7.94884e+06		22.2217	22.9223		4.3586	3.16351		4.3586	3.16351		-1.19509	0.0637375	0.0411877
O14950	[K].GNFNYIEFTR.[I]	1.62028e+06	4.61586e+06		20.6278	22.1382		2.76467	2.37937		2.76467	2.37937		-0.385303	-0.303026	0.264739
Q13085	[K].RILNVPQELYEK.[G]	4.34888e+08	623920132		28.6961	29.2168		10.8329	9.45799		10.8329	9.45799		-1.37494	-0.589132	6.02615
P11498	[R].LDNASAFQGAVISPHYDSLLVK.[V]	7.32326e+07	1.86737e+08		26.126	27.4764		8.26284	7.71764		8.26284	7.71764		-0.545208	-0.233973	1.16286
P11498	[R].SFQPDTGRIEVFR.[S]	91584186	197372284		26.4486	27.5563		8.58546	7.79754		8.58546	7.79754		-0.787911	-0.233973	1.16286
P60660	[K].EAFQLFDR.[T]	1.04717e+06	1.19425e+06		19.9981	20.1877		2.13492	0.428875		2.13492	0.428875		-1.70604	-1.28772	1.98728
P11498	[R].VVHSYEELEENYTR.[A]	6.40843e+07	1.28403e+08		25.9335	26.9361		8.07033	7.17731		8.07033	7.17731		-0.893021	-0.233973	1.16286
P60709; TGME49_209030-t26_1-p1; P63261	[R].VAPEEHPVLLTEAPLNPK.[A]	1.01061e+08	4.21894e+08		26.5906	28.6523		8.72751	8.8935		8.72751	8.8935		0.165999	1.41044	0.890735
P11498	[K].ALAVSDLNR.[A]	4.21524e+07	1.32752e+08		25.3291	26.9842		7.46597	7.22536		7.46597	7.22536		-0.240617	-0.233973	1.16286
P11498	[R].FIGPSPEVVR.[K]	6.25877e+07	119474688		25.8994	26.8321		8.03624	7.07333		8.03624	7.07333		-0.962907	-0.233973	1.16286
P11498	[R].ADFAQACQDAGVR.[F]	5.94356e+07	1.03415e+08		25.8248	26.6239		7.96169	6.86507		7.96169	6.86507		-1.09662	-0.233973	1.16286
P04080	[K].SQVVAGTNYFIK.[V]	468569	841911		18.8379	19.6833		0.974764	-0.0754918		0.974764	-0.0754918		-1.05026	-3.60706	3.07418
P11498	[R].SLPDLGLRQENIR.[I]	67127612	150069280		26.0004	27.1611		8.13726	7.40225		8.13726	7.40225		-0.73501	-0.233973	1.16286
P0DP25; TGME49_249240-t26_1-p1	[K].EAFSLFDKDGDGTITTK.[E]	374706	1.3293e+06		18.5154	20.3422		0.65226	0.58344		0.65226	0.58344		-0.0688199	1.02156	0.779127
P11498	[R].VFDYSEYWEGAR.[G]	6.02948e+07	1.2058e+08		25.8455	26.8454		7.98239	7.08662		7.98239	7.08662		-0.89577	-0.233973	1.16286
P11498	[K].SGNSDVYENEIPGGQYTNLHFQAHSMGLGSK.[F]	38508386	89397350		25.1987	26.4137		7.33553	6.65493		7.33553	6.65493		-0.680601	-0.233973	1.16286
P60709; P62736; P68032; P63261	[R].AVFPSIVGRPR.[H]	72586774	289287200		26.1132	28.1079		8.25006	8.34913		8.25006	8.34913		0.0990637	0.684922	0.851629
P0DP25	[R].VFDKDGNGYISAAELR.[H]	426886	328241		18.7035	18.3244		0.840353	-1.4344		0.840353	-1.4344		-2.27476	-0.781261	0.672508
P11498; TGME49_284190-t26_1-p1	[R].DAHQSLLATR.[VM]	34321410	8.27716e+07		25.0326	26.3026		7.16947	6.54383		7.16947	6.54383		-0.625634	-0.388439	0.158646
P0CG39; P60709; P62736; P68032; P63261	[K].AGFAGDDAPR.[A]	6.63449e+07	2.16633e+08		25.9835	27.6907		8.12034	7.93188		8.12034	7.93188		-0.188467	-0.188467	#DIV/0!
P11498	[R].AEAEAQAEELSFPR.[S]	3.84578e+07	6.05875e+07		25.1968	25.8525		7.33363	6.09372		7.33363	6.09372		-1.23992	-0.233973	1.16286
O14950	[R].FTDEEVDELYR.[E]	1.11164e+06	951280		20.0843	19.8595		2.22112	0.100711		2.22112	0.100711		-2.12041	-0.303026	0.264739
P11498	[K].HYFIEVNSR.[L]	2.82028e+07	6.8093e+07		24.7493	26.021		6.8862	6.2622		6.8862	6.2622		-0.623994	-0.233973	1.16286
P35579	[R].RGDLPFVVPR.[R]	42535146	165581344		25.3422	27.303		7.47901	7.54417		7.47901	7.54417		0.0651527	0.73069	10.7503
P11498	[R].QKADEAYLIGR.[G]	36520145	95607412		25.1222	26.5106		7.25905	6.75182		7.25905	6.75182		-0.50723	-0.233973	1.16286
P60709; P62736; Q562R1; P68032; P63261	[KR].SYELPDGQVITIGNER.[F]	5.59742e+07	2.6705e+08		25.7383	27.9925		7.87512	8.23373		7.87512	8.23373		0.358613	0.564134	0.629801
P11498	[R].GLAPVQAYLHIPDIIK.[V]	33780237	89387532		25.0097	26.4136		7.14654	6.65477		7.14654	6.65477		-0.491766	-0.233973	1.16286
P11498	[R].ACTELGIR.[T]	43392502	8.80531e+07		25.3709	26.3919		7.5078	6.63307		7.5078	6.63307		-0.874732	-0.233973	1.16286
Q13085; TGME49_218560-t26_1-p1	[R].LGGIPVGVVAVETR.[TV]	1.92347e+08	4.55294e+08		27.5191	28.7622		9.656	9.00342		9.656	9.00342		-0.652574	0.0953575	0.037681
P54886	[R].ILHLLTQEALSIHGVK.[E]	71260248	124973760		26.0866	26.897		8.22345	7.13825		8.22345	7.13825		-1.0852	-0.313664	0.526453
P11498	[R].HIEVQILGDQYGNILHLYER.[D]	1.12569e+07	4.85795e+07		23.4243	25.5338		5.56116	5.77505		5.56116	5.77505		0.213885	-0.233973	1.16286
TGME49_270240-t26_1-p1	[K].QLVGTAAGEIEEGVKADTQAVQDSSKDVLTK.[S]		3.88908e+08			28.5349			8.77605		-4.832	8.77605		13.6081	8.3364	57.8661
P61266	[R].KFVEVMTEYNATQSK.[Y]	9015373	8642852		23.104	23.0431		5.24082	3.28428		5.24082	3.28428		-1.95654	-0.522875	0.302121
P35579	[K].ANLQIDQINTDLNLER.[S]	1.41248e+08	3.56678e+08		27.0737	28.41		9.21052	8.65125		9.21052	8.65125		-0.559273	0.73069	10.7503
P60660	[R].VFDKEGNGTVMGAEIR.[H]	629015	978177		19.2627	19.8997		1.3996	0.140936		1.3996	0.140936		-1.25866	-1.28772	1.98728
P0CG39; P60709; TGME49_209030-t26_1-p1; P68032; P63261	[K].IWHHTFYNELR.[V]	8.75921e+06	6.64111e+07		23.0624	25.9849		5.19923	6.22612		5.19923	6.22612		1.02689	1.02689	#DIV/0!
A0AVK6	[K].AESSQNSAPFPSK.[M]	970478	6.88977e+06		19.8883	22.716		2.0252	2.95723		2.0252	2.95723		0.932028	0.932028	#DIV/0!
P11498	[R].EGPEGFAR.[A]	27098702	5.51614e+07		24.6917	25.7172		6.82858	5.95836		6.82858	5.95836		-0.870225	-0.233973	1.16286
P11498	[R].GANAVGYTNYPDNVVFK.[F]	2.82484e+07	5.43284e+07		24.7517	25.6952		6.88853	5.9364		6.88853	5.9364		-0.952122	-0.233973	1.16286
P11498	[R].GLYAAFDCTATMK.[S]	2.12409e+07	4.21788e+07		24.3403	25.33		6.4772	5.57122		6.4772	5.57122		-0.905987	-0.233973	1.16286
P67936	[K].AEGDVAALNRR.[I]	54162.7	39620.2		15.725	15.2739		-2.13813	-4.48485		-2.13813	-4.48485		-2.34672	0.496985	0.995228
P11498	[R].INGCAIQCR.[V]	2.80378e+07	6.24662e+07		24.7409	25.8966		6.87773	6.13777		6.87773	6.13777		-0.739958	-0.233973	1.16286
P98082	[K].DISSDAFTALDPLGDKEIK.[D]		1.11622e+06			20.0902			0.33139		-4.90201	0.33139		5.2334	2.72295	1.77501
P0DP25; TGME49_249240-t26_1-p1	[M].ADQLTEEQIAEFK.[E]	270224	2.90291e+06		18.0438	21.4691		0.180656	1.71027		0.180656	1.71027		1.52961	1.02156	0.779127
P05165	[K].TVAIHSDVDASSVHVK.[M]	1.00947e+08	1.31624e+08		26.589	26.9718		8.72589	7.21305		8.72589	7.21305		-1.51284	-0.97021	6.25307
P24844	[K].GNFNYVEFTR.[I]	97057	156451		16.5665	17.2554		-1.29659	-2.50345		-1.29659	-2.50345		-1.20685	-0.749256	0.641249
Q13085	[R].RVDPVYIHLAER.[L]	1.81925e+08	305564588		27.4388	28.1869		9.57563	8.4281		9.57563	8.4281		-1.14753	-0.589132	6.02615
P11498	[R].QVFFELNGQLR.[S]	1.07933e+07	3.61331e+07		23.3636	25.1068		5.50049	5.34802		5.50049	5.34802		-0.152473	-0.233973	1.16286
P11498	[R].AYSEALAAFGNGALFVEK.[F]	15726950	3.35295e+07		23.9067	24.9989		6.0436	5.24013		6.0436	5.24013		-0.80347	-0.233973	1.16286
P11498	[K].IAEEFEVELERGK.[T]	1.35804e+07	4.36134e+07		23.695	25.3783		5.83188	5.61947		5.83188	5.61947		-0.212412	-0.233973	1.16286
P11498	[K].VVEIAPAAHLDPQLR.[T]	7.37895e+07	143580264		26.1369	27.0973		8.27377	7.33848		8.27377	7.33848		-0.93529	-0.233973	1.16286
P35580; P35749; P35579	[KR].KFDQLLAEEK.[SNT]	2.22671e+07	85745516		24.4084	26.3536		6.54527	6.59476		6.54527	6.59476		0.0494875	0.301452	0.434198
P11498	[R].LQVEHTVTEEITDVDLVHAQIHVAEGR.[S]	1.71426e+07	9.58011e+07		24.0311	26.5135		6.16795	6.75474		6.16795	6.75474		0.586793	-0.233973	1.16286
P05165	[K].MADEAVCVGPAPTSK.[S]	89671760	148568880		26.4182	27.1466		8.55501	7.38776		8.55501	7.38776		-1.16725	-0.97021	6.25307
Q13085; O00763	[R].ITSENPDEGFKPSSGTVQELNFR.[S]	1.18794e+08	2.71062e+08		26.8239	28.014		8.96075	8.25525		8.96075	8.25525		-0.7055	-0.459261	0.792602
Q7Z794; P35908; P04264	[R].FLEQQNQVLQTK.[W]	97505272	240221728		26.539	27.8398		8.67584	8.08099		8.67584	8.08099		-0.594846	0.411228	0.168327
P67936	[M].AGLNSLEAVKR.[K]	348886	1.36015e+06		18.4124	20.3753		0.549258	0.616539		0.549258	0.616539		0.0672807	0.496985	0.995228
P60709; P62736; P68032; P63261	[K].DSYVGDEAQSK.[R]	10724674	3.46999e+07		23.3544	25.0484		5.49129	5.28963		5.49129	5.28963		-0.201664	0.684922	0.851629
P35579	[K].VSHLLGINVTDFTR.[G]	29712661	125792008		24.8246	26.9065		6.96144	7.14767		6.96144	7.14767		0.18623	0.73069	10.7503
P11498	[K].AYVEANQMLGDLIK.[V]	15797281	4.08234e+07		23.9132	25.2829		6.05003	5.52409		6.05003	5.52409		-0.525939	-0.233973	1.16286
P11498	[R].SGEGMGIR.[L]	2.10352e+07	5.18398e+07		24.3263	25.6276		6.46317	5.86876		6.46317	5.86876		-0.594408	-0.233973	1.16286
P67936; P09493; P07951; P06753	[R].RIQLVEEELDRAQER.[L]	555627	1.59606e+06		19.0838	20.6061		1.22062	0.847286		1.22062	0.847286		-0.373332	-0.0708846	0.0730539
Q13085	[R].GSVLEPEGTVEIK.[F]	101469240	218533424		26.5965	27.7033		8.73333	7.94448		8.73333	7.94448		-0.788849	-0.589132	6.02615
P11498	[K].GQIGAPMPGK.[V]	16510757	33368212		23.9769	24.992		6.11376	5.23317		6.11376	5.23317		-0.880592	-0.233973	1.16286
P11498	[K].VIAHGKDHPTAATK.[M]	1.67767e+07	4.62633e+07		24	25.4634		6.13682	5.70456		6.13682	5.70456		-0.432252	-0.233973	1.16286
P11498	[K].IAEEFEVELER.[G]	9.63512e+06	2.10471e+07		23.1999	24.3271		5.33673	4.56832		5.33673	4.56832		-0.768411	-0.233973	1.16286
P60709; P63261	[R].GYSFTTTAER.[E]	28833238	149227392		24.7812	27.1529		6.91809	7.39414		6.91809	7.39414		0.476047	2.57669	3.94991
P11498	[K].KAYVEANQMLGDLIK.[V]	1.45811e+07	3.50982e+07		23.7976	25.0649		5.93446	5.30609		5.93446	5.30609		-0.628368	-0.233973	1.16286
P11498	[R].GTPLDTEVPMER.[V]	59876892	106747456		25.8355	26.6696		7.97236	6.91083		7.97236	6.91083		-1.06153	-0.233973	1.16286
P35579	[K].IAQLEEQLDNETK.[E]	1.38796e+07	3.91206e+07		23.7265	25.2214		5.86333	5.46262		5.86333	5.46262		-0.400702	0.73069	10.7503
P05165	[R].LSQYQEPLHLPGVR.[V]	52643217	59010067		25.6497	25.8145		7.7866	6.05566		7.7866	6.05566		-1.73095	-0.97021	6.25307
Q13085	[R].SSMSGLHLVK.[Q]	87435192	285580182		26.3817	28.0893		8.51857	8.33052		8.51857	8.33052		-0.18805	-0.589132	6.02615
Q13085	[R].KVNNADDFPNLFR.[Q]	1.19682e+08	1.9822e+08		26.8346	27.5625		8.97149	7.80373		8.97149	7.80373		-1.16776	-0.589132	6.02615
TGME49_270240-t26_1-p1	[K].KLEEIDDLLQLTR.[A]		1.29946e+08			26.9533			7.19454		-5.03315	7.19454		12.2277	8.3364	57.8661
P05165	[R].EIGYPVMIK.[A]	6.42453e+07	8.37854e+07		25.9371	26.3202		8.07395	6.5614		8.07395	6.5614		-1.51255	-0.97021	6.25307
P35579	[K].LQVELDNVTGLLSQSDSK.[S]	2.98065e+07	1.3078e+08		24.8291	26.9626		6.96599	7.20377		6.96599	7.20377		0.237781	0.73069	10.7503
P11498	[R].HIEVQILGDQYGNILHLYERDCSIQR.[R]	1.05977e+07	5.29484e+07		23.3372	25.6581		5.47411	5.89928		5.47411	5.89928		0.425174	-0.233973	1.16286
TGME49_270240-t26_1-p1	[K].SQLALVEAFK.[A]		276962944			28.0451			8.28632		-4.81784	8.28632		13.1042	8.3364	57.8661
P67936; P09493; P07951; P06753	[R].LATALQKLEEAEKAADESER.[G]	928382	3.38995e+06		19.8244	21.6928		1.96122	1.93403		1.96122	1.93403		-0.0271866	-0.0708846	0.0730539
P60660	[K].EAFQLFDRTGDGK.[I]	467851	1.24231e+06		18.8357	20.2446		0.97255	0.485791		0.97255	0.485791		-0.486758	-1.28772	1.98728
Q96SB3	[K].HAVTEAEIQQLKR.[K]	13677659	17168336		23.7053	24.0332		5.84218	4.27445		5.84218	4.27445		-1.56773	1.2633	1.79695
P35579	[R].LQQELDDLLVDLDHQR.[Q]	2.77376e+07	1.22318e+08		24.7253	26.8661		6.8622	7.10726		6.8622	7.10726		0.245066	0.73069	10.7503
P11498	[R].FIGPSPEVVRK.[M]	30396870	52986772		24.8574	25.6591		6.99428	5.90033		6.99428	5.90033		-1.09395	-0.233973	1.16286
Q13085	[R].IGLAEEIR.[H]	1.07227e+08	1.64038e+08		26.6761	27.2895		8.81295	7.53066		8.81295	7.53066		-1.28229	-0.589132	6.02615
P11498	[R].SLPDLGLR.[Q]	12785297	21099676		23.608	24.3307		5.74484	4.57192		5.74484	4.57192		-1.17292	-0.233973	1.16286
P13645; P13646	[R].QSVEADINGLRR.[V]	46307340	153896334		25.4647	27.1974		7.6016	7.43858		7.6016	7.43858		-0.163014	-0.515127	0.212868
Q96RQ3	[R].IAAGEKIPLSQEEITLQGHAFEAR.[I]	1.11589e+08	3.13371e+08		26.7336	28.2233		8.87048	8.4645		8.87048	8.4645		-0.405984	-0.634115	2.94943
TGME49_270240-t26_1-p1	[R].LVDLIKDNQR.[R]		149129616			27.152			7.39319		-4.76411	7.39319		12.1573	8.3364	57.8661
Q13085	[R].TAQIMFQAYGDKQGPLHGMLINTPYVTKDLLQSK.[R]		720302			19.4582			-0.300557		-5.00692	-0.300557		4.70636	-0.589132	6.02615
TGME49_270240-t26_1-p1	[R].EATGKLEADELESERGPAVSPR.[R]		2.36613e+08			27.818			8.05916		-4.78494	8.05916		12.8441	8.3364	57.8661
TGME49_312230-t26_1-p1	[K].IVDEILVNAADVK.[A]		409384640			28.6089			8.85008		-4.90417	8.85008		13.7542	1.75546	2.7156
TGME49_270240-t26_1-p1	[K].AASLSSLLGVDAVEK.[Q]		1.94709e+08			27.5367			7.77795		-4.82938	7.77795		12.6073	8.3364	57.8661
P61247	[K].LMELHGEGSSSGK.[A]	1.39173e+07	4.5624e+07		23.7304	25.4433		5.86724	5.68449		5.86724	5.68449		-0.18275	0.209394	0.345511
P11498	[R].TVAIYSEQDTGQMHR.[Q]	3.6999e+07	101365450		25.141	26.595		7.27784	6.83619		7.27784	6.83619		-0.44165	-0.233973	1.16286
P11498	[R].NHPGLLLMDTTFR.[D]	3.4176e+07	8.18425e+07		25.0265	26.2863		7.16334	6.52755		7.16334	6.52755		-0.635795	-0.233973	1.16286
P11498	[K].DFTATFGPLDSLNTR.[L]	6.62869e+06	1.27813e+07		22.6603	23.6075		4.79715	3.84873		4.79715	3.84873		-0.948423	-0.233973	1.16286
P04264	[K].SLNNQFASFIDKVR.[F]	6.00898e+07	1.88267e+08		25.8406	27.4882		7.97748	7.72941		7.97748	7.72941		-0.248069	0.457421	1.91763
P35908	[R].SKEEAEALYHSKYEELQVTVGR.[H]	8.77094e+06	2.50593e+07		23.0643	24.5788		5.20116	4.82005		5.20116	4.82005		-0.381115	-0.71541	2.88937
P09496	[R].QDEQLQK.[T]	15540803	43868120		23.8896	25.3867		6.02642	5.62787		6.02642	5.62787		-0.398548	0.995101	0.607897
Q13085	[R].QVQAEVPGSPIFVMR.[L]	5.65233e+07	168160550		25.7523	27.3253		7.8892	7.56646		7.8892	7.56646		-0.322738	-0.589132	6.02615
Q13085	[-].MDEPSPLAQPLELNQHSR.[F]	6.73036e+07	212899628		26.0042	27.6656		8.14104	7.9068		8.14104	7.9068		-0.234243	-0.589132	6.02615
P51553	[K].LGDGLFLQCCR.[E]	3.81667e+06	4683161		21.8639	22.1591		4.00074	2.40025		4.00074	2.40025		-1.60049	1.42639	1.138
Q13085	[R].ILNVPQELYEK.[G]	103943064	158865840		26.6312	27.2432		8.76808	7.48443		8.76808	7.48443		-1.28364	-0.589132	6.02615
P35579	[K].VAAYDKLEK.[T]	12607358	5.99972e+07		23.5878	25.8384		5.72462	6.07959		5.72462	6.07959		0.35497	0.73069	10.7503
P04264	[R].TLLEGEESR.[M]	50822024	176849024		25.599	27.3979		7.73581	7.63914		7.73581	7.63914		-0.0966676	0.457421	1.91763
P11498	[R].FLYECPWR.[R]	3.96134e+06	1.39878e+07		21.9176	23.7377		4.05442	3.97887		4.05442	3.97887		-0.075551	-0.233973	1.16286
P35579	[R].QAQQERDELADEIANSSGK.[G]	1.47247e+07	48990419		23.8117	25.546		5.9486	5.7872		5.9486	5.7872		-0.161401	0.73069	10.7503
Q96RQ3	[R].RLNISYTR.[N]	114961585	143211472		26.7766	27.0936		8.91344	7.33477		8.91344	7.33477		-1.57866	-0.634115	2.94943
P11498	[R].RLEYKPIK.[K]	7.85162e+06	2.23496e+07		22.9046	24.4137		5.04142	4.65495		5.04142	4.65495		-0.386472	-0.233973	1.16286
P13645	[R].ALEESNYELEGK.[I]	64366534	106869248		25.9398	26.6713		8.07667	6.91247		8.07667	6.91247		-1.1642	-0.443411	1.26269
P35579	[K].QTLENERGELANEVK.[V]	2.02134e+07	8.4963e+07		24.2688	26.3403		6.40567	6.58153		6.40567	6.58153		0.175864	0.73069	10.7503
Q13085	[R].TFEDFVR.[I]	87322296	137684288		26.3798	27.0368		8.51671	7.27799		8.51671	7.27799		-1.23872	-0.589132	6.02615
P11498	[K].IVGDLAQFMVQNGLSR.[A]	2.04724e+07	22006968		24.2872	24.3915		6.42404	4.63266		6.42404	4.63266		-1.79138	-0.233973	1.16286
P35579	[K].LKDVLLQVDDERR.[N]	1.23327e+07	3.34425e+07		23.556	24.9952		5.69285	5.23638		5.69285	5.23638		-0.456465	0.73069	10.7503
Q13085	[K].IIEEAPATIATPAVFEHMEQCAVK.[L]	59703388	145365552		25.8313	27.1151		7.96817	7.35631		7.96817	7.35631		-0.611859	-0.589132	6.02615
TGME49_264660-t26_1-p1	[K].SAALILDIVRPYSSVK.[F]		250534848			27.9004			8.14164		-4.79799	8.14164		12.9396	8.96632	315.364
TGME49_264660-t26_1-p1	[KR].LCYLCVR.[NG]	46145.4	1.34247e+08		15.4939	27.0003		-2.36924	7.24152		-2.36924	7.24152		9.61076	8.96632	315.364
P60660	[K].DQGTYEDYVEGLR.[V]	356771			18.4446			0.581498			0.581498	-4.95698		-5.53848	-1.28772	1.98728
P35579	[R].IAEFTTNLTEEEEK.[S]	1.30076e+07	3.59297e+07		23.6329	25.0987		5.76972	5.33987		5.76972	5.33987		-0.429843	0.73069	10.7503
P05165	[R].VDSGIQPGSDISIYYDPMISK.[L]	2.76626e+07	3.99897e+07		24.7214	25.2531		6.85829	5.49433		6.85829	5.49433		-1.36397	-0.97021	6.25307
P35579	[K].ASITALEAK.[I]	1.41262e+07	6.978e+07		23.7519	26.0563		5.88873	6.29751		5.88873	6.29751		0.408778	0.73069	10.7503
Q96RQ3	[R].IYAEDPSNNFMPVAGPLVHLSTPR.[A]	84997520	182572304		26.3409	27.4439		8.47778	7.68509		8.47778	7.68509		-0.792685	-0.634115	2.94943
P35579	[R].IAEFTTNLTEEEEKSK.[S]	25678276	130229496		24.614	26.9565		6.75091	7.19768		6.75091	7.19768		0.446776	0.73069	10.7503
P04264	[K].WELLQQVDTSTR.[T]	6.35563e+07	1.50144e+08		25.9215	27.1618		8.05839	7.40297		8.05839	7.40297		-0.655421	0.457421	1.91763
P04264	[R].SLVNLGGSK.[S]	36773812	193256368		25.1322	27.5259		7.26904	7.76714		7.26904	7.76714		0.498105	0.457421	1.91763
P60709; P63261	[R].KDLYANTVLSGGTTMYPGIADR.[M]	2.46409e+07	1.37142e+08		24.5546	27.0311		6.69141	7.27229		6.69141	7.27229		0.580881	2.57669	3.94991
Q7Z794	[R].TGSENDFVVLKK.[D]	1.231e+08	1.30653e+08		26.8753	26.9612		9.01211	7.20236		9.01211	7.20236		-1.80975	1.67279	2.55604
P60660	[M].CDFTEDQTAEFK.[E]	277229	418489		18.0807	18.6748		0.217577	-1.08397		0.217577	-1.08397		-1.30155	-1.28772	1.98728
Q13085	[K].IIQQAGQVWFPDSAFK.[T]	5.01984e+07	1.55758e+08		25.5811	27.2147		7.718	7.45593		7.718	7.45593		-0.26207	-0.589132	6.02615
Q08431	[R].MWVTGVVTQGASR.[L]	5.78505e+06	5.26163e+06		22.4639	22.3271		4.60076	2.56828		4.60076	2.56828		-2.03248	1.07118	0.82213
TGME49_244380-t26_1-p1	[K].LTMHYTWEEK.[Y]	73311560	105064496		26.1275	26.6467		8.2644	6.8879		8.2644	6.8879		-1.3765	0.92142	2.04004
P04264	[R].TNAENEFVTIKK.[D]	42364084	1.61887e+08		25.3363	27.2704		7.4732	7.51161		7.4732	7.51161		0.0384109	0.457421	1.91763
P35579	[K].KVEAQLQELQVK.[F]	9.66293e+06	39749353		23.204	25.2444		5.34089	5.48563		5.34089	5.48563		0.144739	0.73069	10.7503
Q96RQ3	[K].IIEEAPAPGIK.[S]	9.96036e+07	1.77456e+08		26.5697	27.4029		8.70656	7.64409		8.70656	7.64409		-1.06247	-0.634115	2.94943
Q96RQ3	[R].QGDEVSVHYDPMIAK.[L]	53355173	112852824		25.6691	26.7499		7.80599	6.99107		7.80599	6.99107		-0.814918	-0.634115	2.94943
P09493; P07951	[K].KATDAEADVASLNR.[R]		129594			16.9836			-2.77516		-4.95429	-2.77516		2.17913	2.71856	1.13843
Q13085; O00763	[K].FGAYIVDGLR.[EQ]	4.20408e+07	1.02802e+08		25.3253	26.6153		7.46215	6.8565		7.46215	6.8565		-0.605648	-0.459261	0.792602
Q13085	[K].MQLDNPSKVQQAELHTGSLPR.[I]	6.46241e+07	1.50962e+08		25.9456	27.1696		8.08243	7.41081		8.08243	7.41081		-0.671614	-0.589132	6.02615
TGME49_270240-t26_1-p1	[R].RVEPEHEDNTRVEAR.[V]		2.36513e+08			27.8173			8.05855		-4.86922	8.05855		12.9278	8.3364	57.8661
Q13085	[R].MMYGVSPWGDSPIDFEDSAHVPCPR.[G]	3.57117e+07	1.36912e+08		25.0899	27.0287		7.22675	7.26987		7.22675	7.26987		0.0431181	-0.589132	6.02615
P05165	[K].SYLNMDAIMEAIKK.[T]	3.34402e+07	5.94857e+07		24.9951	25.826		7.13194	6.06724		7.13194	6.06724		-1.0647	-0.97021	6.25307
P60709; P62736; P68032; P63261	[K].EITALAPSTMK.[I]	24330114	1.0981e+08		24.5362	26.7104		6.6731	6.95163		6.6731	6.95163		0.278531	0.684922	0.851629
Q9Y4B4	[K].NLASEDPKK.[K]	16972192	32592868		24.0167	24.9581		6.15353	5.19925		6.15353	5.19925		-0.954277	-0.954277	#DIV/0!
P11498	[K].EMHFHPK.[A]	9.49145e+06	18842475		23.1782	24.1675		5.31506	4.40869		5.31506	4.40869		-0.906372	-0.233973	1.16286
P11498	[R].KMGDKVEAR.[A]	1.0871e+07	2.6955e+07		23.374	24.6841		5.51084	4.92525		5.51084	4.92525		-0.585584	-0.233973	1.16286
TGME49_250710-t26_1-p1	[R].KQEAVIQELK.[E]	37000.9			15.1753			-2.68787			-2.68787	-4.85646		-2.1686	0.174446	0.238619
P67936; P09493; P07951; P06753	[R].LATALQKLEEAEK.[A]	198179	437426		17.5964	18.7387		-0.266696	-1.02012		-0.266696	-1.02012		-0.753423	-0.0708846	0.0730539
P04264	[K].AQYEDIAQK.[S]	4.89169e+07	115140296		25.5438	26.7788		7.68069	7.02002		7.68069	7.02002		-0.660673	0.457421	1.91763
Q13085; O00763	[K].VLIANNGIAAVK.[C]	4.93751e+07	110869448		25.5573	26.7243		7.69414	6.96549		7.69414	6.96549		-0.728654	-0.459261	0.792602
Q13085; O00763	[R].DFTVASPAEFVTR.[F]	60719256	110879552		25.8557	26.7244		7.99251	6.96562		7.99251	6.96562		-1.02689	-0.459261	0.792602
TGME49_264660-t26_1-p1	[K].LCYVCAHPDNPAGSQVTVITVR.[R]		2.52405e+08			27.9112			8.15237		-4.99197	8.15237		13.1443	8.96632	315.364
P35579	[K].IAQLEEQLDNETKER.[Q]	23379117	134471184		24.4787	27.0027		6.61558	7.24392		6.61558	7.24392		0.628345	0.73069	10.7503
P60709; P62736; P68032; P63261	[K].DSYVGDEAQSKR.[G]	1.58759e+07	5.85532e+07		23.9203	25.8032		6.05719	6.04445		6.05719	6.04445		-0.0127487	0.684922	0.851629
P35579	[R].VISGVLQLGNIVFKK.[E]	24302579	147653468		24.5346	27.1376		6.67147	7.37884		6.67147	7.37884		0.707374	0.73069	10.7503
Q13554	[R].ITAHEALKHPWVCQR.[S]	38791072	121865504		25.2092	26.8607		7.34608	7.10192		7.34608	7.10192		-0.244167	0.727264	0.61993
TGME49_298020-t26_1-p1	[R].EAALSSFKEGSHDVLVATDVAGR.[G]	10827668	30566558		23.3682	24.8655		5.50508	5.10665		5.50508	5.10665		-0.398429	1.66721	2.32575
P12814	[R].ISIEMHGTLEDQLSHLR.[Q]	696020	2.68778e+07		19.4088	24.6799		1.54563	4.92111		1.54563	4.92111		3.37548	2.32662	17.898
Q96RQ3	[R].SEQEFQEQLESARR.[E]	165635680	267636888		27.3034	27.9957		9.4403	8.2369		9.4403	8.2369		-1.2034	-0.634115	2.94943
P11498	[R].RLEYKPIKK.[V]	1.05852e+07	2.494e+07		23.3355	24.572		5.47241	4.81316		5.47241	4.81316		-0.65925	-0.233973	1.16286
P05165	[R].LSSQEAASSFGDDRLLIEK.[F]	1.50284e+08	1.85064e+08		27.1631	27.4635		9.29998	7.70465		9.29998	7.70465		-1.59533	-0.97021	6.25307
TGME49_264660-t26_1-p1	[R].FICPEGSYVFPEYATSTDKGIAAVYGVK.[G]		1.72722e+08			27.3639			7.60507		-4.79055	7.60507		12.3956	8.96632	315.364
P02533; P13645; P19012; Q04695; P08779	[R].LASYLDKVR.[A]	42199908	150988464		25.3307	27.1699		7.4676	7.41106		7.4676	7.41106		-0.0565336	-0.0565336	#DIV/0!
Q96RQ3	[K].VLIANRGEIACR.[V]	92657402	137315628		26.4654	27.0329		8.60226	7.27412		8.60226	7.27412		-1.32814	-0.634115	2.94943
TGME49_264660-t26_1-p1	[R].TVIPGASVVKEPFYHNLAK.[E]		281642804			28.0693			8.31049		-4.90187	8.31049		13.2124	8.96632	315.364
P11498	[K].VAKENNVDAVHPGYGFLSER.[A]	4.93112e+07	73258897		25.5554	26.1265		7.69227	6.3677		7.69227	6.3677		-1.32457	-0.233973	1.16286
P35579	[R].EQEVNILKK.[T]	14579867	60904076		23.7975	25.86		5.93433	6.10124		5.93433	6.10124		0.166901	0.73069	10.7503
Q13085	[R].WMLAGRPHPTQK.[G]	49817565	121986852		25.5702	26.8622		7.70701	7.10335		7.70701	7.10335		-0.603661	-0.589132	6.02615
P67936; P09493; P07951; P06753	[R].IQLVEEELDRAQER.[L]	926055	2.10729e+06		19.8207	21.007		1.9576	1.24816		1.9576	1.24816		-0.709439	-0.0708846	0.0730539
TGME49_264660-t26_1-p1	[K].TLTMTVHSPGSVTLR.[C]		170092672			27.3417			7.58295		-4.8319	7.58295		12.4148	8.96632	315.364
P35579	[K].VIQYLAYVASSHK.[S]	1.87001e+07	7.1972e+07		24.1565	26.1009		6.2934	6.34213		6.2934	6.34213		0.0487333	0.73069	10.7503
P35579	[K].KANLQIDQINTDLNLER.[S]	1.274e+07	7.37485e+07		23.6029	26.1361		5.73972	6.37731		5.73972	6.37731		0.637591	0.73069	10.7503
P05165	[R].HIEIQVLGDKHGNALWLNER.[E]	1.95723e+07	3.73624e+07		24.2223	25.1551		6.35917	5.39629		6.35917	5.39629		-0.962886	-0.97021	6.25307
P05165	[R].VYAEDPYK.[S]	40078676	46821092		25.2563	25.4807		7.39319	5.72186		7.39319	5.72186		-1.67134	-0.97021	6.25307
P05165	[R].IAWDDEETR.[D]	2.98995e+07	3.03263e+07		24.8336	24.8541		6.97048	5.09526		6.97048	5.09526		-1.87521	-0.97021	6.25307
P05165	[R].AQAVHPGYGFLSENKEFAR.[C]	6.26088e+07	2.02405e+08		25.8999	27.5927		8.03672	7.83387		8.03672	7.83387		-0.20285	-0.97021	6.25307
Q96RQ3	[R].HVEVQVFGDHHGNAVYLFER.[D]	2.68722e+07	7.16792e+07		24.6796	26.0951		6.81647	6.33625		6.81647	6.33625		-0.480221	-0.634115	2.94943
P05165	[R].VYAEDPYKSFGLPSIGR.[L]	3.45052e+07	66866676		25.0403	25.9948		7.17717	6.23598		7.17717	6.23598		-0.941187	-0.97021	6.25307
TGME49_264660-t26_1-p1	[R].NSVIMPSTATSSEHLAQVYSVR.[D]		238818864			27.8313			8.07254		-4.85987	8.07254		12.9324	8.96632	315.364
TGME49_264660-t26_1-p1	[R].EASLILNVREPSSVVEFGCPR.[N]		189720088			27.4993			7.7405		-4.83993	7.7405		12.5804	8.96632	315.364
O00330	[R].VVDDELATR.[F]	72330448	103155080		26.1081	26.6202		8.24496	6.86144		8.24496	6.86144		-1.38352	0.811974	0.342817
P35579	[K].HSQAVEELAEQLEQTKR.[V]	1.25256e+07	54838250		23.5784	25.7087		5.71524	5.94988		5.71524	5.94988		0.234644	0.73069	10.7503
P09493	[R].SKQLEDELVSLQK.[K]	251367	1.18681e+06		17.9394	20.1787		0.0762987	0.419853		0.0762987	0.419853		0.343554	1.08359	2.33483
TGME49_264660-t26_1-p1	[R].VGSLPVKDTALCYLCVDPGDHSHNCGVVINVK.[G]		210837488			27.6516			7.89276		-4.76458	7.89276		12.6573	8.96632	315.364
P05165	[R].FVKGDISTK.[F]	24733339	41036691		24.56	25.2904		6.69681	5.53161		6.69681	5.53161		-1.1652	-0.97021	6.25307
P67936; P09493; P07951; P06753	[R].IQLVEEELDR.[A]	140973	227044		17.1051	17.7926		-0.758078	-1.96619		-0.758078	-1.96619		-1.20811	-0.0708846	0.0730539
Q13085	[R].GGSWVVIDSSINPR.[H]	5.71079e+07	1.34057e+08		25.7672	26.9983		7.90405	7.23948		7.90405	7.23948		-0.664571	-0.589132	6.02615
P11498	[R].HIEVQILGDQYGNILHLYERDCSIQRR.[H]	4.68588e+06	33545007		22.1599	24.9996		4.29675	5.2408		4.29675	5.2408		0.944047	-0.233973	1.16286
TGME49_264660-t26_1-p1	[K].QLPVCVPSSDPSVGK.[M]		1.72737e+08			27.364			7.6052		-4.94686	7.6052		12.5521	8.96632	315.364
P35579	[R].ASREEILAQAK.[E]	1.05328e+07	33849091		23.3284	25.0126		5.46525	5.25381		5.46525	5.25381		-0.211437	0.73069	10.7503
Q13085	[K].RIPVQAVWAGWGHASENPKLPELLLK.[N]	1.69206e+07	112557788		24.0123	26.7461		6.14914	6.98729		6.14914	6.98729		0.838152	-0.589132	6.02615
Q96RQ3	[K].KSFNDDAMLIEK.[F]	39398477	66157172		25.2316	25.9794		7.3685	6.22059		7.3685	6.22059		-1.1479	-0.634115	2.94943
TGME49_264660-t26_1-p1	[K].VSVCEPQYLQGVAER.[G]		1.71987e+08			27.3577			7.59893		-5.01582	7.59893		12.6147	8.96632	315.364
TGME49_264660-t26_1-p1	[R].QIAESCGIHITVK.[G]	4.66284e+06	1.19102e+08		22.1528	26.8276		4.28964	7.06882		4.28964	7.06882		2.77918	8.96632	315.364
Q13085	[K].ITDIIGKEEGIGPENLR.[G]	5.131e+07	88176596		25.6127	26.3939		7.7496	6.63509		7.7496	6.63509		-1.1145	-0.589132	6.02615
TGME49_264660-t26_1-p1	[K].LQDVVPGATLTGTTLVDKGSVTR.[V]		1.8859e+08			27.4907			7.73188		-5.01745	7.73188		12.7493	8.96632	315.364
P05165	[K].FLSDVYPDGFKGHMLTK.[S]	4.51292e+07	84454406		25.4276	26.3317		7.56442	6.57287		7.56442	6.57287		-0.99155	-0.97021	6.25307
TGME49_264660-t26_1-p1	[R].ERDIYQSCPVIIVVK.[G]		197151272			27.5547			7.79593		-4.89696	7.79593		12.6929	8.96632	315.364
Q96RQ3; TGME49_218560-t26_1-p1	[RK].IGYPVMIK.[A]	3.84138e+07	64179292		25.1951	25.9356		7.33198	6.17681		7.33198	6.17681		-1.15518	-1.15518	#DIV/0!
Q13085	[R].HMEMYADRESR.[G]	47660373	133032640		25.5063	26.9872		7.64315	7.22841		7.64315	7.22841		-0.414742	-0.589132	6.02615
P35579	[K].SGFEPASLKEEVGEEAIVELVENGKK.[V]	2.78941e+06	2.02569e+07		21.4115	24.2719		3.54839	4.51311		3.54839	4.51311		0.964719	0.73069	10.7503
P04264	[R].FLEQQNQVLQTKWELLQQVDTSTR.[T]	3.59904e+07	1.29033e+08		25.1011	26.9432		7.23797	7.18437		7.23797	7.18437		-0.0535999	0.457421	1.91763
P04264	[K].SKAEAESLYQSKYEELQITAGR.[H]	31327852	102521340		24.9009	26.6113		7.0378	6.85255		7.0378	6.85255		-0.185254	0.457421	1.91763
TGME49_264660-t26_1-p1	[R].GLCLPVYSTDVAK.[T]		203011712			27.597			7.83819		-4.98424	7.83819		12.8224	8.96632	315.364
TGME49_269690-t26_1-p1	[K].AHLTHKPTFFHSFK.[A]		2.47662e+07			24.5619			4.80307		-4.9696	4.80307		9.77268	7.32916	90.4791
P60709; P63261	[R].TTGIVMDSGDGVTHTVPIYEGYALPHAILR.[L]	1.57188e+07	1.55162e+08		23.906	27.2092		6.04285	7.4504		6.04285	7.4504		1.40756	2.57669	3.94991
Q13085; O00763	[R].HLEPALAFQLELNR.[M]	1.61741e+07	4.5883e+07		23.9472	25.4515		6.08404	5.69266		6.08404	5.69266		-0.391385	-0.459261	0.792602
TGME49_270240-t26_1-p1	[R].ACQDMAPIEEALCHK.[T]	51466.9	94092174		15.6514	26.4876		-2.21178	6.72877		-2.21178	6.72877		8.94056	8.3364	57.8661
P11498	[K].ASPSPTDPVVPAVPIGPPPAGFR.[D]	2.35089e+07	4.79425e+07		24.4867	25.5148		6.62356	5.756		6.62356	5.756		-0.867562	-0.233973	1.16286
P35579	[R].VVFQEFR.[Q]	20875336	53946568		24.3153	25.685		6.45216	5.92623		6.45216	5.92623		-0.525928	0.73069	10.7503
P13645	[R].SQYEQLAEQNRK.[D]	44452005	83933792		25.4057	26.3227		7.54261	6.56395		7.54261	6.56395		-0.978657	-0.443411	1.26269
TGME49_264660-t26_1-p1	[K].ILPGASLVSETAVDASEITTK.[Y]	2.76305e+06	1.56009e+08		21.3978	27.2171		3.53469	7.45826		3.53469	7.45826		3.92356	8.96632	315.364
P11498	[K].ENNVDAVHPGYGFLSER.[A]	2.73515e+07	5.35938e+07		24.7051	25.6756		6.84198	5.91676		6.84198	5.91676		-0.925216	-0.233973	1.16286
P35579	[K].KLVWVPSDK.[S]	5124438	1.51705e+07		22.289	23.8548		4.42582	4.09597		4.42582	4.09597		-0.329857	0.73069	10.7503
P13645	[R].LKYENEVALR.[Q]	51178224	90249776		25.609	26.4274		7.74589	6.66862		7.74589	6.66862		-1.07727	-0.443411	1.26269
O76013; P02533; Q15323; Q14525; P13645; P19012; P13646; Q04695; P08779	[KR].LAADDFR.[TL]	4.39417e+07	1.02813e+08		25.3891	26.6154		7.52595	6.85665		7.52595	6.85665		-0.669301	-0.669301	#DIV/0!
P35527	[K].TLLDIDNTR.[M]	28671384	7.55312e+07		24.7731	26.1706		6.90997	6.41177		6.90997	6.41177		-0.498199	-0.011743	0.0282607
TGME49_264660-t26_1-p1	[R].NSLAPQGCGVVISVK.[G]		1.74046e+08			27.3749			7.6161		-4.83515	7.6161		12.4512	8.96632	315.364
TGME49_264660-t26_1-p1	[K].TSEEGIHTNPTVPTTLELQCPPDYSAR.[T]		2.17412e+08			27.6959			7.93706		-4.7446	7.93706		12.6817	8.96632	315.364
TGME49_264660-t26_1-p1	[K].LVFDCPPNTALYPQNAVVPGK.[A]	98616.9	195424450		16.5895	27.542		-1.27359	7.78324		-1.27359	7.78324		9.05683	8.96632	315.364
TGME49_264660-t26_1-p1	[K].AQPQEEHELPVCTPHEQAGTALTGLLDPSVK.[L]		195032452			27.5391			7.78034		-5.03898	7.78034		12.8193	8.96632	315.364
P04264	[R].TNAENEFVTIK.[K]	30068638	60762984		24.8418	25.8567		6.97862	6.09789		6.97862	6.09789		-0.880727	0.457421	1.91763
P08670	[K].ILLAELEQLKGQGK.[S]	2.5541e+06	7.69727e+06		21.2844	22.8759		3.42124	3.11712		3.42124	3.11712		-0.304127	-0.510902	1.91921
Q13085	[R].IIEFVPTKTPYDPR.[W]	59196647	101813046		25.819	26.6013		7.95587	6.84255		7.95587	6.84255		-1.11333	-0.589132	6.02615
TGME49_310780-t26_1-p1	[R].LPAFSDSVSVSTEDSGLTVVR.[D]	1.3623e+06	3.17243e+07		20.3776	24.9191		2.51447	5.16028		2.51447	5.16028		2.64581	6.70973	16.6254
Q13085	[R].YLYLTPQDYKR.[V]	59368110	110728936		25.8232	26.7225		7.96005	6.96366		7.96005	6.96366		-0.996388	-0.589132	6.02615
P04264	[K].SISISVAR.[G]	27886850	77857016		24.7331	26.2143		6.86994	6.45552		6.86994	6.45552		-0.414418	0.457421	1.91763
P35527	[R].SGGGGGGGLGSGGSIR.[S]	27397810	92224520		24.7076	26.4586		6.84442	6.69985		6.84442	6.69985		-0.14457	-0.011743	0.0282607
P11498	[R].TSTAPAASPNVR.[R]	2.96889e+07	6.98168e+07		24.8234	26.0571		6.96028	6.29827		6.96028	6.29827		-0.662007	-0.233973	1.16286
TGME49_254720-t26_1-p1	[R].QRPLFTEGVR.[M]		190884848			27.5081			7.74933		-4.75702	7.74933		12.5063	6.80814	13.0784
P35527	[R].QGVDADINGLR.[Q]	28142872	9.01658e+07		24.7463	26.4261		6.88313	6.66728		6.88313	6.66728		-0.215849	-0.011743	0.0282607
TGME49_264660-t26_1-p1	[K].LCFLCVR.[Q]	223360	173460192		17.769	27.37		-0.0941285	7.61123		-0.0941285	7.61123		7.70536	8.96632	315.364
Q9BQE3	[R].AVFVDLEPTVIDEVR.[T]	1.03987e+07	2.97518e+07		23.3099	24.8265		5.44675	5.06767		5.44675	5.06767		-0.379079	0.793031	0.773983
P05165	[R].CLAAEDVVFIGPDTHAIQAMGDKIESK.[L]	48181489	63167972		25.522	25.9127		7.65884	6.15389		7.65884	6.15389		-1.50495	-0.97021	6.25307
TGME49_264660-t26_1-p1	[R].SYTLTVSKLPK.[K]		1.44109e+08			27.1026			7.34378		-4.80936	7.34378		12.1531	8.96632	315.364
Q13085	[R].IYVSANSGAR.[I]	69694648	132393112		26.0545	26.9803		8.19141	7.22145		8.19141	7.22145		-0.969952	-0.589132	6.02615
Q13085	[R].SLVQANPEVAMDSIIHMTQHISPTQR.[A]	2.46685e+07	5.15515e+07		24.5562	25.6195		6.69303	5.86071		6.69303	5.86071		-0.832314	-0.589132	6.02615
P35579	[R].VRTELADKVTK.[L]	13131694	5.09484e+07		23.6465	25.6025		5.78341	5.84373		5.78341	5.84373		0.0603227	0.73069	10.7503
TGME49_264660-t26_1-p1	[K].ADSAAAVPIHPFRPRPAVK.[L]		193299117			27.5263			7.76746		-5.03598	7.76746		12.8034	8.96632	315.364
P35579	[M].AQQAADKYLYVDK.[N]	8.21431e+06	39631620		22.9697	25.2401		5.10657	5.48135		5.10657	5.48135		0.37478	0.73069	10.7503
Q13085	[R].DIIVIGNDITYR.[I]	4.56296e+07	8.79792e+07		25.4435	26.3907		7.58033	6.63186		7.58033	6.63186		-0.948469	-0.589132	6.02615
P11498	[K].MGDKVEAR.[A]	7.242e+06	2.0103e+07		22.788	24.2609		4.92482	4.50211		4.92482	4.50211		-0.422706	-0.233973	1.16286
P60709; P62736; Q562R1; P68032; P63261	[K].IIAPPER.[K]	7.30333e+06	35623380		22.8001	25.0863		4.93698	5.32752		4.93698	5.32752		0.390538	0.564134	0.629801
P35579	[K].SVHELEK.[S]	7297570	2.70495e+07		22.799	24.6891		4.93585	4.9303		4.93585	4.9303		-0.00554542	0.73069	10.7503
Q13085; O00763	[R].FVVMVTPEDLK.[A]	30314058	93916816		24.8535	26.4849		6.99034	6.72608		6.99034	6.72608		-0.264264	-0.459261	0.792602
P46939	[R].LEDSSNQVTQAVAK.[L]	97247840	150288464		26.5352	27.1632		8.67202	7.40436		8.67202	7.40436		-1.26766	-0.528894	1.00763
TGME49_251540-t26_1-p1	[R].VLAGDFEGFSR.[T]		169990144			27.3409			7.58208		-4.78536	7.58208		12.3674	7.29329	34.8344
Q13085	[K].TCVFEKENDPSVMR.[S]	3.87949e+07	59387655		25.2094	25.8237		7.34622	6.06486		7.34622	6.06486		-1.28136	-0.589132	6.02615
Q13085	[R].TIQVENSHLILTGAGALNK.[V]	2.98497e+07	81348754		24.8312	26.2776		6.96807	6.51882		6.96807	6.51882		-0.449256	-0.589132	6.02615
P35579	[R].QKHSQAVEELAEQLEQTKR.[V]	4.95504e+07	6.16572e+07		25.5624	25.8778		7.69925	6.11897		7.69925	6.11897		-1.58029	0.73069	10.7503
TGME49_264660-t26_1-p1	[R].SCGVVINVMPHPAASR.[S]		137472488			27.0346			7.27577		-5.01943	7.27577		12.2952	8.96632	315.364
Q13085	[R].VSALNSVHCEHVEDEGESR.[Y]	4.46336e+07	7.17445e+07		25.4116	26.0964		7.54849	6.33757		7.54849	6.33757		-1.21092	-0.589132	6.02615
P11498	[R].SFQPDTGR.[I]	5.78115e+06	1.11189e+07		22.4629	23.4065		4.59979	3.64771		4.59979	3.64771		-0.952078	-0.233973	1.16286
P35580; P35749; P35579	[R].DRAEAEAR.[E]	3.11203e+06	1.31887e+07		21.5694	23.6528		3.70628	3.894		3.70628	3.894		0.187715	0.301452	0.434198
P67936; P09493; P07951; P06753	[R].LATALQK.[L]	63017.6	242325		15.9435	17.8866		-1.91967	-1.87222		-1.91967	-1.87222		0.047455	-0.0708846	0.0730539
TGME49_264660-t26_1-p1	[K].LQGAYLTK.[T]		186302624			27.4731			7.71427		-4.8244	7.71427		12.5387	8.96632	315.364
P05165	[K].NFYFLEMNTR.[L]	10354300	19629536		23.3037	24.2265		5.44059	4.46772		5.44059	4.46772		-0.972864	-0.97021	6.25307
P35579	[R].NAEQYKDQADK.[A]	3.32328e+06	1.28558e+07		21.6642	23.6159		3.80104	3.85712		3.80104	3.85712		0.0560822	0.73069	10.7503
TGME49_264660-t26_1-p1	[K].LATYVCKPENSTEVAETGLKAPALSLTIDSR.[A]	278866	1.67151e+08		18.0892	27.3166		0.226073	7.55778		0.226073	7.55778		7.33171	8.96632	315.364
P67936	[R].KIQALQQQADEAEDR.[A]		302554			18.2068			-1.55197		-4.94157	-1.55197		3.38961	0.496985	0.995228
P11498	[K].LLHYLGHVMVNGPTTPIPVK.[A]	1.81443e+07	48099228		24.113	25.5195		6.24987	5.76071		6.24987	5.76071		-0.489164	-0.233973	1.16286
TGME49_288650-t26_1-p1	[R].WDQVGTSVCR.[Y]		152021296			27.1797			7.4209		-5.02027	7.4209		12.4412	8.76347	51.1755
P35579	[K].DLEGLSQR.[H]	4420604	9.77382e+06		22.0758	23.2205		4.21267	3.46169		4.21267	3.46169		-0.750981	0.73069	10.7503
P05165	[R].TVQCLSR.[E]	2.46803e+07	4.18911e+07		24.5569	25.3201		6.69371	5.56134		6.69371	5.56134		-1.13237	-0.97021	6.25307
TGME49_264660-t26_1-p1	[K].AVVYPVSAGGR.[C]		139722544			27.058			7.29919		-5.03047	7.29919		12.3297	8.96632	315.364
P60709; P62736; Q562R1; P68032; P63261	[K].IIAPPERK.[Y]	6834638	38827920		22.7044	25.2106		4.84129	5.45179		4.84129	5.45179		0.610497	0.564134	0.629801
Q13085	[R].ECCQPVLVYIPPQAELR.[G]	2.70629e+07	9.68255e+07		24.6898	26.5289		6.82667	6.77008		6.82667	6.77008		-0.0565875	-0.589132	6.02615
P05165	[R].HIEIQVLGDKHGNALWLNERECSIQR.[R]	1.81262e+07	3.44034e+07		24.1116	25.036		6.24843	5.27725		6.24843	5.27725		-0.971182	-0.97021	6.25307
P35579	[K].IRELESQISELQEDLESER.[A]	6.43053e+06	3.07733e+07		22.6165	24.8752		4.75337	5.11638		4.75337	5.11638		0.363012	0.73069	10.7503
TGME49_264660-t26_1-p1	[R].EAAIELVVEDPSTPVR.[F]		1.19175e+08			26.8285			7.0697		-4.96691	7.0697		12.0366	8.96632	315.364
P11498	[K].ADEAYLIGR.[G]	1.07442e+07	1.50891e+07		23.3571	23.847		5.49392	4.0882		5.49392	4.0882		-1.40572	-0.233973	1.16286
TGME49_264660-t26_1-p1	[K].LYDVVPGAR.[L]		123187000			26.8763			7.11748		-4.92777	7.11748		12.0452	8.96632	315.364
TGME49_264660-t26_1-p1	[R].FCYMCVR.[E]		120562864			26.8452			7.08641		-4.90298	7.08641		11.9894	8.96632	315.364
Q13085	[K].GYVKDVDDGLQAAEEVGYPVMIK.[A]	2.61466e+07	5.42883e+07		24.6401	25.6941		6.77698	5.93534		6.77698	5.93534		-0.841644	-0.589132	6.02615
Q13085	[R].HMFHVAWVDPEDPYKGYR.[Y]	3.75186e+07	1.34336e+08		25.1611	27.0013		7.29797	7.24247		7.29797	7.24247		-0.0554934	-0.589132	6.02615
TGME49_251540-t26_1-p1	[K].TGTCQYVVTWAPEVTAENVR.[V]		183476226			27.451			7.69222		-4.87925	7.69222		12.5715	7.29329	34.8344
P05165	[K].SVHCQAGDTVGEGDLLVELE.[-]	5.70835e+07	1.00365e+08		25.7666	26.5807		7.90343	6.82188		7.90343	6.82188		-1.08155	-0.97021	6.25307
TGME49_264660-t26_1-p1	[K].HVPAAATTGLR.[E]		1.3656e+08			27.025			7.26616		-4.98241	7.26616		12.2486	8.96632	315.364
TGME49_288650-t26_1-p1	[R].HVGGFSGPFPMTLR.[S]		117573368			26.809			7.05019		-4.80929	7.05019		11.8595	8.76347	51.1755
P35579	[R].KKVEAQLQELQVK.[F]	7.59019e+06	3.37358e+07		22.8557	25.0078		4.99256	5.24898		4.99256	5.24898		0.256413	0.73069	10.7503
Q13085	[R].MGGMVSFR.[T]	24733052	62504516		24.5599	25.8975		6.6968	6.13866		6.6968	6.13866		-0.55814	-0.589132	6.02615
P62987	[R].QLAQKYNCDK.[M]	766791	7.59458e+06		19.5485	22.8565		1.68533	3.09774		1.68533	3.09774		1.41241	1.41241	#DIV/0!
P35579	[R].ELEDATETADAMNR.[E]	1.74604e+07	6.99931e+07		24.0576	26.0607		6.19445	6.30191		6.19445	6.30191		0.107463	0.73069	10.7503
Q13085	[R].RLTFLVAQK.[D]	2.96606e+07	54840279		24.822	25.7087		6.95891	5.94993		6.95891	5.94993		-1.00897	-0.589132	6.02615
P13645	[K].IRLENEIQTYR.[S]	30748098	103170404		24.874	26.6205		7.01085	6.86165		7.01085	6.86165		-0.1492	-0.443411	1.26269
TGME49_264660-t26_1-p1	[K].IEKPGGSASFECPDGSTIFPDHADALDPK.[C]		124995804			26.8973			7.1385		-4.91931	7.1385		12.0578	8.96632	315.364
P04264; P04259; P02538; P48668; P13647	[RK].NKYEDEINKR.[T]	1.91671e+07	4.30804e+07		24.1921	25.3605		6.32899	5.60173		6.32899	5.60173		-0.727261	-0.85342	0.361164
P35579	[R].IAQLEEELEEEQGNTELINDRLK.[K]	2.32008e+07	1.17544e+08		24.4677	26.8086		6.60453	7.04983		6.60453	7.04983		0.445297	0.73069	10.7503
TGME49_251540-t26_1-p1	[R].GVDGFGPSLLGDSPGFHFPR.[L]	2.65019e+06	1.20014e+08		21.3377	26.8386		3.47453	7.07982		3.47453	7.07982		3.6053	7.29329	34.8344
Q13085	[K].ATLVDHGIR.[R]	43503868	91241186		25.3746	26.4432		7.5115	6.68438		7.5115	6.68438		-0.827119	-0.589132	6.02615
P08670	[R].KVESLQEEIAFLK.[K]	1.9456e+06	5.91581e+07		20.8918	25.8181		3.02864	6.05927		3.02864	6.05927		3.03063	-0.510902	1.91921
P11498	[K].VMVANRGEIAIR.[V]		17827632			24.0876			4.32881		-4.9732	4.32881		9.30202	-0.233973	1.16286
Q13885; Q13509; P07437; Q9BVA1	[R].AILVDLEPGTMDSVR.[S]	5.00433e+06	2.24324e+07		22.2547	24.4191		4.39161	4.66028		4.39161	4.66028		0.268678	0.268678	#DIV/0!
P13645	[K].GSLGGGFSSGGFSGGSFSR.[G]	1.52657e+07	4.28507e+07		23.8638	25.3528		6.00065	5.59402		6.00065	5.59402		-0.406638	-0.443411	1.26269
P35579	[R].ELESQISELQEDLESER.[A]	345336	1.55377e+07		18.3976	23.8893		0.534501	4.13047		0.534501	4.13047		3.59597	0.73069	10.7503
P05165	[K].VVEEAPSIFLDAETR.[R]	6.16214e+07	8.03363e+07		25.8769	26.2595		8.01379	6.50075		8.01379	6.50075		-1.51304	-0.97021	6.25307
P0DPH8; Q9NY65; Q9BQE3; P68366	[K].VGINYQPPTVVPGGDLAK.[V]	6.28571e+06	2.96635e+07		22.5836	24.8222		4.72051	5.06339		4.72051	5.06339		0.342882	0.542151	0.384601
TGME49_288650-t26_1-p1	[K].ASETGSGLAASFLNTVEVR.[V]		9.57959e+07			26.5135			6.75466		-4.78061	6.75466		11.5353	8.76347	51.1755
TGME49_264660-t26_1-p1	[R].FCYVCPR.[N]	108029	1.60234e+08		16.7211	27.2556		-1.14208	7.4968		-1.14208	7.4968		8.63888	8.96632	315.364
Q9H0U4	[R].MGPGAASGGERPNLK.[I]	7.95583e+06	4.17132e+07		22.9236	25.314		5.06044	5.5552		5.06044	5.5552		0.494759	2.31077	1.50548
P60709; P62736; Q562R1; P68032; P63261	[R].HQGVMVGMGQK.[D]	1.11052e+07	51245373		23.4047	25.6109		5.5416	5.85212		5.5416	5.85212		0.310522	0.564134	0.629801
Q13085	[K].LKEREEFLIPIYHQVAVQFADLHDTPGR.[M]	1.06287e+07	4.07026e+07		23.3415	25.2786		5.47832	5.51982		5.47832	5.51982		0.0415005	-0.589132	6.02615
P11498	[K].DTQAMKEMHFHPK.[A]	4.36024e+06	13623359		22.056	23.6996		4.19284	3.94078		4.19284	3.94078		-0.252056	-0.233973	1.16286
Q13085	[R].NSVSNFLHSLER.[G]	27380468	91851508		24.7066	26.4528		6.8435	6.694		6.8435	6.694		-0.149504	-0.589132	6.02615
Q13085	[K].SVHSSVPLLNSKDPIDR.[I]	2.88131e+07	4.8932e+07		24.7802	25.5443		6.91708	5.78547		6.91708	5.78547		-1.13161	-0.589132	6.02615
P35579	[K].HSQAVEELAEQLEQTK.[R]	1.04454e+07	4.27959e+07		23.3164	25.351		5.45323	5.59217		5.45323	5.59217		0.138944	0.73069	10.7503
P35579	[K].VKPLLQVSR.[Q]	3927591	1.58536e+07		21.9052	23.9183		4.04207	4.15951		4.04207	4.15951		0.117435	0.73069	10.7503
P62736; P68032	[K].YPIEHGIITNWDDMEK.[I]	6.72005e+06	3.279e+07		22.68	24.9668		4.8169	5.20795		4.8169	5.20795		0.391054	-0.365709	0.441774
Q13085	[R].RLLLEDLVK.[K]	33398026	76738424		24.9933	26.1934		7.13012	6.43465		7.13012	6.43465		-0.695474	-0.589132	6.02615
Q96RQ3	[K].LVVWAADR.[Q]	49303396	82626744		25.5552	26.3001		7.69204	6.54131		7.69204	6.54131		-1.15074	-0.634115	2.94943
P67936; P09493; P07951; P06753	[R].RIQLVEEELDR.[A]		121365			16.889			-2.86981		-4.8724	-2.86981		2.00259	-0.0708846	0.0730539
TGME49_264660-t26_1-p1	[R].NRDPADGCAVLVK.[V]		145672401			27.1182			7.35935		-4.85932	7.35935		12.2187	8.96632	315.364
TGME49_264660-t26_1-p1	[R].TYTFTTPEQPAEDRR.[F]		135941544			27.0184			7.25961		-4.79464	7.25961		12.0543	8.96632	315.364
TGME49_270240-t26_1-p1	[K].AFGEMVSQK.[A]		7.25663e+07			26.1128			6.354		-4.97411	6.354		11.3281	8.3364	57.8661
Q13885; Q9BVA1	[K].FWEVISDEHGIDPTGSYHGDSDLQLER.[I]	3.0655e+06	2.31511e+07		21.5477	24.4646		3.68455	4.70578		3.68455	4.70578		1.02123	0.908156	1.00722
P35579	[R].EQEVNILK.[K]	9.98783e+06	3.94246e+07		23.2517	25.2326		5.3886	5.47379		5.3886	5.47379		0.0851913	0.73069	10.7503
P35749; P35579	[K].KEEELQAALAR.[LV]	2.80892e+06	1.03445e+07		21.4216	23.3024		3.55845	3.54356		3.55845	3.54356		-0.0148833	-0.550858	0.790977
TGME49_264660-t26_1-p1	[R].FSCLSTATELPSEAGARPAPAQVYPVNGR.[G]		177469618			27.403			7.6442		-4.8284	7.6442		12.4726	8.96632	315.364
P09493; P07951	[K].KATDAEADVASLNRR.[I]		286496			18.1282			-1.63065		-4.88863	-1.63065		3.25798	2.71856	1.13843
P07477	[K].TLNNDIMLIK.[L]	23229590	38506168		24.4695	25.1986		6.60632	5.43979		6.60632	5.43979		-1.16653	-1.1299	0.483884
P35579	[K].VNKDDIQK.[M]	5.45546e+06	2.27441e+07		22.3793	24.439		4.51613	4.68019		4.51613	4.68019		0.16406	0.73069	10.7503
Q96RQ3	[R].HTPLVEFEEEESDKRESE.[-]	6.1492e+07	7.92989e+07		25.8739	26.2408		8.01075	6.482		8.01075	6.482		-1.52876	-0.634115	2.94943
TGME49_208740-t26_1-p1	[K].TYCTDGLVVGR.[Y]		1.16309e+08			26.7934			7.03459		-5.00319	7.03459		12.0378	7.8449	71.4666
P05165	[R].EAGGNMSIQFLGTVYK.[V]	7.5299e+06	1.89079e+07		22.8442	24.1725		4.98106	4.41369		4.98106	4.41369		-0.567373	-0.97021	6.25307
P04264	[R].SLDLDSIIAEVK.[A]	4018768	1.67387e+08		21.9383	27.3186		4.07518	7.55981		4.07518	7.55981		3.48463	0.457421	1.91763
P08670	[R].SLYASSPGGVYATR.[S]	2.73882e+06	6.96385e+06		21.3851	22.7315		3.52198	2.97265		3.52198	2.97265		-0.549328	-0.510902	1.91921
P35580; P35579	[K].LDPHLVLDQLR.[C]	3.69822e+06	1.41116e+07		21.8184	23.7504		3.95526	3.99158		3.95526	3.99158		0.036324	0.867116	1.59908
P00367	[K].YNLGLDLR.[T]		194745			17.5712			-2.18757		-4.74774	-2.18757		2.56017	0.667936	0.826716
P11498	[K].GQIGAPMPGKVIDIK.[V]	6339980	20298286		22.596	24.2749		4.73291	4.51606		4.73291	4.51606		-0.216852	-0.233973	1.16286
P11498	[K].QVGYENAGTVEFLVDR.[H]	7.79009e+06	2.2864e+07		22.8932	24.4466		5.03007	4.68778		5.03007	4.68778		-0.342293	-0.233973	1.16286
P05165	[K].SFGLPSIGR.[L]	20164972	20318078		24.2653	24.2763		6.40221	4.51746		6.40221	4.51746		-1.88475	-0.97021	6.25307
Q96RQ3	[K].SIMAAAGVPVVEGYHGEDQSDQCLKEHAR.[R]	44262292	80496467		25.3996	26.2624		7.53644	6.50362		7.53644	6.50362		-1.03281	-0.634115	2.94943
Q13085	[R].NFDLTAIPCANHK.[M]	16769611	37132804		23.9993	25.1462		6.13621	5.38739		6.13621	5.38739		-0.748815	-0.589132	6.02615
Q13085	[K].VQQAELHTGSLPR.[I]	27413004	42730396		24.7084	25.3488		6.84522	5.58996		6.84522	5.58996		-1.25526	-0.589132	6.02615
P67936; P09493; P07951; P06753	[K].LEEAEKAADESER.[G]	36944.4	374703		15.1731	18.5154		-2.69007	-1.24341		-2.69007	-1.24341		1.44666	-0.0708846	0.0730539
TGME49_264660-t26_1-p1	[R].ENLQSLVPGATLR.[M]		7.05088e+07			26.0713			6.3125		-4.78731	6.3125		11.0998	8.96632	315.364
TGME49_264660-t26_1-p1	[R].TVVDGGVVQR.[Y]		1.79112e+08			27.4163			7.65749		-4.97349	7.65749		12.631	8.96632	315.364
TGME49_264660-t26_1-p1	[R].CIVGKPPLSLNR.[V]		87958786			26.3903			6.63152		-4.81071	6.63152		11.4422	8.96632	315.364
TGME49_288650-t26_1-p1	[R].LDHGACFVGK.[A]		129378112			26.947			7.18822		-4.78594	7.18822		11.9742	8.76347	51.1755
P35579	[K].TLEEEAKTHEAQIQEMR.[Q]	2.05007e+07	116130124		24.2892	26.7912		6.42603	7.03237		6.42603	7.03237		0.606338	0.73069	10.7503
P15924	[K].QKVEEELNRLK.[R]		612221			19.2237			-0.535106		-4.82236	-0.535106		4.28726	0.936678	7.16104
P11498	[K].FCEVAKENGMDVFR.[V]	2.65197e+06	8.07847e+06		21.3386	22.9457		3.47549	3.18685		3.47549	3.18685		-0.288642	-0.233973	1.16286
P05165	[R].MADALDNYVIR.[G]	4.81004e+07	7.91996e+07		25.5195	26.239		7.65641	6.48019		7.65641	6.48019		-1.17622	-0.97021	6.25307
P11498	[R].SILVKDTQAMK.[E]	7.37084e+06	1.58595e+07		22.8134	23.9188		4.95026	4.16005		4.95026	4.16005		-0.790213	-0.233973	1.16286
P04264	[R].GSGGGSSGGSIGGR.[G]	3957379	10838115		21.9161	23.3696		4.05297	3.61081		4.05297	3.61081		-0.442163	0.457421	1.91763
P16402; P10412; P16403	[R].SGVSLAALKK.[A]	1.38683e+07	1.97887e+07		23.7253	24.2382		5.86215	4.47937		5.86215	4.47937		-1.38278	-1.58594	1.52825
Q13085	[R].VSALNSVHCEHVEDEGESRYK.[I]	52734522	86560542		25.6522	26.3672		7.78911	6.60841		7.78911	6.60841		-1.1807	-0.589132	6.02615
TGME49_264660-t26_1-p1	[K].GSEVPPPPKDFGCAPSHSEEVER.[T]		145645744			27.1179			7.35909		-4.83076	7.35909		12.1899	8.96632	315.364
P35527	[K].EIETYHNLLEGGQEDFESSGAGK.[I]	13584753	5.8599e+07		23.6955	25.8044		5.83235	6.04557		5.83235	6.04557		0.213227	-0.011743	0.0282607
P35579	[R].EQLEEEEEAKHNLEK.[Q]	2.09651e+06	7.66071e+06		20.9996	22.869		3.13642	3.11025		3.13642	3.11025		-0.0261718	0.73069	10.7503
P35579	[K].GALALEEK.[R]	6451231	15371343		22.6211	23.8737		4.758	4.11494		4.758	4.11494		-0.643063	0.73069	10.7503
P35527	[K].TLNDMRQEYEQLIAK.[N]	1.76877e+07	7.14808e+07		24.0762	26.0911		6.2131	6.33225		6.2131	6.33225		0.11915	-0.011743	0.0282607
P11498	[R].KVHVTKDMTLEGDDLILEIE.[-]	4.01861e+06	2.00798e+07		21.9383	24.2592		4.07512	4.50044		4.07512	4.50044		0.425319	-0.233973	1.16286
TGME49_310780-t26_1-p1	[R].TQATATYYHPAAAPPPGPSVFVFTPSSVQPGAEVTPGYSGLQLR.[Q]		122978005			26.8738			7.11503		-5.01997	7.11503		12.135	6.70973	16.6254
TGME49_245720-t26_1-p1	[K].SDVATPGVSSAAAPTLTHDPR.[M]	46064480	50650552		25.4572	25.5941		7.59401	5.83528		7.59401	5.83528		-1.75874	0.115571	0.128199
TGME49_208740-t26_1-p1	[R].VAQRPGSLHFAR.[M]		113465116			26.7577			6.99887		-5.0025	6.99887		12.0014	7.8449	71.4666
Q96RQ3	[K].SFNDDAMLIEK.[F]	3.52341e+07	43094584		25.0705	25.361		7.20733	5.6022		7.20733	5.6022		-1.60513	-0.634115	2.94943
TGME49_215910-t26_1-p1	[K].RDYFPIETEVGAR.[Y]		15644722			23.8992			4.14037		-4.94304	4.14037		9.08341	5.1975	104.681
Q96RQ3	[K].HNFCFMEMNTR.[L]	28206472	61718218		24.7495	25.8792		6.88638	6.12039		6.88638	6.12039		-0.76599	-0.634115	2.94943
P04264; P04259	[K].YEELQITAGR.[H]	10254245	15685157		23.2897	23.9029		5.42658	4.1441		5.42658	4.1441		-1.28248	-1.28248	#DIV/0!
P11498	[R].AGTHILCIK.[D]	2.03602e+06	7.67707e+06		20.9573	22.8721		3.09418	3.11332		3.09418	3.11332		0.0191442	-0.233973	1.16286
TGME49_288650-t26_1-p1	[K].IGDFWER.[G]		83787208			26.3202			6.56143		-4.87974	6.56143		11.4412	8.76347	51.1755
P05165	[K].LITYGSDRTEALKR.[M]	7.55384e+07	86177861		26.1707	26.3608		8.30757	6.60201		8.30757	6.60201		-1.70555	-0.97021	6.25307
TGME49_312420-t26_1-p1	[R].AAASPPRDPTDSLPEAAGLGDIPHAVLPLAR.[V]		1.26756e+08			26.9175			7.15868		-4.93798	7.15868		12.0967	6.94897	89.8267
P35527	[R].FSSSSGYGGGSSR.[V]	1.75357e+07	6.49996e+07		24.0638	25.9539		6.20065	6.19513		6.20065	6.19513		-0.00552028	-0.011743	0.0282607
Q13085	[R].IGSFGPQEDLLFLR.[A]	1.49907e+07	102442000		23.8376	26.6102		5.97443	6.85143		5.97443	6.85143		0.877006	-0.589132	6.02615
P35527	[R].IKFEMEQNLR.[Q]	2.08578e+07	6.73501e+07		24.3141	26.0052		6.45095	6.24638		6.45095	6.24638		-0.204568	-0.011743	0.0282607
P35579	[K].AKQTLENERGELANEVK.[V]	10225141	4.53778e+07		23.2856	25.4355		5.42248	5.67668		5.42248	5.67668		0.254207	0.73069	10.7503
TGME49_264660-t26_1-p1	[K].GPTTEEIPSALLER.[G]		1.13987e+08			26.7643			7.00549		-4.83643	7.00549		11.8419	8.96632	315.364
TGME49_264660-t26_1-p1	[R].TYTLTAPKLPEEDVK.[L]		101770088			26.6007			6.84194		-4.78502	6.84194		11.627	8.96632	315.364
P11498	[R].NHPGLLLMDTTFRDAHQSLLATR.[V]	1.98389e+07	6.96374e+07		24.2418	26.0534		6.37869	6.29456		6.37869	6.29456		-0.0841327	-0.233973	1.16286
Q13085; O00763	[R].AIGIGAYLVR.[L]	1.97401e+07	4.47024e+07		24.2346	25.4138		6.37149	5.65505		6.37149	5.65505		-0.71644	-0.459261	0.792602
TGME49_264660-t26_1-p1	[R].MTGDSCDTREETAFLQDEVPGAELQRR.[T]		150678120			27.1669			7.4081		-4.81388	7.4081		12.222	8.96632	315.364
TGME49_208730-t26_1-p1	[K].LCSETIDGGRYCGVSGAVAR.[F]		68726474			26.0344			6.27556		-4.77977	6.27556		11.0553	7.44286	112.573
Q13085; O00763	[R].GFSGGMKDMYDQVLK.[F]	1.59358e+07	64167442		23.9258	25.9353		6.06263	6.17654		6.06263	6.17654		0.113906	-0.459261	0.792602
Q96RQ3	[R].HVEVQVFGDHHGNAVYLFERDCSVQR.[R]	2.50484e+07	6.3459e+07		24.5782	25.9193		6.71508	6.16052		6.71508	6.16052		-0.554555	-0.634115	2.94943
Q96RQ3	[R].SEQEFQEQLESAR.[R]	4.66592e+07	6.23118e+07		25.4757	25.893		7.61252	6.1342		7.61252	6.1342		-1.47831	-0.634115	2.94943
TGME49_221320-t26_1-p1	[R].EAALEPLYLSIAR.[F]		33028768			24.9772			5.21842		-4.88679	5.21842		10.1052	4.49644	165.425
P35579	[R].DELADEIANSSGK.[G]	4.30764e+06	2.80217e+06		22.0385	21.4181		4.17533	1.65931		4.17533	1.65931		-2.51601	0.73069	10.7503
TGME49_264660-t26_1-p1	[R].LMVTSTKEPIRFECR.[D]		86308133			26.363			6.60419		-5.01856	6.60419		11.6228	8.96632	315.364
TGME49_310780-t26_1-p1	[K].GVLTGLGVAATLAAAAAAAK.[A]		52048456			25.6334			5.87455		-4.84843	5.87455		10.723	6.70973	16.6254
Q13085	[R].RLTFLVAQKDFR.[K]	3.03896e+07	7.37254e+07		24.8571	26.1357		6.99393	6.37686		6.99393	6.37686		-0.617075	-0.589132	6.02615
TGME49_264660-t26_1-p1	[R].TTVDEGVVNR.[T]		173685472			27.3719			7.6131		-4.87123	7.6131		12.4843	8.96632	315.364
TGME49_264660-t26_1-p1	[R].GGGFLTTYTLNVPR.[L]		109430096			26.7054			6.94663		-4.91062	6.94663		11.8573	8.96632	315.364
TGME49_264660-t26_1-p1	[K].AVPSASLSTDTVVENEVTTR.[K]	1.51009e+06	8.12713e+07		20.5262	26.2762		2.66307	6.51744		2.66307	6.51744		3.85438	8.96632	315.364
TGME49_203290-t26_1-p1	[K].KLPLFFIDVEDNKGQGR.[N]		8.26474e+07			26.3005			6.54167		-5.00661	6.54167		11.5483	7.94179	27.6161
P0DPH8; Q9NY65; Q9BQE3; P68366	[R].QLFHPEQLITGKEDAANNYAR.[G]	5.3326e+06	22965445		22.3464	24.453		4.48327	4.69416		4.48327	4.69416		0.210892	0.542151	0.384601
P05165	[R].HIEIQVLGDK.[H]	1.302e+07	15365407		23.6342	23.8732		5.77109	4.11438		5.77109	4.11438		-1.65671	-0.97021	6.25307
P35580; P35749; P35579	[RK].TQLEELEDELQATEDAK.[L]	6008565	1.56434e+07		22.5186	23.8991		4.65545	4.14026		4.65545	4.14026		-0.515194	0.301452	0.434198
P35579	[K].NSFREQLEEEEEAKHNLEK.[Q]	3.82097e+06	20675939		21.8655	24.3014		4.00237	4.54265		4.00237	4.54265		0.540283	0.73069	10.7503
P35579	[K].KLEEEQIILEDQNCK.[L]	4.57983e+06	44623984		22.1269	25.4113		4.26372	5.65252		4.26372	5.65252		1.38879	0.73069	10.7503
P35579	[K].DLEAHIDSANK.[N]	2.50437e+06	6.60282e+06		21.256	22.6547		3.39288	2.89585		3.39288	2.89585		-0.497025	0.73069	10.7503
P05165	[K].KAEVNTIPGFDGVVKDAEEAVR.[I]	5.31053e+07	1.21621e+08		25.6624	26.8578		7.79921	7.09902		7.79921	7.09902		-0.700192	-0.97021	6.25307
P60660	[K].VLDFEHFLPMLQTVAK.[N]	246593			17.9118			0.0486352			0.0486352	-4.88133		-4.92997	-1.28772	1.98728
TGME49_208740-t26_1-p1	[R].YELESSPGGAGAWR.[C]		97004528			26.5315			6.77275		-5.01617	6.77275		11.7889	7.8449	71.4666
TGME49_264660-t26_1-p1	[R].MPSIMLTVHEPNTK.[L]		66292236			25.9823			6.22354		-4.86686	6.22354		11.0904	8.96632	315.364
Q13085	[K].IHNANPELTDGQIQAMLR.[R]	1.92154e+07	5.80824e+07		24.1958	25.7916		6.33262	6.0328		6.33262	6.0328		-0.299824	-0.589132	6.02615
Q13085	[K].QLTEEDGVHSVIEENIK.[C]	2.6609e+07	5.80981e+07		24.6654	25.792		6.80227	6.03319		6.80227	6.03319		-0.769086	-0.589132	6.02615
P35579	[K].DLEGLSQRHEEK.[V]	1.02588e+07	41460784		23.2904	25.3052		5.42721	5.54644		5.42721	5.54644		0.119232	0.73069	10.7503
P11498	[K].QVGYENAGTVEFLVDRHGK.[H]	1.22048e+07	3.79517e+07		23.5409	25.1777		5.67781	5.41886		5.67781	5.41886		-0.258943	-0.233973	1.16286
P35527	[R].HGVQELEIELQSQLSK.[K]	1.4878e+07	6.61349e+07		23.8267	25.9789		5.96354	6.22011		5.96354	6.22011		0.256572	-0.011743	0.0282607
TGME49_209030-t26_1-p1	[K].AAEDSSDIEK.[S]	2.13705e+06	3.59304e+06		21.0272	21.7768		3.16405	2.01797		3.16405	2.01797		-1.14608	4.43439	12.7537
TGME49_264660-t26_1-p1	[K].EFLRPLADLVPGASLK.[L]		5.31846e+07			25.6645			5.90571		-4.96708	5.90571		10.8728	8.96632	315.364
P08133	[K].SLEDALSSDTSGHFR.[R]	8633374	1.49763e+07		23.0415	23.8362		5.17835	4.07738		5.17835	4.07738		-1.10098	0.505888	0.715546
P35579	[R].TVGQLYKEQLAK.[L]	1.11618e+07	78507318		23.4121	26.2263		5.54893	6.46752		5.54893	6.46752		0.918593	0.73069	10.7503
P35527	[R].GGSGGSYGGGGSGGGYGGGSGSR.[G]	1.24263e+07	3.40551e+07		23.5669	25.0214		5.70375	5.26257		5.70375	5.26257		-0.441184	-0.011743	0.0282607
P61353	[R].YSVDIPLDK.[T]	6.47388e+06	1.05957e+07		22.6262	23.337		4.76306	3.57817		4.76306	3.57817		-1.18489	1.33974	1.25509
Q13085	[K].TYQAIKDFNR.[E]	19729310	51830952		24.2338	25.6273		6.3707	5.86851		6.3707	5.86851		-0.502187	-0.589132	6.02615
P04264	[K].SLNNQFASFIDK.[V]	8870815	50773900		23.0806	25.5976		5.2175	5.83878		5.2175	5.83878		0.621288	0.457421	1.91763
P35579	[K].NFINNPLAQADWAAK.[K]	6.57879e+06	2.93812e+07		22.6494	24.8084		4.78625	5.04959		4.78625	5.04959		0.263337	0.73069	10.7503
TGME49_269690-t26_1-p1	[R].TQILALLQER.[T]		115450912			26.7827			7.0239		-4.75507	7.0239		11.779	7.32916	90.4791
TGME49_221320-t26_1-p1	[K].ATLDSTGAIPR.[D]		45267172			25.432			5.67316		-5.04007	5.67316		10.7132	4.49644	165.425
TGME49_264660-t26_1-p1	[K].KLCYLCVYNR.[D]		61966784			25.885			6.12619		-4.82742	6.12619		10.9536	8.96632	315.364
TGME49_312420-t26_1-p1	[K].MHLTLDPAEAKLETLR.[K]	6584163	4.47259e+07		22.6506	25.4146		4.78743	5.65581		4.78743	5.65581		0.868379	6.94897	89.8267
TGME49_221320-t26_1-p1	[R].YIHDLASLNTVSQEVVYEDQR.[F]	624073	34816564		19.2514	25.0533		1.38822	5.29447		1.38822	5.29447		3.90625	4.49644	165.425
Q13085	[R].QVLIASHLPSYELR.[H]	21056058	42991674		24.3277	25.3576		6.46459	5.59875		6.46459	5.59875		-0.865838	-0.589132	6.02615
P35579	[R].DLQGRDEQSEEK.[K]	5.90084e+06	2.20342e+07		22.4925	24.3932		4.62935	4.63444		4.62935	4.63444		0.00509313	0.73069	10.7503
P05165	[R].AQAVHPGYGFLSENK.[E]	1.73043e+07	2.15652e+07		24.0446	24.3622		6.18149	4.6034		6.18149	4.6034		-1.57809	-0.97021	6.25307
TGME49_269690-t26_1-p1	[R].SAAGVIEEDLK.[A]	191909	68960776		17.5501	26.0393		-0.313078	6.28047		-0.313078	6.28047		6.59355	7.32916	90.4791
Q96RQ3	[R].LQVEHPVTEMITGTDLVEWQLR.[I]	478802	601000		18.8691	19.197		1.00593	-0.561793		1.00593	-0.561793		-1.56772	-0.634115	2.94943
TGME49_251540-t26_1-p1	[R].NRTECAFAEGQEVELEEKPLPSDSSPVTSVELPR.[L]		1.35505e+08			27.0138			7.25497		-4.77589	7.25497		12.0309	7.29329	34.8344
TGME49_288650-t26_1-p1	[K].NLVVDPLPR.[V]		83742744			26.3195			6.56066		-4.92256	6.56066		11.4832	8.76347	51.1755
Q13085	[R].LSDGGLLLSYDGSSYTTYMKEEVDRYR.[I]	1.20288e+07	4.8898e+07		23.52	25.5433		5.65686	5.78447		5.65686	5.78447		0.127617	-0.589132	6.02615
TGME49_264660-t26_1-p1	[R].QPSVVLDVAAPGQSVR.[F]		8.51633e+07			26.3437			6.58493		-4.87926	6.58493		11.4642	8.96632	315.364
TGME49_208740-t26_1-p1	[K].LEAGWHCFK.[G]		27883341			24.7329			4.9741		-5.03719	4.9741		10.0113	7.8449	71.4666
P11498	[R].FLYECPWRR.[L]	1.94907e+06	8.49364e+06		20.8944	23.018		3.03122	3.25915		3.03122	3.25915		0.227937	-0.233973	1.16286
Q13885; Q13509; P04350; Q9BUF5; P07437; P68371; Q9BVA1	[K].NSSYFVEWIPNNVK.[TV]	4451426	2.76225e+07		22.0858	24.7193		4.2227	4.96054		4.2227	4.96054		0.737842	0.477052	0.434732
TGME49_221320-t26_1-p1	[R].EGDAAPVVSREPPEAEGLLGR.[I]	573314	3.25803e+07		19.129	24.9575		1.26583	5.1987		1.26583	5.1987		3.93287	4.49644	165.425
P35527	[R].MTLDDFR.[I]	24500408	64200024		24.5463	25.9361		6.68316	6.17727		6.68316	6.17727		-0.505892	-0.011743	0.0282607
P35580; P35579	[RK].AGKLDPHLVLDQLR.[C]	6.24801e+06	5.06126e+07		22.575	25.593		4.71183	5.83419		4.71183	5.83419		1.12237	0.867116	1.59908
P35579	[R].NAEQYKDQADKASTR.[L]	1.10027e+07	5.85681e+07		23.3914	25.8036		5.52821	6.04481		5.52821	6.04481		0.516599	0.73069	10.7503
Q13085	[R].VDWQENDFSKR.[I]	2.12221e+07	35907632		24.3391	25.0978		6.47592	5.33899		6.47592	5.33899		-1.13694	-0.589132	6.02615
TGME49_264660-t26_1-p1	[R].QRNPADSCAVMITVK.[A]		64233790			25.9368			6.17803		-4.9572	6.17803		11.1352	8.96632	315.364
TGME49_221320-t26_1-p1	[R].MQGIIHSLQPSLQSADVR.[L]	471006	3.41449e+07		18.8454	25.0252		0.982247	5.26637		0.982247	5.26637		4.28412	4.49644	165.425
TGME49_203290-t26_1-p1	[R].STGGDIWRPR.[L]		68007046			26.0192			6.26038		-4.84735	6.26038		11.1077	7.94179	27.6161
TGME49_269690-t26_1-p1	[R].EQAEWALTEASTK.[L]	34597.2	6.26963e+07		15.0784	25.9019		-2.78477	6.14308		-2.78477	6.14308		8.92785	7.32916	90.4791
TGME49_251540-t26_1-p1	[K].LAGWTDNTHTATAGTPK.[K]	120798	86364432		16.8822	26.3639		-0.980903	6.60513		-0.980903	6.60513		7.58604	7.29329	34.8344
P0DPH8; Q9BQE3	[K].DVNAAIATIK.[T]	5.28959e+06	13634205		22.3347	23.7007		4.47158	3.94193		4.47158	3.94193		-0.529657	0.748057	0.548872
Q13085	[R].KQVNYEVDRR.[F]	34769987	72877458		25.0513	26.119		7.1882	6.36017		7.1882	6.36017		-0.82803	-0.589132	6.02615
P35580; P35579	[R].AGVLAHLEEER.[D]	3.47598e+06	9304132		21.729	23.1494		3.86585	3.39064		3.86585	3.39064		-0.475207	0.867116	1.59908
Q96RQ3	[K].EGSIEIDIPVPK.[Y]	34778696	50791800		25.0517	25.5981		7.18856	5.83929		7.18856	5.83929		-1.34927	-0.634115	2.94943
TGME49_221320-t26_1-p1	[K].LNTQEVECVVR.[E]	468797	17727028		18.8386	24.0794		0.975465	4.32065		0.975465	4.32065		3.34518	4.49644	165.425
Q13885; P04350; Q9BUF5; P07437; P68371; Q9BVA1	[R].LHFFMPGFAPLTSR.[G]	3.22706e+06	2.00224e+07		21.6218	24.2551		3.75865	4.49631		3.75865	4.49631		0.737663	0.737663	#DIV/0!
TGME49_264660-t26_1-p1	[K].FACPNNSEVLPHNAVSDDGLK.[A]		97980756			26.546			6.7872		-4.86613	6.7872		11.6533	8.96632	315.364
TGME49_288650-t26_1-p1	[R].AATVAAGNELFK.[E]		60866888			25.8592			6.10035		-4.84095	6.10035		10.9413	8.76347	51.1755
Q13085	[K].RPGAALDPGCVLAK.[M]	1.32081e+07	1.99473e+07		23.6549	24.2497		5.79178	4.49089		5.79178	4.49089		-1.30089	-0.589132	6.02615
TGME49_269690-t26_1-p1	[K].FLLLQEEHDRQTDQLVSELR.[L]		83305862			26.3119			6.55312		-5.02508	6.55312		11.5782	7.32916	90.4791
P04264	[K].NKLNDLEDALQQAKEDLAR.[L]	6.52743e+06	6.9933e+07		22.6381	26.0595		4.77495	6.30067		4.77495	6.30067		1.52573	0.457421	1.91763
Q13085	[R].LLLEDLVK.[K]	24644310	55373624		24.5548	25.7227		6.69161	5.9639		6.69161	5.9639		-0.727716	-0.589132	6.02615
TGME49_264660-t26_1-p1	[R].GDEPAYSCGVIVK.[V]		63861604			25.9284			6.16965		-4.77955	6.16965		10.9492	8.96632	315.364
P05165	[R].IAWDDEETRDGFR.[L]	2.05375e+07	3.15332e+07		24.2918	24.9104		6.42862	5.15157		6.42862	5.15157		-1.27705	-0.97021	6.25307
P60709; P62736; P68032; P63261	[R].HQGVMVGMGQKDSYVGDEAQSKR.[G]	1.8753e+07	1.07086e+08		24.1606	26.6742		6.29748	6.91539		6.29748	6.91539		0.617913	0.684922	0.851629
P0DPH8; Q9NY65; TGME49_316400-t26_1-p1; Q9BQE3; P68366	[R].NLDIERPTYTNLNR.[L]	2.29351e+06	20901749		21.1291	24.3171		3.26598	4.55832		3.26598	4.55832		1.29234	-0.421688	0.24014
P13645; Q7Z3Y8	[KR].DAEAWFNEK.[S]	20003432	34220932		24.2537	25.0284		6.3906	5.26958		6.3906	5.26958		-1.12103	-1.12103	#DIV/0!
TGME49_269690-t26_1-p1	[K].AVCAQLDEFEEEVTHAK.[M]		100121118			26.5772			6.81837		-4.97046	6.81837		11.7888	7.32916	90.4791
P05165	[R].GVTHNIALLR.[E]	4.34466e+07	74347736		25.3727	26.1478		7.5096	6.38899		7.5096	6.38899		-1.12061	-0.97021	6.25307
Q9UQ35	[R].IPAASAAAMNLASAR.[T]	42190424	59985388		25.3304	25.8381		7.46727	6.07931		7.46727	6.07931		-1.38796	-2.6248	4.03697
Q13085	[R].MSFSSNLNHYGMTHVASVSDVLLDNSFTPPCQR.[M]	10362191	5.17716e+07		23.3048	25.6257		5.44169	5.86686		5.44169	5.86686		0.425172	-0.589132	6.02615
TGME49_221320-t26_1-p1	[R].FYADLHDRPER.[M]		3.53141e+07			25.0737			5.31494		-4.83966	5.31494		10.1546	4.49644	165.425
O94910	[R].TDTLTEYASWEDYVAAR.[H]	9.52923e+07	7.15478e+07		26.5059	26.0924		8.64272	6.3336		8.64272	6.3336		-2.30911	-2.30911	#DIV/0!
P16402; P10412; P16403; Q02539	[K].ALAAAGYDVEK.[N]	3.39549e+06			21.6952			3.83205			3.83205	-5.05332		-8.88537	-3.30747	2.82593
P35579	[K].ALELDSNLYR.[I]	7.06e+06	20353900		22.7512	24.2788		4.8881	4.52		4.8881	4.52		-0.368094	0.73069	10.7503
Q13085	[R].DKFEEDRIYR.[H]	2.608e+07	49735093		24.6364	25.5678		6.7733	5.80896		6.7733	5.80896		-0.964342	-0.589132	6.02615
P04264	[R].SGGGFSSGSAGIINYQR.[R]	6.89735e+06	3.26664e+07		22.7176	24.9613		4.85447	5.2025		4.85447	5.2025		0.348032	0.457421	1.91763
P13645	[R].VLDELTLTK.[A]	17246740	31000644		24.0398	24.8858		6.17668	5.127		6.17668	5.127		-1.04969	-0.443411	1.26269
TGME49_208740-t26_1-p1	[K].QTEDCFGLWLAR.[Y]		53553300			25.6745			5.91567		-4.87866	5.91567		10.7943	7.8449	71.4666
P04264	[R].THNLEPYFESFINNLRR.[R]	3.67795e+07	8.03079e+07		25.1324	26.259		7.26926	6.50024		7.26926	6.50024		-0.769019	0.457421	1.91763
TGME49_264660-t26_1-p1	[R].LCYLCVRGDEPAYSCGVIVK.[V]		129595764			26.9494			7.19064		-4.81222	7.19064		12.0029	8.96632	315.364
P62805; TGME49_239260-t26_1-p1	[R].DNIQGITKPAIR.[R]	4285580	5993068		22.0311	22.5149		4.16792	2.75606		4.16792	2.75606		-1.41186	-1.25119	0.537581
P35908; P04259; P02538; P48668; P19013	[KR].AQYEEIAQR.[S]	19342662	35376900		24.2053	25.0763		6.34214	5.3175		6.34214	5.3175		-1.02464	-1.02464	#DIV/0!
TGME49_316250-t26_1-p1	[R].SVSPPCYLGR.[I]	2411337	4250048		21.2014	22.019		3.33826	2.26025		3.33826	2.26025		-1.07801	5.05877	12.7954
TGME49_221320-t26_1-p1	[K].ASEDVPHVLTGDPIAQR.[S]	489281	31270616		18.9003	24.8983		1.03716	5.1395		1.03716	5.1395		4.10234	4.49644	165.425
Q8WUM4	[K].STPVNVPISQK.[F]	1.01943e+06	5.99642e+06		19.9593	22.5157		2.0962	2.75687		2.0962	2.75687		0.660674	4.41132	51.7778
P02538; P48668	[R].AIGGGLSSVGGGSSTIK.[Y]	1.14103e+06	3.57546e+06		20.1219	21.7697		2.25877	2.0109		2.25877	2.0109		-0.247869	0.9028	0.54639
TGME49_312420-t26_1-p1	[R].KLPGASELLR.[S]	3.55026e+06	2.60756e+07		21.7595	24.6362		3.89635	4.8774		3.89635	4.8774		0.981043	6.94897	89.8267
P16402; P10412; P16403	[R].KASGPPVSELITK.[A]	8.53147e+06	12580351		23.0244	23.5847		5.16122	3.82587		5.16122	3.82587		-1.33535	-1.58594	1.52825
P09493; P06753	[K].LDKENALDR.[A]	65754.1	435485		16.0048	18.7323		-1.85835	-1.02654		-1.85835	-1.02654		0.83181	0.0667372	0.0597752
Q16777; Q7L7L0; Q71UI9; TGME49_261250-t26_1-p1; P16104; TGME49_300200-t26_1-p1	[RK].AGLQFPVGR.[VI]	1.86679e+06	3.0224e+06		20.8321	21.5273		2.96899	1.76846		2.96899	1.76846		-1.20053	-1.20053	#DIV/0!
TGME49_221320-t26_1-p1	[R].LAMEGYEQDVESTVQK.[L]	519590	2.74884e+07		18.987	24.7123		1.12387	4.95352		1.12387	4.95352		3.82965	4.49644	165.425
TGME49_221320-t26_1-p1	[R].QGDLTGAEAPLR.[T]		33418336			24.9941			5.23534		-4.89405	5.23534		10.1294	4.49644	165.425
Q13085	[R].LGTPELSTAERK.[E]	31017637	55043238		24.8866	25.7141		7.02345	5.95526		7.02345	5.95526		-1.06818	-0.589132	6.02615
P67936	[R].EKAEGDVAALNR.[R]	64928.1	153532		15.9866	17.2282		-1.87658	-2.53062		-1.87658	-2.53062		-0.654032	0.496985	0.995228
P05165	[K].VVEEAPSIFLDAETRR.[A]	59130671	70917326		25.8174	26.0796		7.95426	6.32084		7.95426	6.32084		-1.63343	-0.97021	6.25307
TGME49_264660-t26_1-p1	[K].DGSCIIGEHTLK.[L]	155025	8.89284e+07		17.2421	26.4061		-0.620994	6.64734		-0.620994	6.64734		7.26833	8.96632	315.364
TGME49_264660-t26_1-p1	[K].GNECIFAGPR.[E]	21547.8	56105024		14.3953	25.7416		-3.46788	5.98283		-3.46788	5.98283		9.45071	8.96632	315.364
P35579	[K].DVLLQVDDERR.[N]		12300232			23.5522			3.79338		-4.83941	3.79338		8.63279	0.73069	10.7503
TGME49_208730-t26_1-p1	[R].ALSAFISQR.[R]		74937528			26.1592			6.40039		-4.97127	6.40039		11.3717	7.44286	112.573
TGME49_288650-t26_1-p1	[R].ATYIPVSMYLSTDPTLTHEYEAAK.[T]		57277676			25.7715			6.01267		-5.01088	6.01267		11.0236	8.76347	51.1755
P63220	[K].ADGIVSK.[N]	1.19829e+06	3.53042e+06		20.1925	21.7514		2.32941	1.99261		2.32941	1.99261		-0.336795	2.3103	1.50516
P11498	[R].SILVKDTQAMKEMHFHPK.[A]	3.41545e+06	1.44798e+07		21.7036	23.7875		3.8405	4.02873		3.8405	4.02873		0.18823	-0.233973	1.16286
P16402; P10412; P16403	[R].SGVSLAALK.[K]	5855881	6.13334e+06		22.4815	22.5482		4.61832	2.78944		4.61832	2.78944		-1.82887	-1.58594	1.52825
P05165	[R].LSQYQEPLHLPGVRVDSGIQPGSDISIYYDPMISK.[L]	8.35429e+06	25758887		22.9941	24.6186		5.13095	4.85977		5.13095	4.85977		-0.271178	-0.97021	6.25307
P67936	[K].YSEKEDKYEEEIK.[L]	46668.3			15.5102			-2.35298			-2.35298	-4.96767		-2.61468	0.496985	0.995228
TGME49_264660-t26_1-p1	[K].SCGDVGALR.[T]	41664.5	108840504		15.3465	26.6976		-2.51661	6.93884		-2.51661	6.93884		9.45545	8.96632	315.364
Q8WUM4	[K].QSNNEANLREEVLK.[N]	33133890	45314040		24.9818	25.4335		7.11866	5.67466		7.11866	5.67466		-1.44401	4.41132	51.7778
Q96RQ3	[R].RIGYPVMIK.[A]	4.90577e+07	7.03545e+07		25.548	26.0681		7.68484	6.30934		7.68484	6.30934		-1.3755	-0.634115	2.94943
TGME49_288650-t26_1-p1	[R].GLDCMLGSR.[L]		7.36292e+07			26.1338			6.37497		-4.814	6.37497		11.189	8.76347	51.1755
P35908; P04264	[K].IEISELNR.[V]	12840951	31980900		23.6142	24.9307		5.75111	5.17191		5.75111	5.17191		-0.579202	-0.24908	0.100247
P02533; P19012; P13646; P08779	[R].ALEEANADLEVK.[I]	4.4241e+06	10603933		22.077	23.3381		4.21381	3.5793		4.21381	3.5793		-0.634518	-0.634518	#DIV/0!
TGME49_204340-t26_1-p1	[K].CEEGGLYVPVIVTNVEDQEPYRVELSPTK.[F]	21074276	140881696		24.329	27.0699		6.46584	7.31111		6.46584	7.31111		0.845269	5.57946	47.8048
Q7Z794; Q7RTS7; P35908; P04259; P02538; P48668; Q9NSB2; P12035; Q14CN4; P13647	[K].FASFIDKVR.[F]	16501026	39541434		23.9761	25.2369		6.11291	5.47806		6.11291	5.47806		-0.634851	-0.634851	#DIV/0!
TGME49_221320-t26_1-p1	[R].TGPQLYVLK.[L]	671842	29580020		19.3578	24.8181		1.49462	5.05932		1.49462	5.05932		3.5647	4.49644	165.425
P11498	[R].SVVEFLQGYIGVPHGGFPEPFR.[S]	25658856	23110406		24.613	24.462		6.74981	4.70324		6.74981	4.70324		-2.04657	-0.233973	1.16286
TGME49_251540-t26_1-p1	[K].EGYLPDNALER.[V]		65759284			25.9707			6.21189		-4.79018	6.21189		11.0021	7.29329	34.8344
P35579	[R].IAQLEEELEEEQGNTELINDR.[L]	6.8242e+06	20604076		22.7022	24.2964		4.83909	4.53763		4.83909	4.53763		-0.301463	0.73069	10.7503
TGME49_221320-t26_1-p1	[R].TGVMGAFQSLEEVQEVGDR.[L]	289375	2.16491e+07		18.1426	24.3678		0.279443	4.609		0.279443	4.609		4.32956	4.49644	165.425
TGME49_227280-t26_1-p1	[K].KVEEELSLLRR.[E]		3.58543e+07			25.0956			5.33685		-4.75592	5.33685		10.0928	4.94932	10.7167
P04264	[K].SKAEAESLYQSK.[Y]	6.35422e+06	1.29709e+07		22.5993	23.6288		4.73614	3.86998		4.73614	3.86998		-0.866169	0.457421	1.91763
P35579	[K].LVWVPSDK.[S]	3.48476e+06	9.76716e+06		21.7326	23.2195		3.86949	3.46071		3.86949	3.46071		-0.40878	0.73069	10.7503
P35579	[R].ASREEILAQAKENEK.[K]	1.43335e+07	5.94131e+07		23.7729	25.8243		5.90975	6.06548		5.90975	6.06548		0.155731	0.73069	10.7503
P35579	[R].TELADKVTK.[L]	8.43526e+06	3.63857e+07		23.008	25.1169		5.14486	5.35807		5.14486	5.35807		0.213205	0.73069	10.7503
Q13085	[R].LGTPELSTAER.[K]	23681306	44768268		24.4972	25.416		6.63411	5.65717		6.63411	5.65717		-0.976932	-0.589132	6.02615
TGME49_264660-t26_1-p1	[K].ETVDGAVVR.[S]	4.93611e+06	77707551		22.2349	26.2116		4.3718	6.45275		4.3718	6.45275		2.08095	8.96632	315.364
TGME49_221320-t26_1-p1	[R].LTQSLGYVGAGTVEYLYNR.[K]	209960	2.35542e+07		17.6798	24.4895		-0.183387	4.73068		-0.183387	4.73068		4.91407	4.49644	165.425
TGME49_221320-t26_1-p1	[R].ESVVMHAGQVWFPDSAYK.[T]		2.41597e+07			24.5261			4.7673		-4.90289	4.7673		9.67018	4.49644	165.425
Q13885; Q13509; P07437; P68371; Q9BVA1	[K].GHYTEGAELVDSVLDVVRK.[E]	2.1878e+06	1.2746e+07		21.061	23.6035		3.19791	3.84474		3.19791	3.84474		0.646834	0.646834	#DIV/0!
TGME49_264660-t26_1-p1	[K].TYTLVIPGLPAK.[E]		64337364			25.9392			6.18035		-4.99471	6.18035		11.1751	8.96632	315.364
Q9NWB6	[R].KIAEAQAK.[L]	582679	1150617		19.1523	20.134		1.2892	0.375177		1.2892	0.375177		-0.914026	-1.08322	2.23368
P83731	[K].CESAFLSK.[R]		52649816			25.6499			5.89113		-4.85375	5.89113		10.7449	1.77053	2.97911
Q13085	[R].YKITDIIGKEEGIGPENLR.[G]	2.90651e+07	5.48276e+07		24.7928	25.7084		6.92964	5.9496		6.92964	5.9496		-0.980045	-0.589132	6.02615
P54652	[K].QTQTFTTYSDNQSSVLVQVYEGER.[A]	1.61046e+06	7.87389e+06		20.619	22.9086		2.7559	3.14985		2.7559	3.14985		0.39394	0.0308675	0.0381922
P07951	[K].QLEEEQQALQK.[K]		706278			19.4299			-0.328922		-5.03798	-0.328922		4.70906	2.5592	4.72213
Q05639; TGME49_294800-t26_1-p1 ; P68104	[RK].QTVAVGVIK.[NSA]	6.78901e+06	24843986		22.6948	24.5664		4.83163	4.80759		4.83163	4.80759		-0.0240363	0.0383286	0.0246322
O00151	[K].GHFFVEDQIYCEK.[H]	16401597	27223624		23.9673	24.6984		6.10419	4.93956		6.10419	4.93956		-1.16464	0.725034	1.16025
P35579	[K].KQELEEICHDLEAR.[V]	5.84587e+06	2.12904e+07		22.479	24.3437		4.61585	4.5849		4.61585	4.5849		-0.0309454	0.73069	10.7503
TGME49_264660-t26_1-p1	[R].MTGDSCDTREETAFLQDEVPGAELQR.[R]		8.67132e+07			26.3697			6.61095		-5.03704	6.61095		11.648	8.96632	315.364
P35579	[R].TEMEDLMSSKDDVGK.[S]	5.37809e+06	2.39232e+07		22.3587	24.5119		4.49552	4.7531		4.49552	4.7531		0.257581	0.73069	10.7503
Q02543	[K].SRFWYFVSQLKK.[M]	4.51569e+06	5492713		22.1065	22.3891		4.24337	2.63029		4.24337	2.63029		-1.61309	0.273995	0.466152
Q05639; TGME49_294800-t26_1-p1 ; P68104	[K].IGGIGTVPVGR.[V]	3.761e+06	13488518		21.8427	23.6852		3.97954	3.92643		3.97954	3.92643		-0.0531159	0.0383286	0.0246322
P08670	[R].DGQVINETSQHHDDLE.[-]	2.19804e+06	3.93592e+06		21.0678	21.9083		3.20465	2.14947		3.20465	2.14947		-1.05518	-0.510902	1.91921
P67936	[K].TIDDLEEK.[L]	33875			15.0479			-2.81521			-2.81521	-4.9996		-2.18439	0.496985	0.995228
TGME49_270250-t26_1-p1	[K].SMQRDEEIFFR.[A]		47372868			25.4976			5.73876		-5.0023	5.73876		10.7411	6.17892	9.72082
Q96RQ3	[K].AMTDTFTLQAHDQFSPFSSSSGR.[R]	1.40345e+07	4.57486e+07		23.7425	25.4472		5.87933	5.68843		5.87933	5.68843		-0.190906	-0.634115	2.94943
P08670	[R].FANYIDKVR.[F]	5.26545e+06	9.17929e+06		22.3281	23.13		4.46499	3.37115		4.46499	3.37115		-1.09383	-0.510902	1.91921
TGME49_288650-t26_1-p1	[R].GLVNFAR.[A]		86310040			26.363			6.60423		-4.96401	6.60423		11.5682	8.76347	51.1755
TGME49_208730-t26_1-p1	[R].MVSTEEDEEPKWR.[C]		78092790			26.2187			6.45989		-4.92769	6.45989		11.3876	7.44286	112.573
TGME49_208730-t26_1-p1	[K].IIAIQQLSK.[Q]	29351.1	73717128		14.8411	26.1355		-3.02201	6.3767		-3.02201	6.3767		9.39871	7.44286	112.573
P16401	[R].NGLSLAALKK.[A]	4.89788e+06	7.34643e+06		22.2237	22.8086		4.36059	3.04981		4.36059	3.04981		-1.31077	-1.09558	2.95805
TGME49_264660-t26_1-p1	[R].DGEIANSCGVMITVKPK.[G]	77823.1	4.38218e+07		16.2479	25.3851		-1.61523	5.62635		-1.61523	5.62635		7.24157	8.96632	315.364
P12814; O43707	[R].TINEVENQILTR.[D]	9.36116e+06	107914296		23.1583	26.6853		5.29512	6.92651		5.29512	6.92651		1.63139	2.06141	3.89886
Q13085	[R].IPPNVEK.[S]	7386934	12128540		22.8165	23.5319		4.9534	3.7731		4.9534	3.7731		-1.1803	-0.589132	6.02615
P05165	[R].AMGEQAVALAR.[A]	3.61021e+07	5.81375e+07		25.1056	25.793		7.24244	6.03417		7.24244	6.03417		-1.20827	-0.97021	6.25307
TGME49_264660-t26_1-p1	[K].TYTLVIPGLPAKEVK.[L]		98450176			26.5529			6.79409		-4.90117	6.79409		11.6953	8.96632	315.364
TGME49_264660-t26_1-p1	[R].MEAADEGGTVMR.[T]		65240016			25.9593			6.20045		-4.81125	6.20045		11.0117	8.96632	315.364
TGME49_264660-t26_1-p1	[R].GGMVEDPIGKPAAVPTCHPQESPEGIAAGTK.[S]		94103780			26.4877			6.72895		-4.78652	6.72895		11.5155	8.96632	315.364
P35580; P35749; P35579	[K].FDQLLAEEK.[SNT]	9529699	21031640		23.184	24.3261		5.32086	4.56726		5.32086	4.56726		-0.753601	0.301452	0.434198
P35579	[K].TDLLLEPYNK.[Y]	2.38151e+06	6782234		21.1834	22.6933		3.3203	2.93453		3.3203	2.93453		-0.385775	0.73069	10.7503
TGME49_264660-t26_1-p1	[R].CGLEFPKVDPPIDDPASQGQVYYGK.[S]	72674.9	103084904		16.1492	26.6193		-1.71397	6.86046		-1.71397	6.86046		8.57443	8.96632	315.364
TGME49_309600-t26_1-p1	[K].VNIVDEVAGPTNLGR.[L]	3728036	10778378		21.83	23.3616		3.96685	3.60284		3.96685	3.60284		-0.364008	4.20663	20.0047
TGME49_264660-t26_1-p1	[R].TAATGLRLPEMELLVDSVNR.[T]		91073552			26.4405			6.68173		-4.97825	6.68173		11.66	8.96632	315.364
O14950	[R].ELLTTMGDRFTDEEVDELYR.[E]		205914			17.6517			-2.10712		-4.85978	-2.10712		2.75267	-0.303026	0.264739
P35579	[K].GALALEEKR.[R]	5.01291e+06	19662355		22.2572	24.2289		4.39408	4.47013		4.39408	4.47013		0.0760568	0.73069	10.7503
TGME49_208740-t26_1-p1	[R].LDFTQLSSCIDGCGNPISCR.[G]		7.67299e+07			26.1933			6.43449		-4.91899	6.43449		11.3535	7.8449	71.4666
Q09666	[K].VDINAPDVDVQGPDWHLK.[M]	9.31263e+06	1.51823e+07		23.1508	23.8559		5.28762	4.09709		5.28762	4.09709		-1.19053	-0.726645	5.57644
P35579	[K].NKHEAMITDLEER.[L]	8.74662e+06	4.88348e+07		23.0603	25.5414		5.19715	5.78261		5.19715	5.78261		0.585451	0.73069	10.7503
TGME49_270240-t26_1-p1	[R].VQGSGDFDISFEVGR.[A]	96763.9	1.10203e+07		16.5622	23.3937		-1.30096	3.63486		-1.30096	3.63486		4.93582	8.3364	57.8661
TGME49_264660-t26_1-p1	[K].FLLGAAMTAEVR.[Q]	146873	2.90171e+07		17.1642	24.7904		-0.698928	5.0316		-0.698928	5.0316		5.73053	8.96632	315.364
P16401	[R].KATGPPVSELITK.[A]	4853999	7.47802e+06		22.2107	22.8342		4.3476	3.07543		4.3476	3.07543		-1.27218	-1.09558	2.95805
TGME49_264660-t26_1-p1	[K].KIEVIHGSEGARFECPVESVLLPEQAMSGDIR.[A]		106719386			26.6692			6.91045		-4.82498	6.91045		11.7354	8.96632	315.364
P0CG39; P60709; P63261	[K].QEYDESGPSIVHR.[K]	3.33443e+06	9.90638e+06		21.669	23.2399		3.80587	3.48113		3.80587	3.48113		-0.324744	0.224055	0.0899201
Q13885; P04350; P07437; P68371; Q9BVA1	[R].SGPFGQIFRPDNFVFGQSGAGNNWAK.[G]	3.58698e+06	10237985		21.7743	23.2874		3.9112	3.52863		3.9112	3.52863		-0.382571	2.29145	1.49259
Q9P2E9	[R].QLEEKEKLLATEQEDAAVAK.[S]	1.90811e+06	9350415		20.8637	23.1566		3.00057	3.3978		3.00057	3.3978		0.397229	-0.206122	0.612708
TGME49_221320-t26_1-p1	[R].LSVSSHQGSWLHTK.[A]	368514	2.70721e+07		18.4914	24.6903		0.628219	4.9315		0.628219	4.9315		4.30328	4.49644	165.425
Q13085	[K].VEVGTEVTDYR.[F]	5366978	9327923		22.3557	23.1531		4.49254	3.39432		4.49254	3.39432		-1.09821	-0.589132	6.02615
P02533; P13645; Q7Z3Y8; P08779	[K].VTMQNLNDR.[L]	25543816	38849248		24.6065	25.2114		6.74333	5.45258		6.74333	5.45258		-1.29075	-1.29075	#DIV/0!
P11498	[R].ELIPNIPFQMLLR.[G]	123390			16.9129			-0.950272			-0.950272	-5.0086		-4.05833	-0.233973	1.16286
P04264	[R].GGGGGGYGSGGSSYGSGGGSYGSGGGGGGGR.[G]	7.80172e+06	2.34711e+07		22.8954	24.4844		5.03222	4.72558		5.03222	4.72558		-0.306639	0.457421	1.91763
TGME49_208740-t26_1-p1	[R].ALDTMCQDAMDEECR.[K]	413209	6.13828e+07		18.6565	25.8713		0.793372	6.11253		0.793372	6.11253		5.31916	7.8449	71.4666
TGME49_264660-t26_1-p1	[K].LVHTPEDGDTTR.[T]		8.47859e+07			26.3373			6.57852		-4.774	6.57852		11.3525	8.96632	315.364
Q02978	[M].AATASAGAGGIDGKPR.[T]	837933	3.0949e+06		19.6765	21.5615		1.81334	1.80266		1.81334	1.80266		-0.0106715	0.268596	0.149374
P08670	[K].FADLSEAANR.[N]	1.08039e+06			20.0431			2.17998			2.17998	-5.02165		-7.20163	-0.510902	1.91921
TGME49_289130-t26_1-p1	[R].VSLLDASLK.[S]	2.2383e+06	3.78657e+06		21.094	21.8525		3.23084	2.09366		3.23084	2.09366		-1.13718	-1.13718	#DIV/0!
TGME49_270240-t26_1-p1	[K].TKELVEPTSKEAEEAR.[Q]		78044421			26.2178			6.45899		-4.97208	6.45899		11.4311	8.3364	57.8661
TGME49_221320-t26_1-p1	[R].LGGIPFGAIAVETR.[T]	555007	2.81156e+07		19.0821	24.7449		1.21901	4.98607		1.21901	4.98607		3.76706	4.49644	165.425
TGME49_208730-t26_1-p1	[R].LQQDLNAFCTTQFQK.[L]		82039227			26.2898			6.53101		-4.91925	6.53101		11.4503	7.44286	112.573
P13645	[R].AETECQNTEYQQLLDIK.[I]	1.81641e+07	6.44867e+07		24.1146	25.9425		6.25145	6.1837		6.25145	6.1837		-0.0677506	-0.443411	1.26269
P04264	[R].FSSCGGGGGSFGAGGGFGSR.[S]	5.14265e+06	4.83382e+07		22.2941	25.5267		4.43094	5.76786		4.43094	5.76786		1.33692	0.457421	1.91763
P11498	[K].KVMVANRGEIAIR.[V]	1.89974e+06	5389083		20.8574	22.3616		2.99423	2.60281		2.99423	2.60281		-0.391423	-0.233973	1.16286
Q13085	[R].FIIGSVSEDNSEDEISNLVK.[L]	7.78001e+06	16464155		22.8913	23.9728		5.0282	4.21403		5.0282	4.21403		-0.814175	-0.589132	6.02615
P35527	[R].HGVQELEIELQSQLSKK.[A]	1.27909e+07	5.16346e+07		23.6086	25.6218		5.74548	5.86303		5.74548	5.86303		0.117557	-0.011743	0.0282607
P16401; P16402; P10412; P16403; Q02539	[K].GTGASGSFK.[L]	3390265	5.2883e+06		21.693	22.3344		3.82983	2.57557		3.82983	2.57557		-1.25425	-0.836312	0.502528
TGME49_270240-t26_1-p1	[R].VPELPEVESFDEVGTGARR.[S]		51754592			25.6252			5.86638		-4.74922	5.86638		10.6156	8.3364	57.8661
TGME49_264660-t26_1-p1	[K].VYPPAASLIKPAK.[A]	28866.8	5.09411e+07		14.8171	25.6023		-3.04602	5.84353		-3.04602	5.84353		8.88954	8.96632	315.364
P35579	[K].QIATLHAQVADMK.[K]	6.71609e+06	32426113		22.6792	24.9507		4.81605	5.19185		4.81605	5.19185		0.375803	0.73069	10.7503
P35579	[M].AQQAADKYLYVDKNFINNPLAQADWAAK.[K]	23356524	1.09945e+08		24.4773	26.7122		6.61418	6.95341		6.61418	6.95341		0.339225	0.73069	10.7503
TGME49_221320-t26_1-p1	[K].IRDILSSLPESERR.[E]	438352	2.08797e+07		18.7417	24.3156		0.878592	4.5568		0.878592	4.5568		3.67821	4.49644	165.425
P62987; P62979	[K].TITLEVEPSDTIENVK.[A]	2918913	28705054		21.477	24.7748		3.61386	5.016		3.61386	5.016		1.40214	1.79832	0.774422
TGME49_270240-t26_1-p1	[K].ELVEPTSKEAEEAR.[Q]		7.89856e+07			26.2351			6.47629		-5.02497	6.47629		11.5013	8.3364	57.8661
TGME49_310780-t26_1-p1	[R].DSSSSESTVTPADEAASESEEGDKTSR.[K]		2.4969e+07			24.5736			4.81484		-5.00414	4.81484		9.81898	6.70973	16.6254
P29590	[R].ELLEAVDAR.[Y]		69851632			26.0578			6.29899		-4.81013	6.29899		11.1091	11.1091	#DIV/0!
P35579	[R].ALEEAMEQKAELER.[L]	18615838	62003724		24.15	25.8859		6.28689	6.12705		6.28689	6.12705		-0.159836	0.73069	10.7503
TGME49_264660-t26_1-p1	[K].CRQPDPLQHETCTVR.[V]		87657612			26.3854			6.62658		-5.02868	6.62658		11.6553	8.96632	315.364
TGME49_269690-t26_1-p1	[R].KFLLLQEEHDRQTDQLVSELR.[L]		73415865			26.1296			6.37079		-4.85676	6.37079		11.2275	7.32916	90.4791
Q13085	[R].HLEVQILADQYGNAISLFGR.[D]	1.61733e+06	10817113		20.6252	23.3668		2.76204	3.60801		2.76204	3.60801		0.84597	-0.589132	6.02615
Q13085	[R].LTFLVAQK.[D]	16448051	30468458		23.9714	24.8608		6.10827	5.10201		6.10827	5.10201		-1.00626	-0.589132	6.02615
Q13085	[R].QLKDNTCVVEFQFMLPTSHPNR.[G]	8.21137e+06	19154861		22.9692	24.1912		5.10605	4.43241		5.10605	4.43241		-0.673645	-0.589132	6.02615
TGME49_221320-t26_1-p1	[R].FFGRDPNAGDRIDFINEDYLPIQR.[H]	1.54965e+06	20312641		20.5635	24.2759		2.70038	4.51708		2.70038	4.51708		1.8167	4.49644	165.425
P67936	[K].LVILEGELERAEER.[A]		208268			17.6681			-2.09072		-4.88331	-2.09072		2.79259	0.496985	0.995228
P35579	[R].LEVNLQAMK.[A]	9189228	34045868		23.1315	25.021		5.26837	5.26218		5.26837	5.26218		-0.00619599	0.73069	10.7503
P08670; P07196; Q16352	[RK].EYQDLLNVK.[M]	928313	2.29349e+06		19.8243	21.1291		1.96111	1.37031		1.96111	1.37031		-0.590799	-0.590799	#DIV/0!
TGME49_215220-t26_1-p1	[NK].ASVAFQGDDAR.[V]		95199144			26.5044			6.74565		-4.83815	6.74565		11.5838	6.41312	37.8862
P35579	[K].KVIQYLAYVASSHK.[S]	9.42814e+06	5.00617e+07		23.1685	25.5772		5.3054	5.8184		5.3054	5.8184		0.513001	0.73069	10.7503
P67936	[K].IQALQQQADEAEDR.[A]	54053.9			15.7221			-2.14103			-2.14103	-4.97859		-2.83756	0.496985	0.995228
P35579	[K].EQADFAIEALAK.[A]	5.24209e+06	2.11652e+07		22.3217	24.3352		4.45857	4.57639		4.45857	4.57639		0.117823	0.73069	10.7503
TGME49_251540-t26_1-p1	[R].TQMCLVSGR.[N]		74062552			26.1422			6.38344		-4.8943	6.38344		11.2777	7.29329	34.8344
TGME49_264660-t26_1-p1	[K].GACIYKGPVAESK.[L]		64116812			25.9342			6.1754		-4.94465	6.1754		11.1201	8.96632	315.364
P05165	[K].YSSAGTVEFLVDSK.[K]	2.42316e+07	4.89443e+07		24.5304	25.5446		6.66724	5.78584		6.66724	5.78584		-0.881406	-0.97021	6.25307
P10412	[M].SETAPAAPAAPAPAEK.[T]	3.04172e+06	2.16428e+06		21.5365	21.0455		3.67332	1.28666		3.67332	1.28666		-2.38666	-0.993234	1.22925
P11498	[K].ASPSPTDPVVPAVPIGPPPAGFRDILLR.[E]	11458402	198946		23.4499	17.602		5.58676	-2.15679		5.58676	-2.15679		-7.74355	-0.233973	1.16286
TGME49_288650-t26_1-p1	[R].LMLSTSAFSFQAK.[I]		58682284			25.8064			6.04762		-5.02522	6.04762		11.0728	8.76347	51.1755
P35527	[R].LASYLDKVQALEEANNDLENK.[I]	9.36655e+06	2.59021e+07		23.1591	24.6266		5.29595	4.86777		5.29595	4.86777		-0.428181	-0.011743	0.0282607
TGME49_200360-t26_1-p1	[R].LASLVLATFGGVR.[F]		47964312			25.5155			5.75666		-4.80337	5.75666		10.56	6.56598	5.10631
P35579	[K].RQLEEAEEEAQR.[A]	3031645	1.14055e+07		21.5317	23.4432		3.66853	3.68442		3.66853	3.68442		0.0158925	0.73069	10.7503
P11498	[K].IAPYVAHNFSK.[L]	10183386	30628766		23.2797	24.8684		5.41657	5.10958		5.41657	5.10958		-0.30699	-0.233973	1.16286
Q13085	[R].FGGNKVIEK.[V]	2.47638e+07	62664137		24.5617	25.9011		6.69859	6.14234		6.69859	6.14234		-0.556253	-0.589132	6.02615
Q8TCJ2	[K].HLEEAFTSEHWLVR.[I]	8.97931e+06	1.49744e+07		23.0982	23.836		5.23503	4.0772		5.23503	4.0772		-1.15784	0.594853	0.494432
P04264	[K].QISNLQQSISDAEQR.[G]	7.71467e+06	2.55459e+07		22.8792	24.6066		5.01603	4.84779		5.01603	4.84779		-0.168246	0.457421	1.91763
Q16778; Q5QNW6	[R].LLLPGELAK.[H]	5716949	7.06307e+06		22.4468	22.7519		4.58367	2.99306		4.58367	2.99306		-1.59061	0.893673	0.540345
P14136; P08670; P04259; P02538; P78386; P48668; Q9NSB2; P12035; O43790; Q8N1N4; P13647	[R].FLEQQNK.[AIVLM]	3.31988e+06	1.13272e+07		21.6627	23.4333		3.79956	3.67449		3.79956	3.67449		-0.125068	-0.125068	#DIV/0!
P16401	[K].ALAAGGYDVEK.[N]	1.71398e+06	1.87344e+06		20.7089	20.8373		2.84578	1.07846		2.84578	1.07846		-1.76732	-1.09558	2.95805
Q9NWB6	[R].ILEENNRK.[I]	648994	1.13808e+06		19.3078	20.1182		1.44471	0.359368		1.44471	0.359368		-1.08534	-1.08322	2.23368
TGME49_264660-t26_1-p1	[K].YTFTVPHLPAEQQQVCFMCVMDRDTSR.[S]		45096276			25.4265			5.66771		-4.76863	5.66771		10.4363	8.96632	315.364
P35580; P35749; P35579	[R].TVGQLYK.[E]	1.87705e+06	8.07666e+06		20.84	22.9453		2.9769	3.18653		2.9769	3.18653		0.209632	0.301452	0.434198
TGME49_264660-t26_1-p1	[R].LPEMELLVDSVNR.[T]		3.41122e+07			25.0238			5.26498		-5.03591	5.26498		10.3009	8.96632	315.364
TGME49_284190-t26_1-p1	[R].RFYAPFEATATVK.[N]	493456	2.64757e+07		18.9126	24.6582		1.04942	4.89937		1.04942	4.89937		3.84995	4.43623	51.3775
TGME49_264660-t26_1-p1	[R].FICPEGSYVFPEYATSTDK.[G]		5.71449e+07			25.7681			6.00932		-4.87798	6.00932		10.8873	8.96632	315.364
TGME49_221320-t26_1-p1	[R].EVAFTPTKAPYDVR.[H]	298892	1.77567e+07		18.1893	24.0819		0.326125	4.32306		0.326125	4.32306		3.99694	4.49644	165.425
TGME49_221320-t26_1-p1	[K].FGSQIVDALR.[T]	184780	16620106		17.4955	23.9864		-0.367687	4.22763		-0.367687	4.22763		4.59531	4.49644	165.425
P11277	[K].LLTSQDVSYDEAR.[N]	861770	759505		19.7169	19.5347		1.8538	-0.224099		1.8538	-0.224099		-2.0779	-2.0779	#DIV/0!
TGME49_208730-t26_1-p1	[K].KPVVSVPKPATLDGK.[A]	146475	5.18674e+07		17.1603	25.6283		-0.702844	5.86952		-0.702844	5.86952		6.57237	7.44286	112.573
P35579	[R].QKHSQAVEELAEQLEQTK.[R]	4.4497e+06	2.28067e+07		22.0853	24.443		4.22214	4.68416		4.22214	4.68416		0.462022	0.73069	10.7503
TGME49_269690-t26_1-p1	[R].RLEVEVANK.[Q]	26455	61406340		14.6913	25.8719		-3.17189	6.11308		-3.17189	6.11308		9.28497	7.32916	90.4791
TGME49_308970-t26_1-p1	[R].YKPPTHDFGDAVVPFIAR.[G]		4.35472e+07			25.3761			5.61728		-4.99485	5.61728		10.6121	6.77197	21.6788
Q13085	[R].IIEFVPTK.[T]	11412481	16620195		23.4441	23.9864		5.58097	4.22763		5.58097	4.22763		-1.35334	-0.589132	6.02615
P04264	[R].MSGECAPNVSVSVSTSHTTISGGGSR.[G]	2565166	2.54738e+07		21.2906	24.6025		3.42748	4.84371		3.42748	4.84371		1.41623	0.457421	1.91763
P13645	[K].QSLEASLAETEGR.[Y]	1.41038e+07	4.12024e+07		23.7496	25.2962		5.88644	5.53743		5.88644	5.53743		-0.349018	-0.443411	1.26269
Q13085	[K].DVDDGLQAAEEVGYPVMIK.[A]	8.97321e+06	19982155		23.0972	24.2522		5.23405	4.49341		5.23405	4.49341		-0.740644	-0.589132	6.02615
P35527	[K].STMQELNSR.[L]	17610216	4.85487e+07		24.0699	25.5329		6.20677	5.77413		6.20677	5.77413		-0.432641	-0.011743	0.0282607
P67936	[M].AGLNSLEAVK.[R]	160365			17.291			-0.572136			-0.572136	-5.0553		-4.48316	0.496985	0.995228
P21291	[K].GLESTTLADKDGEIYCK.[G]	297769	724801		18.1838	19.4672		0.320695	-0.291575		0.320695	-0.291575		-0.61227	1.68276	2.79259
TGME49_221320-t26_1-p1	[R].DIFDQATVK.[S]	598762	24331534		19.1916	24.5363		1.32848	4.77752		1.32848	4.77752		3.44904	4.49644	165.425
P0DPH8; Q9NY65; TGME49_316400-t26_1-p1; Q9BQE3	[R].TIQFVDWCPTGFK.[VC]	1.44163e+06	10720740		20.4593	23.3539		2.59613	3.5951		2.59613	3.5951		0.998968	0.947053	0.402698
P04264	[K].SDQSRLDSELK.[N]	1.19781e+07	45549950		23.5139	25.4409		5.65076	5.68215		5.65076	5.68215		0.0313913	0.457421	1.91763
TGME49_264660-t26_1-p1	[K].TFVGTGYK.[Y]		61069996			25.864			6.10516		-4.78651	6.10516		10.8917	8.96632	315.364
TGME49_221320-t26_1-p1	[R].FSFEVSR.[T]	431385	18178478		18.7186	24.1157		0.855476	4.35693		0.855476	4.35693		3.50145	4.49644	165.425
P16402; P10412; P16403; Q02539	[K].ALAAAGYDVEKNNSR.[I]	1.6676e+07	26773383		23.9913	24.6743		6.12813	4.9155		6.12813	4.9155		-1.21263	-3.30747	2.82593
TGME49_258870-t26_1-p1	[R].VAVDQFVIVR.[G]		38055380			25.1816			5.4228		-4.7507	5.4228		10.1735	7.22746	67.7578
TGME49_312420-t26_1-p1	[R].VVCTFVDQLK.[H]		61389780			25.8715			6.1127		-4.99656	6.1127		11.1093	6.94897	89.8267
P62861	[R].FVNVVPTFGK.[K]	5.15494e+06	5852800		22.2975	22.4807		4.43439	2.7219		4.43439	2.7219		-1.71249	-1.4318	1.35639
Q96RQ3	[K].KLGEAAVR.[A]	10071678	19226130		23.2638	24.1966		5.40066	4.43777		5.40066	4.43777		-0.962896	-0.634115	2.94943
TGME49_218560-t26_1-p1	[R].RVTNAEEVADAYRQVVNEVK.[G]	3.22839e+06	7319610		21.6224	22.8033		3.75925	3.04454		3.75925	3.04454		-0.71471	4.59863	121.982
TGME49_264660-t26_1-p1	[R].VPSLPLEETKLCYTCVSEVDPAKK.[C]		66380370			25.9843			6.22545		-4.76355	6.22545		10.989	8.96632	315.364
P16402; P10412; P16403	[K].ASGPPVSELITK.[A]	7.10759e+06	8952862		22.7609	23.0939		4.89779	3.33512		4.89779	3.33512		-1.56267	-1.58594	1.52825
P11498	[R].VRTHDLK.[K]	3.3139e+06	8.33322e+06		21.6601	22.9904		3.79696	3.23164		3.79696	3.23164		-0.565316	-0.233973	1.16286
P05165	[R].INGWAVECR.[V]	33054192	48178764		24.9783	25.5219		7.11519	5.76309		7.11519	5.76309		-1.3521	-0.97021	6.25307
TGME49_264660-t26_1-p1	[R].FVCPDDSSVFPEIDGEADPASGKVYR.[M]		1.12187e+08			26.7413			6.98253		-4.79601	6.98253		11.7785	8.96632	315.364
P16401	[M].SETAPAETATPAPVEK.[S]	3663223	4.36744e+06		21.8047	22.0584		3.94154	2.29956		3.94154	2.29956		-1.64199	-1.09558	2.95805
Q13085	[R].LTFLVAQKDFR.[K]	18162874	45015366		24.1145	25.4239		6.25135	5.66511		6.25135	5.66511		-0.586235	-0.589132	6.02615
TGME49_221320-t26_1-p1	[R].MFNFLASDGFDESR.[I]	340630	15252942		18.3778	23.8626		0.514709	4.10378		0.514709	4.10378		3.58908	4.49644	165.425
P05165	[K].FLSDVYPDGFK.[G]	7.55261e+06	8.25135e+06		22.8485	22.9762		4.9854	3.2174		4.9854	3.2174		-1.768	-0.97021	6.25307
P60709; P62736; Q562R1; P68032; P63261	[R].DLTDYLMK.[I]	5.78413e+06	31999574		22.4637	24.9315		4.60053	5.17275		4.60053	5.17275		0.57222	0.564134	0.629801
P35579	[R].ALEEAMEQK.[A]	7923686	26966106		22.9177	24.6846		5.0546	4.92584		5.0546	4.92584		-0.128757	0.73069	10.7503
P35579	[K].MQQNIQELEEQLEEEESAR.[Q]	10904602	40302379		23.3784	25.2644		5.51529	5.50556		5.51529	5.50556		-0.00973225	0.73069	10.7503
TGME49_221320-t26_1-p1	[R].LKAELLQLPSTSK.[A]	425025	19844420		18.6972	24.2422		0.83405	4.48343		0.83405	4.48343		3.64938	4.49644	165.425
P08670	[K].NLQEAEEWYK.[S]	4.47706e+06	8522311		22.0941	23.0228		4.23098	3.26401		4.23098	3.26401		-0.966967	-0.510902	1.91921
P35579	[R].GDLPFVVPR.[R]	7.20718e+06	17592554		22.781	24.0685		4.91786	4.30966		4.91786	4.30966		-0.608203	0.73069	10.7503
TGME49_203310-t26_1-p1	[R].REPLETEPDEQEEVHFR.[K]		2.16495e+07			24.3678			4.60903		-4.81547	4.60903		9.4245	6.282	22.5389
TGME49_264660-t26_1-p1	[K].AESVAKPAGPICSLGYSPGSEK.[T]		42480803			25.3403			5.58151		-4.97852	5.58151		10.56	8.96632	315.364
Q96RQ3	[R].IVRSEQEFQEQLESARR.[E]	4.34731e+07	8.48337e+07		25.3736	26.3381		7.51048	6.57934		7.51048	6.57934		-0.931146	-0.634115	2.94943
P08670	[R].ETNLDSLPLVDTHSK.[R]	1.18063e+06	1.72639e+06		20.1711	20.7193		2.30799	0.960525		2.30799	0.960525		-1.34746	-0.510902	1.91921
TGME49_258870-t26_1-p1	[R].SLAEEPLDGQQAAAR.[E]		45826356			25.4497			5.69087		-5.00489	5.69087		10.6958	7.22746	67.7578
P02533; P13645; P19012; Q04695; P35527; P08779	[R].LASYLDK.[V]	9906955	25772398		23.24	24.6193		5.37687	4.86052		5.37687	4.86052		-0.516347	-0.516347	#DIV/0!
P11498	[K].KAYVEANQMLGDLIKVTPSSK.[I]	2.56584e+06	1.13332e+07		21.291	23.4341		3.42786	3.67525		3.42786	3.67525		0.247393	-0.233973	1.16286
P35908	[R].GFSSGSAVVSGGSR.[R]	12097184	11613437		23.5282	23.4693		5.66503	3.71049		5.66503	3.71049		-1.95454	-0.71541	2.88937
TGME49_208730-t26_1-p1	[K].TIAENIAFCSPFQK.[A]	779884	5.59002e+07		19.5729	25.7364		1.70976	5.97755		1.70976	5.97755		4.26779	7.44286	112.573
P35579	[R].QRYEILTPNSIPK.[G]	5.67581e+06	30060004		22.4364	24.8413		4.57325	5.08254		4.57325	5.08254		0.509288	0.73069	10.7503
TGME49_221620-t26_1-p1; Q13885; TGME49_266960-t26_1-p1; P07437; P68371; Q9BVA1	[K].EVDEQMLNVQNK.[N]	2.26141e+06	9917806		21.1088	23.2416		3.24565	3.48279		3.24565	3.48279		0.237135	0.237135	#DIV/0!
Q13085	[K].LLETESFQMNR.[I]	10599782	3.27274e+07		23.3375	24.964		5.47439	5.2052		5.47439	5.2052		-0.269196	-0.589132	6.02615
TGME49_221320-t26_1-p1	[R].YLVPDKGQVK.[K]	344218	1.53877e+07		18.393	23.8753		0.529822	4.11648		0.529822	4.11648		3.58666	4.49644	165.425
P13645; P13646	[R].QSVEADINGLR.[R]	1.56931e+07	32010692		23.9036	24.9321		6.04049	5.17325		6.04049	5.17325		-0.86724	-0.515127	0.212868
P35579	[K].LKNKHEAMITDLEER.[L]	5.19917e+06	3.09382e+07		22.3098	24.8829		4.44671	5.12409		4.44671	5.12409		0.677378	0.73069	10.7503
P35527	[R].QFSSSYLSR.[S]	3.70391e+06	38147473		21.8206	25.1851		3.95748	5.42628		3.95748	5.42628		1.46881	-0.011743	0.0282607
TGME49_284190-t26_1-p1	[K].TLLDEVGPEGFAR.[V]	292612	18677458		18.1586	24.1548		0.29549	4.396		0.29549	4.396		4.10051	4.43623	51.3775
TGME49_244120-t26_1-p1	[R].RVVALEADKHSASSASR.[F]	512663	1.1377e+06		18.9677	20.1177		1.10451	0.358885		1.10451	0.358885		-0.745627	1.79903	5.69899
P35527	[R].QEYEQLIAK.[N]	5.66578e+06	10766853		22.4338	23.3601		4.5707	3.60129		4.5707	3.60129		-0.969409	-0.011743	0.0282607
P35579	[R].IMGIPEEEQMGLLR.[V]	7.46436e+06	51682256		22.8316	25.6232		4.96845	5.86437		4.96845	5.86437		0.895918	0.73069	10.7503
TGME49_221320-t26_1-p1	[R].LDALDPNTQAYLALPR.[L]	173164	9.56111e+06		17.4018	23.1887		-0.461361	3.42995		-0.461361	3.42995		3.89131	4.49644	165.425
P61247	[R].KTSYAQHQQVR.[Q]	1.61189e+06	9.82798e+06		20.6203	23.2285		2.75718	3.46966		2.75718	3.46966		0.712483	0.209394	0.345511
TGME49_264660-t26_1-p1	[R].GWCDLSKGPSSLEK.[F]	172252	6.87395e+07		17.3942	26.0346		-0.468979	6.27584		-0.468979	6.27584		6.74482	8.96632	315.364
P12236; P05141; P12235	[K].LLLQVQHASK.[Q]	2296202	7.33443e+06		21.1308	22.8063		3.26768	3.04745		3.26768	3.04745		-0.220225	0.801427	0.592811
Q13085	[K].ATLVDHGIRR.[L]	2.2701e+07	51890855		24.4363	25.629		6.57311	5.87018		6.57311	5.87018		-0.702937	-0.589132	6.02615
P35908	[R].YLDGLTAER.[T]	1.835e+07	2.89386e+07		24.1293	24.7865		6.26614	5.02769		6.26614	5.02769		-1.23845	-0.71541	2.88937
TGME49_310780-t26_1-p1	[K].KGVLTGLGVAATLAAAAAAAK.[A]		2.01913e+06			20.9453			1.1865		-5.01265	1.1865		6.19916	6.70973	16.6254
TGME49_264660-t26_1-p1	[K].EVAVGVTLTVPASIVK.[Q]		1.23247e+07			23.555			3.79625		-4.7939	3.79625		8.59014	8.96632	315.364
TGME49_264660-t26_1-p1	[K].LCYTCVSEVDPAKK.[C]		36967456			25.1398			5.38095		-4.9366	5.38095		10.3176	8.96632	315.364
TGME49_254720-t26_1-p1	[R].MGPSDISTHVR.[G]		52644818			25.6498			5.89099		-4.91368	5.89099		10.8047	6.80814	13.0784
P0DPH8; Q9BQE3; P68366	[R].IHFPLATYAPVISAEK.[A]	2.78727e+06	1.08287e+07		21.4104	23.3684		3.54728	3.60956		3.54728	3.60956		0.0622748	0.0622748	#DIV/0!
Q9Y608	[R].YKTAAENAEKVEDELK.[A]	37166.1	487300		15.1817	18.8945		-2.68144	-0.864349		-2.68144	-0.864349		1.81709	1.25917	2.07035
O00763	[K].IYVAANSGAR.[I]	1.36551e+06	2.10737e+06		20.381	21.007		2.51787	1.24821		2.51787	1.24821		-1.26966	-1.13581	6.93008
P35579	[K].LQEMEGTVK.[S]	11022373	45097888		23.3939	25.4266		5.53079	5.66776		5.53079	5.66776		0.136965	0.73069	10.7503
P07305	[K].VGENADSQIK.[L]	2.06353e+06	2688723		20.9767	21.3585		3.11354	1.59969		3.11354	1.59969		-1.51385	-1.66094	2.95564
TGME49_250710-t26_1-p1	[R].IDEQQANYEQR.[Q]		168873			17.3656			-2.39322		-4.93199	-2.39322		2.53877	0.174446	0.238619
TGME49_264660-t26_1-p1	[K].ASVFAVR.[K]		54580616			25.7019			5.94309		-4.88254	5.94309		10.8256	8.96632	315.364
TGME49_258870-t26_1-p1	[R].CTVGGGYLPVR.[L]		48916072			25.5438			5.78501		-4.77308	5.78501		10.5581	7.22746	67.7578
Q05639; P68104	[K].THINIVVIGHVDSGK.[S]	620380	3.85644e+06		19.2428	21.8788		1.37965	2.12004		1.37965	2.12004		0.740388	1.24977	1.47858
TGME49_208730-t26_1-p1	[K].AVTSAIIQESK.[S]		59217928			25.8195			6.06073		-4.95177	6.06073		11.0125	7.44286	112.573
TGME49_264660-t26_1-p1	[K].TYTFKVPALPSTETK.[L]		60159262			25.8423			6.08348		-4.97938	6.08348		11.0629	8.96632	315.364
Q13085	[R].TTVEYLIK.[L]	11466842	36389364		23.451	25.117		5.58783	5.35821		5.58783	5.35821		-0.229611	-0.589132	6.02615
TGME49_215910-t26_1-p1	[R].SACIVHLR.[T]	14823649	51557232		23.8214	25.6197		5.95826	5.86087		5.95826	5.86087		-0.097386	5.1975	104.681
P35579	[R].LTEMETLQSQLMAEK.[L]	6.76878e+06	2.70707e+07		22.6905	24.6902		4.82732	4.93143		4.82732	4.93143		0.104106	0.73069	10.7503
Q13085	[R].VDWQENDFSK.[R]	25561732	37696108		24.6075	25.1679		6.74434	5.40911		6.74434	5.40911		-1.33523	-0.589132	6.02615
A6NHL2; Q9BQE3; P68366	[K].YMACCLLYR.[G]	2193500	8746575		21.0648	23.0603		3.20166	3.30149		3.20166	3.30149		0.0998234	0.442625	0.18172
P35749; P35579	[KR].QLLQANPILEAFGNAK.[T]	168250			17.3602			-0.502894			-0.502894	-4.92926		-4.42636	-0.550858	0.790977
P05165	[K].KNFYFLEMNTR.[L]	17316133	42239118		24.0456	25.3321		6.18247	5.57328		6.18247	5.57328		-0.609197	-0.97021	6.25307
TGME49_269690-t26_1-p1	[R].LLTDAHVGIETLTDRVHTMSQHVFK.[L]		3.61178e+07			25.1062			5.34741		-4.87539	5.34741		10.2228	7.32916	90.4791
O43707	[R].ETTDTDTADQVIASFK.[V]	7.72893e+06	3.79514e+07		22.8818	25.1777		5.0187	5.41885		5.0187	5.41885		0.400155	2.13636	18.3776
P61353	[K].NIDDGTSDRPYSHALVAGIDRYPR.[K]	134020	2.9809e+06		17.0321	21.5073		-0.831051	1.74852		-0.831051	1.74852		2.57957	1.33974	1.25509
TGME49_288650-t26_1-p1	[K].RATYIPVSMYLSTDPTLTHEYEAAK.[T]	98345.6	4.05738e+07		16.5856	25.274		-1.27757	5.51524		-1.27757	5.51524		6.79281	8.76347	51.1755
P11498	[R].TRLTSDSVK.[L]	1.2463e+07	3.21492e+07		23.5711	24.9383		5.70801	5.17948		5.70801	5.17948		-0.528529	-0.233973	1.16286
Q13885; Q9BVA1	[R].YLTVAAIFR.[G]	159184	585411		17.2803	19.1591		-0.582807	-0.599709		-0.582807	-0.599709		-0.0169017	0.908156	1.00722
TGME49_269690-t26_1-p1	[R].KLVTLFLGDEVR.[T]		55617450			25.729			5.97023		-4.92551	5.97023		10.8957	7.32916	90.4791
TGME49_264660-t26_1-p1	[R].DVMNSCGVLIDVSSNSMTR.[L]	8568348	3.71635e+07		23.0306	25.1474		5.16745	5.38858		5.16745	5.38858		0.221136	8.96632	315.364
P35908	[R].SLVGLGGTK.[S]	16929276	24472282		24.013	24.5446		6.14988	4.78585		6.14988	4.78585		-1.36403	-0.71541	2.88937
TGME49_232800-t26_1-p1	[K].GGSASEPVAAVPSSSVSSGGSSR.[A]	11014744	27089196		23.3929	24.6912		5.52979	4.93241		5.52979	4.93241		-0.597379	-0.597379	#DIV/0!
TGME49_284190-t26_1-p1	[R].AAIPGGAGSIAGAPEDLDLR.[I]	250293	2.10934e+07		17.9333	24.3303		0.0701196	4.57149		0.0701196	4.57149		4.50137	4.43623	51.3775
Q16643	[K].KSESEVEEAAAIIAQRPDNPR.[E]	125427	1.01293e+06		16.9365	19.9501		-0.926656	0.191301		-0.926656	0.191301		1.11796	0.264121	0.474067
Q9P0K7	[R].KSDTNEWNKNDDR.[L]	4280589	12206463		22.0294	23.5411		4.16624	3.78234		4.16624	3.78234		-0.383896	0.32721	0.434694
P24844; O14950	[R].DGFIDKEDLHDMLASLGK.[N]	77064	1.37062e+06		16.2338	20.3864		-1.62937	0.627593		-1.62937	0.627593		2.25696	0.0637375	0.0411877
TGME49_258870-t26_1-p1	[R].GGGVQEFVK.[A]		32618014			24.9592			5.20037		-4.91151	5.20037		10.1119	7.22746	67.7578
TGME49_221320-t26_1-p1	[R].GGSWVVVDPTINLQK.[M]	271542	14972278		18.0508	23.8358		0.187679	4.07699		0.187679	4.07699		3.88931	4.49644	165.425
P35579	[K].VKVNKDDIQK.[M]	2.53502e+06	1.09732e+07		21.2736	23.3875		3.41043	3.62869		3.41043	3.62869		0.218259	0.73069	10.7503
TGME49_275470-t26_1-p1	[R].SAAAAPTVETVPR.[V]	1.23838e+06	3.66859e+07		20.24	25.1287		2.37688	5.36992		2.37688	5.36992		2.99304	6.07631	22.9466
TGME49_264660-t26_1-p1	[K].GTKAESVAKPAGPICSLGYSPGSEK.[T]		65735138			25.9702			6.21136		-5.03837	6.21136		11.2497	8.96632	315.364
TGME49_219810-t26_1-p1	[R].GPLFQPATHEYVSALKSDWK.[V]	9316433	18305010		23.1513	24.1257		5.28821	4.36694		5.28821	4.36694		-0.921271	5.86287	51.3246
TGME49_221320-t26_1-p1	[K].IFEEAPPTTVVPPHTMKEMEK.[A]	9379902	1.62654e+07		23.1611	23.9553		5.298	4.1965		5.298	4.1965		-1.1015	4.49644	165.425
P13645	[K].IKEWYEK.[H]	11549581	28871671		23.4613	24.7832		5.5982	5.02435		5.5982	5.02435		-0.573846	-0.443411	1.26269
Q13885; Q13509; P04350; Q9BUF5; P07437; P68371; Q9BVA1	[K].LAVNMVPFPR.[L]	1.89383e+06	11426026		20.8529	23.4458		2.98973	3.68702		2.98973	3.68702		0.697287	0.477052	0.434732
P35579	[R].EKQLAAENR.[L]	4.17646e+06	1.46134e+07		21.9938	23.8008		4.13071	4.04199		4.13071	4.04199		-0.0887219	0.73069	10.7503
TGME49_208730-t26_1-p1	[R].WIYCSSFQR.[S]		50770860			25.5975			5.8387		-4.74641	5.8387		10.5851	7.44286	112.573
TGME49_260520-t26_1-p1	[R].IGAAQRPDATLPDLVTAR.[V]		59199750			25.8191			6.06029		-4.99011	6.06029		11.0504	7.25107	39.8085
P35579	[K].VKLQEMEGTVK.[S]	5.36194e+06	28186424		22.3543	24.7485		4.49118	4.9897		4.49118	4.9897		0.498515	0.73069	10.7503
TGME49_221320-t26_1-p1	[R].LRVDQIEVK.[M]	328486	18649462		18.3255	24.1526		0.462333	4.39383		0.462333	4.39383		3.9315	4.49644	165.425
TGME49_264660-t26_1-p1	[K].GNECIFAGPRENLQSLVPGATLR.[M]	110345	77906728		16.7517	26.2152		-1.11148	6.45645		-1.11148	6.45645		7.56792	8.96632	315.364
P11498	[R].VRTHDLKK.[I]	3443137	7.88959e+06		21.7153	22.9115		3.85215	3.15272		3.85215	3.15272		-0.699434	-0.233973	1.16286
P35580	[K].IGQLEEQLEQEAK.[E]	2.80191e+06	1.4387e+07		21.418	23.7783		3.55484	4.01946		3.55484	4.01946		0.464625	0.981602	13.0947
P36578	[M].ACARPLISVYSEK.[G]	234575	1.11815e+06		17.8397	20.0927		-0.023447	0.333886		-0.023447	0.333886		0.357333	0.906367	3.4276
TGME49_208740-t26_1-p1	[K].CVDNCGNLMK.[C]		59640040			25.8298			6.07098		-4.88338	6.07098		10.9544	7.8449	71.4666
P38159	[M].VEADRPGK.[L]	1.90029e+06	7.96956e+06		20.8578	22.9261		2.99465	3.16727		2.99465	3.16727		0.17262	-3.53801	2.27268
TGME49_264660-t26_1-p1	[R].VPSLPLEETK.[L]		35511788			25.0818			5.323		-4.77697	5.323		10.1	8.96632	315.364
Q05682	[K].STHQAAIVSK.[I]	1.55138e+06	3.43653e+06		20.5651	21.7125		2.70198	1.95372		2.70198	1.95372		-0.748262	0.371437	0.780871
TGME49_208730-t26_1-p1	[R].CYEESIMNTTTK.[G]	472488	49167056		18.8499	25.5512		0.98678	5.79239		0.98678	5.79239		4.80561	7.44286	112.573
P60709; P63261	[K].DLYANTVLSGGTTMYPGIADR.[M]	5.24033e+06	2.79251e+07		22.3212	24.7351		4.45809	4.97626		4.45809	4.97626		0.518171	2.57669	3.94991
Q13085	[R].GNIPTLNR.[M]	13717153	22303224		23.7095	24.4107		5.84634	4.65195		5.84634	4.65195		-1.19439	-0.589132	6.02615
TGME49_284190-t26_1-p1	[K].ELGITSVGIYSQEDSQALHR.[Q]	218252	1.64688e+07		17.7356	23.9732		-0.127503	4.21443		-0.127503	4.21443		4.34193	4.43623	51.3775
TGME49_221320-t26_1-p1	[R].LAAVHVPQVNK.[S]	220338	21126588		17.7494	24.3326		-0.113781	4.57376		-0.113781	4.57376		4.68754	4.49644	165.425
P05165	[R].RAMGEQAVALAR.[A]	24209225	46027911		24.5291	25.456		6.66591	5.69721		6.66591	5.69721		-0.968708	-0.97021	6.25307
P04350; P07437; P68371	[R].YLTVAAVFR.[G]	2.3934e+06	8925360		21.1906	23.0895		3.32749	3.33068		3.32749	3.33068		0.0031902	3.70906	2.37076
TGME49_208740-t26_1-p1	[K].VAMPGMDEWIDKR.[K]		37679744			25.1673			5.40849		-4.95076	5.40849		10.3592	7.8449	71.4666
P02461	[R].GGLGSPGPK.[G]	1.75011e+06	3.08098e+06		20.739	21.555		2.87588	1.79616		2.87588	1.79616		-1.07972	1.22724	2.00351
TGME49_264660-t26_1-p1	[R].TYTLTAPKLPEEDVKLCYLCVR.[N]		90604348			26.4331			6.67428		-4.76192	6.67428		11.4362	8.96632	315.364
Q96RQ3	[K].TFQVLGNLYSEGDCTYLK.[C]	2.01742e+07	1.57134e+07		24.266	23.9055		6.40287	4.14669		6.40287	4.14669		-2.25618	-0.634115	2.94943
P04264	[R].LRSEIDNVKK.[Q]	6.27107e+06	34770740		22.5803	25.0514		4.71714	5.29257		4.71714	5.29257		0.575431	0.457421	1.91763
P60709; P62736; P68032; P63261	[R].HQGVMVGMGQKDSYVGDEAQSK.[R]	8.13053e+06	50374122		22.9549	25.5862		5.09178	5.82738		5.09178	5.82738		0.7356	0.684922	0.851629
TGME49_240060-t26_1-p1	[R].SSWQPTGQPLPQR.[L]		51742216			25.6248			5.86604		-4.89469	5.86604		10.7607	7.1281	50.5716
TGME49_258458-t26_1-p1	[R].HLLTLEYHR.[A]		2.80199e+06			21.418			1.65922		-4.76802	1.65922		6.42724	4.64276	8.35248
TGME49_221320-t26_1-p1	[R].DSVSSAEMFSSDPVER.[E]	307542	13461266		18.2304	23.6823		0.367285	3.92351		0.367285	3.92351		3.55623	4.49644	165.425
O15075	[R].TIYTIDGLKK.[I]	3.3271e+06	17527194		21.6658	24.0631		3.80269	4.30429		3.80269	4.30429		0.501598	-0.116175	0.0869106
P35579	[R].EMEAELEDERK.[Q]	6831127	28599891		22.7037	24.7695		4.84055	5.01071		4.84055	5.01071		0.170154	0.73069	10.7503
TGME49_295050-t26_1-p1	[R].VEVFWGDR.[E]	1.44359e+06	2602723		20.4612	21.3116		2.59809	1.55279		2.59809	1.55279		-1.0453	-1.0453	#DIV/0!
TGME49_309590-t26_1-p1	[R].DAFSAGLTR.[L]	1.50807e+06	15303076		20.5243	23.8673		2.66113	4.10852		2.66113	4.10852		1.44739	2.94871	10.225
Q03135	[K].EIDLVNRDPK.[H]	1.24771e+06	2917932		20.2509	21.4765		2.38772	1.71772		2.38772	1.71772		-0.670002	-0.356639	0.45466
P05165	[R].LAAELNK.[F]	5.38741e+06	9486124		22.3612	23.1774		4.49802	3.41859		4.49802	3.41859		-1.07943	-0.97021	6.25307
TGME49_284190-t26_1-p1	[R].LQVEHTVSEEVTGVDLVK.[T]	85217.4	17852247		16.3789	24.0896		-1.48428	4.3308		-1.48428	4.3308		5.81508	4.43623	51.3775
P04259; P02538; P48668; P13647	[K].WTLLQEQGTK.[T]	6150157	12644193		22.5522	23.592		4.68905	3.83317		4.68905	3.83317		-0.85588	-0.81941	0.346106
TGME49_270240-t26_1-p1	[R].LRACQDMAPIEEALCHK.[T]	104822	3.73363e+07		16.6776	25.1541		-1.18556	5.39528		-1.18556	5.39528		6.58083	8.3364	57.8661
TGME49_264660-t26_1-p1	[K].VKAPAPAAPEPK.[Q]		48146674			25.5209			5.76213		-4.89171	5.76213		10.6538	8.96632	315.364
P05165	[R].MPVIKPDIANWELSVK.[L]	6.8779e+06	23435147		22.7135	24.4822		4.8504	4.72337		4.8504	4.72337		-0.127025	-0.97021	6.25307
TGME49_284190-t26_1-p1	[R].QVFDESYLVGR.[G]	353182	21337614		18.4301	24.3469		0.566913	4.5881		0.566913	4.5881		4.02118	4.43623	51.3775
TGME49_264660-t26_1-p1	[R].AKETVDGAVVR.[S]		55663730			25.7302			5.97143		-4.79988	5.97143		10.7713	8.96632	315.364
TGME49_284190-t26_1-p1	[R].IGHPPFGFPEPLR.[S]	280887	17825416		18.0996	24.0874		0.236489	4.32863		0.236489	4.32863		4.09214	4.43623	51.3775
P21291	[K].GYGYGQGAGTLSTDKGESLGIKHEEAPGHRPTTNPNASK.[F]	91434	1.6197e+07		16.4804	23.9492		-1.3827	4.19043		-1.3827	4.19043		5.57312	1.68276	2.79259
Q13085	[R].IDTGWLDR.[L]	11189170	20823162		23.4156	24.3117		5.55246	4.55289		5.55246	4.55289		-0.999574	-0.589132	6.02615
TGME49_284190-t26_1-p1	[R].LLLCDTTLR.[D]	239349	11983723		17.8688	23.5146		0.00561796	3.75577		0.00561796	3.75577		3.75016	4.43623	51.3775
TGME49_312420-t26_1-p1	[R].AIFEDGVAAMR.[T]		46989752			25.4858			5.72704		-5.0226	5.72704		10.7496	6.94897	89.8267
TGME49_203290-t26_1-p1	[R].RLPTFYLLQR.[R]		3.77912e+07			25.1715			5.41275		-5.00692	5.41275		10.4197	7.94179	27.6161
P11498	[K].DMAGLLKPTACTMLVSSLR.[D]	732350	5225526		19.4822	22.3171		1.61903	2.55835		1.61903	2.55835		0.939311	-0.233973	1.16286
TGME49_221320-t26_1-p1	[R].DLCPTVPSLIELNR.[L]		17674332			24.0752			4.31635		-4.8636	4.31635		9.17995	4.49644	165.425
P0DPH8; A6NHL2; Q9NY65; Q9BQE3; P68366	[R].LDHKFDLMYAK.[R]	1.57248e+06	12841889		20.5846	23.6144		2.72147	3.85555		2.72147	3.85555		1.13408	0.746062	0.443671
Q13085	[R].RWSYEMFR.[N]	1.08698e+07	24952666		23.3738	24.5727		5.51069	4.81389		5.51069	4.81389		-0.696797	-0.589132	6.02615
P35579	[K].QLAAENR.[L]	3.56575e+06	13028262		21.7658	23.6351		3.90263	3.87634		3.90263	3.87634		-0.0262921	0.73069	10.7503
Q05682	[K].TPDGNKSPAPKPSDLRPGDVSSK.[R]	1.08024e+07	12319266		23.3649	23.5544		5.50171	3.79561		5.50171	3.79561		-1.7061	0.371437	0.780871
P35580; P35749; P35579	[R].CNGVLEGIR.[I]	4.3759e+06	35519052		22.0611	25.0821		4.19801	5.32329		4.19801	5.32329		1.12528	0.301452	0.434198
P50914	[R].ALVDGPCTQVR.[R]	3.7867e+06	13007019		21.8525	23.6328		3.98937	3.87399		3.98937	3.87399		-0.115381	0.142461	0.168235
P12814	[R].LAILGIHNEVSK.[I]	6047138	78494906		22.5278	26.2261		4.66468	6.4673		4.66468	6.4673		1.80261	2.32662	17.898
TGME49_289540-t26_1-p1	[R].GSMASGLFPAGTIAAGLR.[G]		43480424			25.3739			5.61506		-5.02363	5.61506		10.6387	7.54978	86.3126
Q96RQ3	[K].AVNYVGAGTVEFIMDSK.[H]	1.35386e+07	4.06106e+07		23.6906	25.2754		5.82744	5.51655		5.82744	5.51655		-0.310884	-0.634115	2.94943
TGME49_221320-t26_1-p1	[R].EQPDGSYIVLFPGEK.[S]	450928	1.05032e+07		18.7825	23.3243		0.919398	3.56553		0.919398	3.56553		2.64613	4.49644	165.425
TGME49_208730-t26_1-p1	[R].KPVVGVPKPAAPDGK.[A]		5.65256e+07			25.7524			5.9936		-4.81675	5.9936		10.8104	7.44286	112.573
P13645	[R].LENEIQTYR.[S]	10312385	22095638		23.2979	24.3973		5.43474	4.63846		5.43474	4.63846		-0.796277	-0.443411	1.26269
P05165	[K].HGNALWLNER.[E]	4.22038e+06	4.19023e+06		22.0089	21.9986		4.1458	2.2398		4.1458	2.2398		-1.906	-0.97021	6.25307
TGME49_308970-t26_1-p1	[K].FVHVFLKPSTQLAGTFQESHDYVIR.[R]		16369549			23.9645			4.20571		-4.99845	4.20571		9.20416	6.77197	21.6788
P35579	[K].RQAQQERDELADEIANSSGK.[G]	3.59094e+06	1.4361e+07		21.7759	23.7757		3.91279	4.01686		3.91279	4.01686		0.104066	0.73069	10.7503
TGME49_312420-t26_1-p1	[R].VTDTWVFGGGER.[A]		47867660			25.5125			5.75375		-4.81084	5.75375		10.5646	6.94897	89.8267
TGME49_258870-t26_1-p1	[R].GQGLFSQYAEYR.[A]	86074.8	29591190		16.3933	24.8187		-1.46984	5.05986		-1.46984	5.05986		6.5297	7.22746	67.7578
P35749; P35579	[R].NTDQASMPDNTAAQK.[V]	11149327	39749056		23.4105	25.2444		5.54731	5.48562		5.54731	5.48562		-0.0616962	-0.550858	0.790977
P09382	[K].SFVLNLGK.[D]	466788	1.13202e+06		18.8324	20.1105		0.969268	0.351672		0.969268	0.351672		-0.617596	-0.0294885	0.0317107
Q13085	[K].AYVWDNNKDLAEWLEK.[Q]	1.09125e+07	3.45638e+07		23.3795	25.0428		5.51634	5.28396		5.51634	5.28396		-0.232378	-0.589132	6.02615
P0DP25	[K].DGNGYISAAELR.[H]	76380.9	151806		16.2209	17.2119		-1.64221	-2.54693		-1.64221	-2.54693		-0.904713	-0.781261	0.672508
TGME49_289540-t26_1-p1	[K].IAAVFMEGLNSAPLSR.[E]		3.27561e+07			24.9653			5.20646		-4.80309	5.20646		10.0096	7.54978	86.3126
TGME49_221320-t26_1-p1	[R].EKQTEGTGATFSLFGSPEDEAAMR.[L]	315719	15499984		18.2683	23.8858		0.405143	4.12696		0.405143	4.12696		3.72182	4.49644	165.425
Q13085	[R].AYIAYELNSVQHR.[Q]	9.64668e+06	18229154		23.2016	24.1197		5.33846	4.36094		5.33846	4.36094		-0.977517	-0.589132	6.02615
TGME49_208740-t26_1-p1	[K].CFGDVNSSQTAK.[V]		65925388			25.9743			6.21553		-4.95301	6.21553		11.1685	7.8449	71.4666
Q13085	[R].EGLPLMVFANWR.[G]	9265029	31159682		23.1434	24.8932		5.28022	5.13438		5.28022	5.13438		-0.145847	-0.589132	6.02615
TGME49_284190-t26_1-p1	[R].LDGAIGASGAVVQPYYDSLLVK.[L]	103673	9.35287e+06		16.6617	23.157		-1.20146	3.39818		-1.20146	3.39818		4.59964	4.43623	51.3775
P05165	[R].EVIINSR.[F]	23970388	43936288		24.5147	25.3889		6.65161	5.63011		6.65161	5.63011		-1.0215	-0.97021	6.25307
P17066; P54652; P11142; P0DMV9; P34931; TGME49_273760-t26_1-p1	[R].TTPSYVAFTDTER.[L]	1.00714e+06	2.06778e+06		19.9418	20.9797		2.07869	1.22085		2.07869	1.22085		-0.857836	-0.857836	#DIV/0!
P16401	[K].ATGPPVSELITK.[A]	3.85968e+06	5069690		21.88	22.2735		4.01691	2.51467		4.01691	2.51467		-1.50224	-1.09558	2.95805
Q13085	[R].RWSYEMFRNER.[A]	1.07436e+07	4.07079e+07		23.357	25.2788		5.49383	5.52		5.49383	5.52		0.0261736	-0.589132	6.02615
TGME49_208830-t26_1-p1	[K].RKPDDEDDFDCSR.[A]	141443	845265		17.1099	19.689		-0.75328	-0.0697547		-0.75328	-0.0697547		0.683526	5.00432	21.5912
P0DPH8; P68366	[K].AYHEQLSVAEITNACFEPANQMVK.[C]	1.46956e+06	8.64171e+06		20.487	23.0429		2.62381	3.28409		2.62381	3.28409		0.660271	4.57473	1.72507
P09493	[K].QLEDELVSLQK.[K]		229086			17.8055			-1.95327		-4.89807	-1.95327		2.94479	1.08359	2.33483
P68104	[R].VETGVLKPGMVVTFAPVNVTTEVK.[S]	3.30876e+06	12169086		21.6579	23.5367		3.79472	3.77792		3.79472	3.77792		-0.0168005	0.365635	0.492521
P35579	[R].QAQQERDELADEIANSSGKGALALEEK.[R]	6.54234e+06	57375715		22.6414	25.7739		4.77823	6.01514		4.77823	6.01514		1.2369	0.73069	10.7503
TGME49_310780-t26_1-p1	[R].TSTAPAEAGKTELDDGYRPPPFNPRPSPYAELLKDLER.[M]		46803158			25.4801			5.7213		-5.03291	5.7213		10.7542	6.70973	16.6254
P67936; P06753	[K].HIAEEADRKYEEVAR.[K]	505086	1.14813e+06		18.9462	20.1309		1.08303	0.372051		1.08303	0.372051		-0.710979	-0.710979	#DIV/0!
TGME49_221320-t26_1-p1	[R].LFLHIVSPLNLASAK.[A]	106156	12038811		16.6958	23.5212		-1.16732	3.76239		-1.16732	3.76239		4.92971	4.49644	165.425
P13645	[R].GSSGGGCFGGSSGGYGGLGGFGGGSFR.[G]	7.06982e+06	4.50675e+07		22.7532	25.4256		4.8901	5.66679		4.8901	5.66679		0.776684	-0.443411	1.26269
Q9NYL9	[K].FGYQFTQQGPR.[T]	373117	674233		18.5093	19.3629		0.646128	-0.395911		0.646128	-0.395911		-1.04204	1.90615	3.52783
Q9BVA1	[R].INVYYNEATGNKYVPR.[A]	108305	372559		16.7247	18.5071		-1.1384	-1.25169		-1.1384	-1.25169		-0.11329	-0.183836	0.0734347
P60660; P14649	[K].ILYSQCGDVMR.[A]	632956	2.80409e+06		19.2717	21.4191		1.40861	1.6603		1.40861	1.6603		0.251694	-0.443719	0.182187
TGME49_270240-t26_1-p1	[R].EKAASLSSLLGVDAVEK.[Q]	143626	31031772		17.132	24.8872		-0.73118	5.12844		-0.73118	5.12844		5.85962	8.3364	57.8661
P60709	[M].DDDIAALVVDNGSGMCK.[A]	1.40676e+07	3.71561e+07		23.7459	25.1471		5.88273	5.3883		5.88273	5.3883		-0.494437	1.40675	0.605989
TGME49_258870-t26_1-p1	[R].GTVVSVPASWLIVK.[G]		26995296			24.6862			4.92741		-5.02352	4.92741		9.95093	7.22746	67.7578
TGME49_264660-t26_1-p1	[R].DRHICDMKEFLRPLADLVPGASLK.[L]		4.23467e+07			25.3357			5.57695		-4.8893	5.57695		10.4662	8.96632	315.364
P35580	[K].DLEAQIEAANK.[A]	3.94252e+06	4.40063e+06		21.9107	22.0693		4.04755	2.31048		4.04755	2.31048		-1.73707	0.981602	13.0947
TGME49_312420-t26_1-p1	[R].QIYGPGVDDWGR.[V]		4.43561e+07			25.4026			5.64383		-4.8518	5.64383		10.4956	6.94897	89.8267
P67936	[R].KLVILEGELERAEER.[A]	77090.4	250092		16.2343	17.9321		-1.62888	-1.8267		-1.62888	-1.8267		-0.197825	0.496985	0.995228
P35580	[R].ELDDATEANEGLSR.[E]	4003068	18395874		21.9327	24.1329		4.06954	4.37408		4.06954	4.37408		0.304544	0.981602	13.0947
TGME49_264660-t26_1-p1	[K].LATYVCKPENSTEVAETGLK.[A]		1.97246e+07			24.2335			4.47469		-4.77434	4.47469		9.24903	8.96632	315.364
TGME49_221320-t26_1-p1	[R].LLQDDLEAR.[I]	425143	15637729		18.6976	23.8985		0.834449	4.13973		0.834449	4.13973		3.30528	4.49644	165.425
P35580	[R].LQQELDDLTVDLDHQR.[Q]	3.9225e+06	1.42497e+07		21.9033	23.7644		4.0402	4.00563		4.0402	4.00563		-0.0345705	0.981602	13.0947
P35908	[R].HGGGGGGFGGGGFGSR.[S]	1.14951e+07	24464527		23.4545	24.5442		5.59138	4.78539		5.59138	4.78539		-0.805989	-0.71541	2.88937
P11498	[K].AYVEANQMLGDLIKVTPSSK.[I]	2.28713e+06	8.72108e+06		21.1251	23.0561		3.26197	3.29728		3.26197	3.29728		0.0353114	-0.233973	1.16286
O00159	[K].GEELLSPLNLEQAAYAR.[D]	793870	2.77251e+06		19.5985	21.4028		1.7354	1.64396		1.7354	1.64396		-0.0914403	0.202283	0.730527
P02533; P19012; Q04695; P08779	[R].VLDELTLAR.[AT]	4792510	9717185		22.1924	23.2121		4.32921	3.45331		4.32921	3.45331		-0.875903	-0.838744	0.354664
Q32NB8	[R].VQLQEYWRR.[G]	788091	1944108		19.588	20.8907		1.72486	1.13188		1.72486	1.13188		-0.592986	-0.592986	#DIV/0!
P04264	[R].LLRDYQELMNTK.[L]	4.76261e+06	33571710		22.1833	25.0007		4.32018	5.24194		4.32018	5.24194		0.921761	0.457421	1.91763
TGME49_221320-t26_1-p1	[R].GFPIDALHTELFEVETQDGSKK.[E]		9.10321e+06			23.1179			3.35914		-4.95174	3.35914		8.31088	4.49644	165.425
P05165	[K].YSSAGTVEFLVDSKK.[N]	18990588	3.99035e+07		24.1788	25.25		6.31564	5.49121		6.31564	5.49121		-0.82443	-0.97021	6.25307
TGME49_264660-t26_1-p1	[R].EPSSVVEFGCPR.[N]		28238868			24.7512			4.99238		-5.01877	4.99238		10.0111	8.96632	315.364
TGME49_308970-t26_1-p1	[K].VHFLLVPEIAR.[R]		1.63567e+07			23.9634			4.20458		-4.94499	4.20458		9.14957	6.77197	21.6788
Q13885; Q13509; P04350; P07437; P68371; Q9BVA1	[R].ISEQFTAMFR.[R]	565655	4.22769e+06		19.1096	22.0114		1.24642	2.25264		1.24642	2.25264		1.00622	2.19821	1.84555
P14136; Q6KB66; P19013	[K].LALDIEIATYR.[K]	4.2461e+06	1.55221e+07		22.0177	23.8878		4.15457	4.12902		4.15457	4.12902		-0.0255459	-0.0255459	#DIV/0!
TGME49_221320-t26_1-p1	[R].AKIDDLLK.[S]	311064	1.47995e+07		18.2469	23.819		0.383711	4.06025		0.383711	4.06025		3.67654	4.49644	165.425
TGME49_221320-t26_1-p1	[K].AHVVLAAVLFR.[A]	127104	8582460		16.9556	23.033		-0.907493	3.27416		-0.907493	3.27416		4.18165	4.49644	165.425
P08670	[R].KVESLQEEIAFLKK.[L]	606087	1.92607e+06		19.2092	20.8772		1.34603	1.11843		1.34603	1.11843		-0.227596	-0.510902	1.91921
Q13085	[R].WSYEMFRNER.[A]	1.1838e+07	38841328		23.4969	25.2111		5.63379	5.45229		5.63379	5.45229		-0.181495	-0.589132	6.02615
P05165	[K].VTEDTSSVLR.[S]	14461046	20315654		23.7857	24.2761		5.92253	4.51729		5.92253	4.51729		-1.40524	-0.97021	6.25307
P04264	[R].THNLEPYFESFINNLR.[R]	23061.3			14.4932			-3.36995			-3.36995	-4.84347		-1.47351	0.457421	1.91763
P12814	[R].QKDYETATLSEIK.[A]	3.13857e+06	56497864		21.5817	25.7517		3.71854	5.99289		3.71854	5.99289		2.27435	2.32662	17.898
TGME49_264660-t26_1-p1	[K].VRGGMVEDPIGKPAAVPTCHPQESPEGIAAGTK.[S]		6.20409e+07			25.8867			6.12792		-5.00452	6.12792		11.1324	8.96632	315.364
TGME49_264660-t26_1-p1	[K].KIEVIHGSEGAR.[F]		30214284			24.8487			5.08993		-4.97907	5.08993		10.069	8.96632	315.364
TGME49_284190-t26_1-p1	[R].IDLYQPSTGPGIR.[L]	155709	10581529		17.2485	23.335		-0.614644	3.57625		-0.614644	3.57625		4.19089	4.43623	51.3775
TGME49_203310-t26_1-p1	[R].SDAEVTDDNIYEEHTDR.[K]		22567879			24.4278			4.66897		-4.79211	4.66897		9.46108	6.282	22.5389
TGME49_221320-t26_1-p1	[R].LQTSFDLTR.[L]	148621	6120352		17.1813	22.5452		-0.68186	2.78638		-0.68186	2.78638		3.46824	4.49644	165.425
P11498	[R].AIAIAAGVPVVPGTDAPITSLHEAHEFSNTYGFPIIFK.[A]	1.2383e+06	1.16986e+06		20.2399	20.1579		2.3768	0.399111		2.3768	0.399111		-1.97768	-0.233973	1.16286
P62851	[R].AALQELLSK.[G]	121079	326732		16.8856	18.3177		-0.977552	-1.44105		-0.977552	-1.44105		-0.463499	0.481253	0.525365
P67936	[K].MEIQEMQLK.[E]	1.43921e+06	1.34567e+06		20.4568	20.3599		2.59371	0.601092		2.59371	0.601092		-1.99262	0.496985	0.995228
P62937	[R].VSFELFADKVPK.[T]	594455	4435737		19.1812	22.0807		1.31807	2.32194		1.31807	2.32194		1.00387	0.319142	0.279945
TGME49_269690-t26_1-p1	[K].MREEDLTPSQR.[E]		35422442			25.0782			5.31936		-4.87046	5.31936		10.1898	7.32916	90.4791
TGME49_284190-t26_1-p1	[R].IMNVASEGAPR.[G]	289351	18217604		18.1425	24.1188		0.279323	4.36003		0.279323	4.36003		4.08071	4.43623	51.3775
P10412	[M].SETAPAAPAAPAPAEKTPVK.[K]	9.47064e+06	7.91991e+06		23.175	22.9171		5.31189	3.15825		5.31189	3.15825		-2.15364	-0.993234	1.22925
Q7Z2D5	[R].ANADVEIITPR.[S]	1.12089e+06	2.30837e+06		20.0962	21.1384		2.23307	1.37964		2.23307	1.37964		-0.853425	-1.0041	0.428035
Q13885; Q13509; P04350; Q9BUF5; P07437; P68371; Q9BVA1	[KR].NMMAACDPR.[H]	1.41996e+06	7466292		20.4374	22.832		2.57428	3.07316		2.57428	3.07316		0.498878	0.477052	0.434732
TGME49_221320-t26_1-p1	[K].KPVSQAQAPQNVFVR.[R]		7437965			22.8265			3.06768		-4.88901	3.06768		7.95669	4.49644	165.425
TGME49_264660-t26_1-p1	[K].LTLKIEKPGGSASFECPDGSTIFPDHADALDPK.[C]		85198150			26.3443			6.58552		-4.89023	6.58552		11.4757	8.96632	315.364
P0DPH8; Q9BQE3	[K].TIGGGDDSFNTFFSETGAGK.[H]	1.67919e+06	6.56923e+06		20.6793	22.6473		2.81619	2.88849		2.81619	2.88849		0.0723033	0.748057	0.548872
Q96RQ3	[K].SIMAAAGVPVVEGYHGEDQSDQCLK.[E]	19461396	29438102		24.2141	24.8112		6.35097	5.05238		6.35097	5.05238		-1.29859	-0.634115	2.94943
TGME49_258870-t26_1-p1	[R].EWSEEPIDCGR.[C]		30526910			24.8636			5.10478		-4.85768	5.10478		9.96245	7.22746	67.7578
P35580; P35579	[K].ADFCIIHYAGK.[V]	1.85448e+06	1.0593e+07		20.8226	23.3366		2.95944	3.57781		2.95944	3.57781		0.61837	0.867116	1.59908
P35580	[K].IGQLEEQLEQEAKER.[A]	2.38e+06	1.57684e+07		21.1825	23.9105		3.31939	4.15174		3.31939	4.15174		0.832349	0.981602	13.0947
TGME49_208730-t26_1-p1	[R].WTGCVDNCGNTSLCAAGVPEQLHSAAAEAFVHPDPALER.[V]		4.71883e+07			25.4919			5.73313		-4.82979	5.73313		10.5629	7.44286	112.573
P35579	[K].KEEELQAALARVEEEAAQK.[N]	5.20484e+06	2.9127e+07		22.3114	24.7959		4.44828	5.03705		4.44828	5.03705		0.588771	0.73069	10.7503
TGME49_208740-t26_1-p1	[K].TTSAASATRPLVSQLQK.[D]		29261946			24.8025			5.04372		-4.84259	5.04372		9.88632	7.8449	71.4666
TGME49_269690-t26_1-p1	[R].AAIADLEQK.[R]		37835968			25.1733			5.41446		-4.95753	5.41446		10.372	7.32916	90.4791
P08238	[K].LMKEILDK.[K]	17440304	16163046		24.0559	23.9462		6.19278	4.1874		6.19278	4.1874		-2.00539	0.970455	1.58133
TGME49_208740-t26_1-p1	[R].YVSQGSKLEAGWHCFK.[G]		51985603			25.6316			5.87281		-4.91876	5.87281		10.7916	7.8449	71.4666
P11498	[R].VEGRPGASLPPLDLQALEK.[E]	8.5486e+06	1.63811e+07		23.0273	23.9655		5.16412	4.20673		5.16412	4.20673		-0.957386	-0.233973	1.16286
TGME49_312420-t26_1-p1	[R].SLSGSSISAWR.[R]		36533932			25.1227			5.36393		-4.84729	5.36393		10.2112	6.94897	89.8267
P0DPH8; TGME49_316400-t26_1-p1; Q9BQE3; P68366	[R].LSVDYGKK.[S]	2.05297e+06	1.24491e+07		20.9693	23.5695		3.10614	3.81074		3.10614	3.81074		0.7046	0.963119	0.586509
P12111	[R].TRPEFYLNSYMNKQDVVNAVR.[Q]	1.06873e+07	3.6125e+07		23.3494	25.1065		5.48625	5.3477		5.48625	5.3477		-0.138553	-1.05034	5.28487
TGME49_270250-t26_1-p1	[R].VERPTGNPDLLK.[I]		2.17589e+07			24.3751			4.61631		-4.75882	4.61631		9.37513	6.17892	9.72082
P62736; P68032	[R].VAPEEHPTLLTEAPLNPK.[A]	1.83723e+06	6.82189e+06		20.8091	22.7017		2.94596	2.94294		2.94596	2.94294		-0.00301947	-0.365709	0.441774
P35579	[R].VEEEAAQK.[N]	566249	2.64786e+06		19.1111	21.3364		1.24794	1.5776		1.24794	1.5776		0.329657	0.73069	10.7503
P11498	[R].SGEGMGIRLDNASAFQGAVISPHYDSLLVK.[V]	703216	8.16402e+06		19.4236	22.9608		1.56047	3.20205		1.56047	3.20205		1.64158	-0.233973	1.16286
TGME49_270320-t26_1-p1	[R].RPTDEDAILVSAPATSRPNVR.[I]		4.45532e+07			25.409			5.65023		-5.02177	5.65023		10.672	6.69956	43.0317
TGME49_295750-t26_1-p1	[R].GELAENVK.[E]	1.92798e+06	2.31907e+06		20.8787	21.1451		3.01552	1.38632		3.01552	1.38632		-1.6292	-1.6292	#DIV/0!
TGME49_308970-t26_1-p1	[R].LQTTDLQLCHWAENWGK.[V]	179862	27381112		17.4565	24.7067		-0.406609	4.94788		-0.406609	4.94788		5.35449	6.77197	21.6788
P04259	[R].ATGGGLSSVGGGSSTIK.[Y]		511050			18.9631			-0.795696		-4.75558	-0.795696		3.95989	2.4395	1.03335
Q05639; TGME49_294800-t26_1-p1 ; P68104	[K].STTTGHLIYK.[CL]	1.97486e+06	1.14573e+07		20.9133	23.4498		3.05018	3.69097		3.05018	3.69097		0.640792	0.0383286	0.0246322
Q13085	[K].RVSALNSVHCEHVEDEGESR.[Y]	1.44261e+07	2.02086e+07		23.7822	24.2685		5.91904	4.50967		5.91904	4.50967		-1.40937	-0.589132	6.02615
P16401	[R].NGLSLAALK.[K]	1.94497e+06	2.75961e+06		20.8913	21.396		3.02818	1.63723		3.02818	1.63723		-1.39094	-1.09558	2.95805
TGME49_289540-t26_1-p1	[R].EALAQLNAQPVAEMTR.[F]		43851296			25.3861			5.62732		-4.83393	5.62732		10.4612	7.54978	86.3126
TGME49_264660-t26_1-p1	[K].VASLAGQWSFSGALQGTAGSR.[S]	6.29891e+06	1.20191e+07		22.5867	23.5188		4.72353	3.76003		4.72353	3.76003		-0.963502	8.96632	315.364
TGME49_208730-t26_1-p1	[R].YGEGWVAR.[Q]	331308	3.35773e+07		18.3378	25.001		0.474674	5.24218		0.474674	5.24218		4.76751	7.44286	112.573
TGME49_312420-t26_1-p1	[R].RIPALQLAYDVQANLHPSDPKPESFAALSDTHLYSAGMR.[V]		2.33927e+07			24.4796			4.72075		-4.95393	4.72075		9.67469	6.94897	89.8267
Q14667	[K].SATGSEVR.[G]	2.49482e+06	5.03177e+06		21.2505	22.2626		3.38737	2.50383		3.38737	2.50383		-0.883534	-0.883534	#DIV/0!
TGME49_270240-t26_1-p1	[R].VPELPEVESFDEVGTGAR.[R]		2.62821e+07			24.6476			4.88878		-4.88694	4.88878		9.77572	8.3364	57.8661
Q13085	[K].SPEYPEGR.[D]	14928785	2.93455e+07		23.8316	24.8066		5.96845	5.04784		5.96845	5.04784		-0.920618	-0.589132	6.02615
TGME49_260520-t26_1-p1	[R].ASSDLTVAGVSR.[G]		62954344			25.9078			6.149		-4.86407	6.149		11.0131	7.25107	39.8085
Q13085	[R].WSYEMFR.[N]	8.15586e+06	14917118		22.9594	23.8305		5.09627	4.07167		5.09627	4.07167		-1.0246	-0.589132	6.02615
P07305	[R].LVTTGVLK.[Q]	3888728	5.34394e+06		21.8909	22.3495		4.02773	2.59067		4.02773	2.59067		-1.43705	-1.66094	2.95564
TGME49_221320-t26_1-p1	[R].ILLDLLDVLDR.[C]		8.10972e+06			22.9512			3.19242		-4.99046	3.19242		8.18288	4.49644	165.425
TGME49_309590-t26_1-p1	[R].TSGEEGRPLLGEGREQDDGSQ.[-]		1.38202e+07			23.7203			3.96148		-4.84799	3.96148		8.80946	2.94871	10.225
Q13085	[R].LPGGNEIGMVAWK.[M]	13640509	23537232		23.7014	24.4884		5.83825	4.72964		5.83825	4.72964		-1.10861	-0.589132	6.02615
TGME49_258870-t26_1-p1	[K].EVDEGEELLHFADVEYPTSISR.[G]		23516442			24.4872			4.72837		-4.99484	4.72837		9.72321	7.22746	67.7578
TGME49_308970-t26_1-p1	[K].VYTSSSAIMQIHK.[L]	268224	1.30796e+07		18.0331	23.6408		0.169938	3.88201		0.169938	3.88201		3.71207	6.77197	21.6788
P0DPH8; Q9NY65; P68366	[R].AVCMLSNTTAIAEAWAR.[L]	1.50523e+06	8.60119e+06		20.5216	23.0361		2.65841	3.27731		2.65841	3.27731		0.618891	0.618891	#DIV/0!
P02768	[K].KVPQVSTPTLVEVSR.[N]	5413878	4.02017e+06		22.3682	21.9388		4.50509	2.18002		4.50509	2.18002		-2.32507	-1.05582	1.65514
TGME49_264660-t26_1-p1	[R].VYTFFVGMLPTR.[S]		64022184			25.9321			6.17327		-4.88876	6.17327		11.062	8.96632	315.364
P21333	[K].AFGPGLQGGSAGSPAR.[F]	3157281	10991004		21.5903	23.3898		3.72711	3.63102		3.72711	3.63102		-0.0960915	0.0739566	0.341147
Q13085; O00763	[K].EASFEYLQNEGER.[L]	7.5085e+06	15074147		22.8401	23.8456		4.97695	4.08677		4.97695	4.08677		-0.89018	-0.459261	0.792602
TGME49_221620-t26_1-p1; Q13885; Q13509; P07437; Q9BVA1	[-].MREIVHIQAGQCGNQIGAK.[F]		4.644e+06			22.1469			2.38814		-4.94203	2.38814		7.33017	7.33017	#DIV/0!
P09493	[R].AQKDEEKMEIQEIQLK.[E]	296810	1.93245e+06		18.1792	20.882		0.316041	1.1232		0.316041	1.1232		0.807159	1.08359	2.33483
TGME49_240060-t26_1-p1	[R].LTLPGQSVLR.[Q]		37789940			25.1715			5.4127		-4.80112	5.4127		10.2138	7.1281	50.5716
P08670	[K].ILLAELEQLK.[G]	359252	914020		18.4546	19.8019		0.591498	0.0430664		0.591498	0.0430664		-0.548432	-0.510902	1.91921
P35579	[K].LKQVEDEK.[N]	946821	3.66857e+06		19.8527	21.8068		1.98959	2.04799		1.98959	2.04799		0.0583922	0.73069	10.7503
TGME49_260520-t26_1-p1	[K].LSDCAPLVEAPR.[R]		21433758			24.3534			4.59458		-4.89814	4.59458		9.49272	7.25107	39.8085
P08670	[R].QQYESVAAK.[N]	1.02745e+06	2.55861e+06		19.9706	21.2869		2.1075	1.52813		2.1075	1.52813		-0.579372	-0.510902	1.91921
TGME49_227620-t26_1-p1	[K].FAENVGQHSEK.[A]		43808616			25.3847			5.62591		-4.99605	5.62591		10.622	5.26429	10.4055
P35527	[R].FSSSGGGGGGGR.[F]	4.1882e+06	1.96423e+07		21.9979	24.2275		4.13476	4.46866		4.13476	4.46866		0.333902	-0.011743	0.0282607
P04259; P48668	[R].SGFSSISVSR.[S]	958525	2.04055e+06		19.8705	20.9605		2.00732	1.20173		2.00732	1.20173		-0.805591	-0.805591	#DIV/0!
TGME49_308970-t26_1-p1	[R].GHVPIPWATATFR.[Y]		25778322			24.6197			4.86086		-4.97741	4.86086		9.83827	6.77197	21.6788
P35579	[R].ELEDATETADAMNREVSSLK.[N]	1.25633e+07	67353038		23.5827	26.0052		5.71957	6.24644		5.71957	6.24644		0.526866	0.73069	10.7503
TGME49_217680-t26_1-p1	[K].HSEPLMFAR.[HQ]		3.1888e+07			24.9265			5.16771		-4.85671	5.16771		10.0244	5.34341	100.519
TGME49_221320-t26_1-p1	[R].GVISSIVNWK.[N]	242842	11014666		17.8897	23.3929		0.0265212	3.63412		0.0265212	3.63412		3.6076	4.49644	165.425
P11498	[R].DILLREGPEGFAR.[A]	3.62837e+06	8.85851e+06		21.7909	23.0786		3.92775	3.31983		3.92775	3.31983		-0.607917	-0.233973	1.16286
TGME49_269690-t26_1-p1	[K].GAALINDALGTQFEVPASYVPHNAK.[N]		3.4213e+07			25.028			5.26924		-4.80341	5.26924		10.0727	7.32916	90.4791
P11498	[R].VEGRPGASLPPLDLQALEKELVDR.[H]	3016185			21.5243			3.66115			3.66115	-5.00984		-8.67099	-0.233973	1.16286
Q13085	[K].MQLDNPSK.[V]	7.01319e+06	12706017		22.7416	23.599		4.8785	3.84021		4.8785	3.84021		-1.03829	-0.589132	6.02615
TGME49_221320-t26_1-p1	[R].KDDKFFFLELNPR.[L]	256403	1.30442e+07		17.9681	23.6369		0.104912	3.87811		0.104912	3.87811		3.77319	4.49644	165.425
TGME49_221320-t26_1-p1	[K].LAFPSVDSR.[N]	327346	13397639		18.3205	23.6755		0.457316	3.91668		0.457316	3.91668		3.45936	4.49644	165.425
TGME49_221320-t26_1-p1	[R].EGEATPTRVGDGEGDPLADYVR.[K]	241798	1.26791e+07		17.8834	23.596		0.0203062	3.83715		0.0203062	3.83715		3.81685	4.49644	165.425
TGME49_208730-t26_1-p1	[K].SSTDDPTIHDEGHGAAAPSTPR.[A]		5.10402e+07			25.6051			5.84633		-4.81692	5.84633		10.6633	7.44286	112.573
TGME49_264660-t26_1-p1	[R].RFCYVCPR.[N]		47979166			25.5159			5.75711		-4.8313	5.75711		10.5884	8.96632	315.364
TGME49_240060-t26_1-p1	[R].LPSSSDRGR.[R]		2.44196e+06			21.2196			1.46081		-4.82871	1.46081		6.28952	7.1281	50.5716
Q13885; P07437; P68371; Q9BVA1	[K].IREEYPDR.[I]	1.29115e+06	5.21395e+06		20.3002	22.3139		2.43709	2.55515		2.43709	2.55515		0.118056	0.625615	0.260852
TGME49_264660-t26_1-p1	[K].ATFFPLNEK.[G]		40607404			25.2752			5.51644		-4.79506	5.51644		10.3115	8.96632	315.364
Q14956	[R].AYVPIAQVK.[D]	402489	1.39299e+06		18.6186	20.4098		0.755449	0.650954		0.755449	0.650954		-0.104495	0.537988	0.311504
Q13085	[K].IHNANPELTDGQIQAMLRR.[W]	9.98911e+06	2.51044e+07		23.2519	24.5814		5.38879	4.82264		5.38879	4.82264		-0.566149	-0.589132	6.02615
TGME49_202620-t26_1-p1	[R].SKDLEQGSTGPDYNVYYPR.[K]		1.72609e+07			24.041			4.28221		-4.82838	4.28221		9.11059	6.67229	25.0071
Q13085	[K].TDCDIEDDRLAAMFR.[E]	6.85906e+06	1.18647e+07		22.7096	23.5002		4.84644	3.74137		4.84644	3.74137		-1.10507	-0.589132	6.02615
TGME49_202620-t26_1-p1	[R].LLSSMEELGRQEEQR.[L]	58717.4	27626420		15.8415	24.7195		-2.02164	4.96075		-2.02164	4.96075		6.98238	6.67229	25.0071
TGME49_203290-t26_1-p1	[K].AYGIPAESTDTTSGDDVEEAFR.[K]		3.18339e+07			24.9241			5.16526		-4.8304	5.16526		9.99566	7.94179	27.6161
TGME49_264660-t26_1-p1	[R].RSGDSENGNPASSPVCRPSFSLEAWALGVR.[Q]		28760197			24.7776			5.01877		-4.90512	5.01877		9.9239	8.96632	315.364
TGME49_208730-t26_1-p1	[K].TVATPPLR.[A]		58435552			25.8003			6.04154		-4.989	6.04154		11.0305	7.44286	112.573
TGME49_221320-t26_1-p1	[R].HIEVQIVGDEDGQAVALSGR.[D]	173839	8.9221e+06		17.4074	23.089		-0.45575	3.33015		-0.45575	3.33015		3.7859	4.49644	165.425
P02649	[R].LGPLVEQGR.[V]	4.88735e+06	6346860		22.2206	22.5976		4.35748	2.83881		4.35748	2.83881		-1.51867	-1.51867	#DIV/0!
TGME49_221320-t26_1-p1	[K].SHGVDIASDKAACEFLSNTEGKEATQAIVER.[S]	259750	1.83036e+07		17.9868	24.1256		0.123625	4.36682		0.123625	4.36682		4.2432	4.49644	165.425
P09493	[K].MEIQEIQLK.[E]	41336.5	311599		15.3351	18.2493		-2.52801	-1.50947		-2.52801	-1.50947		1.01854	1.08359	2.33483
TGME49_269690-t26_1-p1	[R].AAAGGSAAAGLR.[G]		5.42733e+07			25.6937			5.93494		-4.85034	5.93494		10.7853	7.32916	90.4791
TGME49_221320-t26_1-p1	[R].IGYPMMIK.[A]	199766	10254656		17.6079	23.2898		-0.25519	3.53098		-0.25519	3.53098		3.78617	4.49644	165.425
Q8WWI1	[K].TEEASSGFLPGDRNK.[S]	1.13874e+06	5.08609e+06		20.119	22.2781		2.25586	2.51932		2.25586	2.51932		0.263462	-0.0395423	0.0721075
P35527	[R].GGSGGSHGGGSGFGGESGGSYGGGEEASGSGGGYGGGSGK.[S]	4.52526e+06	1.44483e+07		22.1096	23.7844		4.24643	4.02559		4.24643	4.02559		-0.220836	-0.011743	0.0282607
TGME49_208730-t26_1-p1	[K].VMTDQTPTTPPSPPVR.[A]	58259.4	3.28428e+07		15.8302	24.9691		-2.03294	5.21027		-2.03294	5.21027		7.24321	7.44286	112.573
TGME49_251540-t26_1-p1	[R].QVEVQYR.[A]		4.81967e+07			25.5224			5.76363		-4.95302	5.76363		10.7167	7.29329	34.8344
TGME49_289540-t26_1-p1	[K].AQELEQGYQDFFDACAHVEEQTFNTAK.[S]		51712124			25.624			5.8652		-4.85879	5.8652		10.724	7.54978	86.3126
P35527	[K].NRKDIENQYETQITQIEHEVSSSGQEVQSSAK.[E]	8.59887e+06	31119226		23.0357	24.8913		5.17258	5.1325		5.17258	5.1325		-0.0400731	-0.011743	0.0282607
TGME49_297745-t26_1-p1	[K].VLPASSVSAVSSTAPFR.[V]		1.5245e+07			23.8618			4.10303		-4.76717	4.10303		8.87021	3.33	24.9762
P42766	[R].VLTVINQTQK.[E]	72142.9	627913		16.1386	19.2602		-1.72457	-0.498594		-1.72457	-0.498594		1.22598	1.5782	2.173
P84243	[R].YRPGTVALR.[E]	4.61737e+06	11237446		22.1386	23.4218		4.2755	3.66301		4.2755	3.66301		-0.612491	1.62944	1.57717
Q03135	[K].YVDSEGHLYTVPIR.[E]	756164	1.4708e+06		19.5283	20.4882		1.6652	0.729367		1.6652	0.729367		-0.935833	-0.356639	0.45466
TGME49_221320-t26_1-p1	[R].VYIACNSGAR.[I]	326993	17399748		18.3189	24.0526		0.455761	4.29376		0.455761	4.29376		3.838	4.49644	165.425
O00159	[R].LLSVEGSTLR.[E]	4098373	12365814		21.9666	23.5599		4.10348	3.80105		4.10348	3.80105		-0.302426	0.202283	0.730527
TGME49_208730-t26_1-p1	[R].FGPGGHDSDSQWR.[C]		44031150			25.392			5.63322		-4.88978	5.63322		10.523	7.44286	112.573
TGME49_221320-t26_1-p1	[R].AYDETFTLSYVTGR.[S]	324575	11362006		18.3082	23.4377		0.445054	3.67891		0.445054	3.67891		3.23386	4.49644	165.425
P08670	[R].SYVTTSTR.[T]	1.31095e+06	2.71857e+06		20.3222	21.3744		2.45904	1.61562		2.45904	1.61562		-0.843425	-0.510902	1.91921
P05165	[R].LAAELNKFMLEKVTEDTSSVLR.[S]	1.09246e+07	33161550		23.3811	24.983		5.51794	5.22421		5.51794	5.22421		-0.293727	-0.97021	6.25307
Q13885; Q13509; P04350; Q9BUF5; P07437; P68371; Q9BVA1	[R].KLAVNMVPFPR.[L]	1.55953e+06	8696786		20.5727	23.0521		2.70954	3.29325		2.70954	3.29325		0.58371	0.477052	0.434732
P02533; Q04695	[R].ILNEMRDQYEKMAEK.[N]	116873			16.8346			-1.02855			-1.02855	-5.04114		-4.01259	-1.02048	1.48362
P07951	[K].GTEDEVEKYSESVK.[E]	135393	206281		17.0468	17.6543		-0.816341	-2.10455		-0.816341	-2.10455		-1.28821	2.5592	4.72213
P08559	[R].MVNSNLASVEELKEIDVEVR.[K]	6.30917e+06	16101535		22.589	23.9407		4.72588	4.1819		4.72588	4.1819		-0.543985	1.27913	1.82514
TGME49_221320-t26_1-p1	[R].RLIFENEVK.[S]		15653058			23.8999			4.14114		-4.99026	4.14114		9.1314	4.49644	165.425
Q13085	[R].RAYIAYELNSVQHR.[Q]	8.8575e+06	1.91827e+07		23.0785	24.1933		5.21533	4.43451		5.21533	4.43451		-0.780822	-0.589132	6.02615
P35579	[K].KMEDSVGCLETAEEVKR.[K]	3.52087e+06	2.99241e+07		21.7475	24.8348		3.88436	5.076		3.88436	5.076		1.19164	0.73069	10.7503
TGME49_312420-t26_1-p1	[K].QTPVFVGDSGERDVEAAAGMALFAQEK.[L]		3.21007e+07			24.9361			5.1773		-4.9416	5.1773		10.1189	6.94897	89.8267
TGME49_221320-t26_1-p1	[R].GPLLLTGYQALNK.[L]	220329	16810090		17.7493	24.0028		-0.113838	4.24402		-0.113838	4.24402		4.35786	4.49644	165.425
TGME49_264660-t26_1-p1	[K].IDCCGPPVIQK.[G]		27686196			24.7227			4.96386		-5.04093	4.96386		10.0048	8.96632	315.364
P04264	[K].DVDGAYMTK.[V]	1.09052e+07	1.95274e+07		23.3785	24.219		5.51538	4.4602		5.51538	4.4602		-1.05518	0.457421	1.91763
TGME49_208740-t26_1-p1	[R].KWTYCSPYQQAADALCNLK.[H]	127066	3.46575e+07		16.9552	25.0467		-0.907918	5.28786		-0.907918	5.28786		6.19578	7.8449	71.4666
P04264	[K].NMQDMVEDYR.[N]	6944030	11346671		22.7273	23.4358		4.8642	3.67697		4.8642	3.67697		-1.18724	0.457421	1.91763
TGME49_280570-t26_1-p1	[R].SLTVPAGSVPEKETIPFCFK.[V]		22946157			24.4517			4.69295		-4.91485	4.69295		9.6078	3.56559	6.33908
TGME49_297900-t26_1-p1	[K].SDPPKADVPPVLR.[N]	1.36213e+06	3.67576e+06		20.3774	21.8096		2.51429	2.05081		2.51429	2.05081		-0.463483	5.50014	33.5467
TGME49_258870-t26_1-p1	[R].FLNDDQHNHVEEGDGEVGGR.[T]		1.77377e+07			24.0803			4.32152		-4.80723	4.32152		9.12874	7.22746	67.7578
TGME49_289540-t26_1-p1	[R].GASVAGSLGGVGSR.[L]		50818132			25.5988			5.84004		-5.0019	5.84004		10.8419	7.54978	86.3126
Q13885; Q13509; P04350; Q9BUF5; P07437; P68371; Q9BVA1	[R].FPGQLNADLR.[K]	794673	2.67664e+06		19.6	21.352		1.73686	1.59319		1.73686	1.59319		-0.143671	0.477052	0.434732
P24844	[R].NAFACFDEEASGFIHEDHLR.[E]	94818.9			16.5329			-1.33025			-1.33025	-5.06608		-3.73583	-0.749256	0.641249
TGME49_250710-t26_1-p1	[R].QQELQNQSPEEVEEAK.[R]	70031.8	331720		16.0957	18.3396		-1.76742	-1.41919		-1.76742	-1.41919		0.348222	0.174446	0.238619
P05165	[R].LSSQEAASSFGDDR.[L]	15684265	2.2117e+07		23.9028	24.3987		6.03968	4.63986		6.03968	4.63986		-1.39982	-0.97021	6.25307
P12236; P05141; P12235; Q9H0C2	[K].TAVAPIER.[V]	1.83591e+06	6558418		20.8081	22.6449		2.94492	2.88612		2.94492	2.88612		-0.0588074	0.177792	0.0974001
TGME49_254720-t26_1-p1	[R].RQPATATTTTTTR.[N]		63050230			25.91			6.1512		-4.83418	6.1512		10.9854	6.80814	13.0784
TGME49_237015-t26_1-p1	[R].LPPTYEETMR.[D]		1.601e+06			20.6105			0.851742		-4.79713	0.851742		5.64887	5.21232	10.308
TGME49_214940-t26_1-p1	[R].QAENGRLPSDDEA.[-]	2640348	8884692		21.3323	23.0829		3.46916	3.32409		3.46916	3.32409		-0.145066	0.700412	0.594078
TGME49_270240-t26_1-p1	[K].TKELVEPTSK.[E]	33023.7	2.04334e+07		15.0112	24.2844		-2.85192	4.52563		-2.85192	4.52563		7.37755	8.3364	57.8661
P35908	[R].TAAENDFVTLKK.[D]	2.85133e+06	4.1606e+07		21.4432	25.3103		3.58007	5.55149		3.58007	5.55149		1.97142	-0.71541	2.88937
Q0ZGT2	[R].EAENFHEEDDVDVRPAR.[K]	170101	144357		17.376	17.1393		-0.487105	-2.61952		-0.487105	-2.61952		-2.13242	1.2096	3.83288
Q00839	[K].KAEGGGGGGRPGAPAAGDGKTEQK.[G]	23355.9	66190.4		14.5115	16.0143		-3.35164	-3.74447		-3.35164	-3.74447		-0.392824	-0.335657	0.675878
Q9NYL9	[K].ILPVFDEPPNPTNVEESLKR.[T]	312212	573377		18.2522	19.1291		0.389026	-0.629675		0.389026	-0.629675		-1.0187	1.90615	3.52783
O00159	[R].VLQALGSEPIQYAVPVVK.[Y]	3.56865e+06	1.45167e+07		21.7669	23.7912		3.90381	4.03241		3.90381	4.03241		0.128605	0.202283	0.730527
P09382	[M].ACGLVASNLNLKPGECLR.[V]	4569219	1.38754e+07		22.1235	23.726		4.26038	3.96723		4.26038	3.96723		-0.293147	-0.0294885	0.0317107
TGME49_319340-t26_1-p1	[R].ALERNPEADDSALSVVLQDPHMAK.[F]		24769299			24.562			4.80325		-5.03892	4.80325		9.84217	5.8188	20.972
TGME49_240060-t26_1-p1	[R].GFDRPGTTGTTGPQVR.[T]		40735095			25.2798			5.52097		-4.77116	5.52097		10.2921	7.1281	50.5716
TGME49_269690-t26_1-p1	[K].GQQLLQLIK.[G]		33419828			24.9942			5.2354		-4.98452	5.2354		10.2199	7.32916	90.4791
P35579	[R].EMEAELEDER.[K]	7144154	20129494		22.7683	24.2628		4.90519	4.50401		4.90519	4.50401		-0.401184	0.73069	10.7503
TGME49_227280-t26_1-p1	[K].KVEEELSLLR.[R]	108243	6.9994e+06		16.7239	22.7388		-1.13923	2.98		-1.13923	2.98		4.11923	4.94932	10.7167
TGME49_288650-t26_1-p1	[R].VTGMDFFNHAAPVFK.[T]	55638.1	24688031		15.7638	24.5573		-2.09935	4.79851		-2.09935	4.79851		6.89786	8.76347	51.1755
TGME49_284190-t26_1-p1	[R].FYAPFEATATVK.[N]	222967	11118332		17.7665	23.4064		-0.0966701	3.64764		-0.0966701	3.64764		3.74431	4.43623	51.3775
P06703	[K].LQDAEIAR.[L]	3.45161e+06	6827084		21.7188	22.7028		3.8557	2.94404		3.8557	2.94404		-0.911661	-0.467251	0.508113
P67936	[K].AEGDVAALNR.[R]		115809			16.8214			-2.93742		-4.8484	-2.93742		1.91099	0.496985	0.995228
P05165	[K].KAEVNTIPGFDGVVK.[D]	1.11624e+07	15538273		23.4121	23.8893		5.54901	4.13052		5.54901	4.13052		-1.41848	-0.97021	6.25307
P11498	[K].ENGMDVFR.[V]	727733	1739699		19.4731	20.7304		1.60991	0.971607		1.60991	0.971607		-0.638304	-0.233973	1.16286
P24844	[K].KGNFNYVEFTR.[I]	44836.4	190380		15.4524	17.5385		-2.41076	-2.22028		-2.41076	-2.22028		0.190479	-0.749256	0.641249
TGME49_221320-t26_1-p1	[K].SVEECEKVADR.[I]	131167	1.51825e+07		17.0011	23.8559		-0.862089	4.09711		-0.862089	4.09711		4.9592	4.49644	165.425
TGME49_260520-t26_1-p1	[R].VDVGAQSPVGYHQAR.[G]	78589.1	3.3758e+07		16.262	25.0087		-1.6011	5.24993		-1.6011	5.24993		6.85103	7.25107	39.8085
TGME49_248390-t26_1-p1	[R].KIMTAPLCK.[E]	1.41638e+06	6104561		20.4338	22.5415		2.57064	2.78266		2.57064	2.78266		0.212017	2.19171	2.21839
P04264	[R].GSYGSGGSSYGSGGGSYGSGGGGGGHGSYGSGSSSGGYR.[G]	2.61215e+06	12108503		21.3168	23.5295		3.45367	3.77072		3.45367	3.77072		0.317049	0.457421	1.91763
Q5QNW6	[R].KESYSVYVYK.[V]		3.4638e+06			21.7239			1.96513		-4.88185	1.96513		6.84697	2.87846	1.1965
P04350; P68371	[K].FWEVISDEHGIDPTGTYHGDSDLQLER.[I]	1.99857e+06	10916564		20.9305	23.38		3.0674	3.62122		3.0674	3.62122		0.553818	0.359108	0.146237
P35579	[K].THEAQIQEMR.[Q]	4.15774e+06	1.46717e+07		21.9874	23.8065		4.12423	4.04774		4.12423	4.04774		-0.0764898	0.73069	10.7503
TGME49_288650-t26_1-p1	[K].EALGHQRVDEVLSMVPADPFR.[L]		1.1769e+07			23.4885			3.72968		-4.86807	3.72968		8.59775	8.76347	51.1755
P02533	[R].APSTYGGGLSVSSSR.[F]	2.30174e+06	1.03157e+07		21.1343	23.2983		3.27115	3.53953		3.27115	3.53953		0.268381	-0.28924	0.510741
TGME49_260520-t26_1-p1	[R].GGGYSASVAPTGYPHVQNAHSYGQAPGPYSGFYGR.[A]		54938898			25.7113			5.95253		-4.76333	5.95253		10.7159	7.25107	39.8085
Q06210	[K].SVHFPGQAVGTR.[R]	7.60028e+06	1.78657e+07		22.8576	24.0907		4.99448	4.33189		4.99448	4.33189		-0.662592	1.04092	2.02418
P13987	[R].LRENELTYYCCKK.[D]	207182	1.61883e+06		17.6605	20.6265		-0.2026	0.867721		-0.2026	0.867721		1.07032	0.772429	0.663855
P11498	[K].KIAPYVAHNFSK.[L]	8.13717e+06	10646756		22.9561	23.3439		5.09296	3.58511		5.09296	3.58511		-1.50784	-0.233973	1.16286
P08670	[R].QDVDNASLAR.[L]	518878	730638		18.985	19.4788		1.1219	-0.280002		1.1219	-0.280002		-1.4019	-0.510902	1.91921
TGME49_270130-t26_1-p1	[R].GDSCLQSR.[R]	13046622	17609646		23.6372	24.0699		5.77403	4.31106		5.77403	4.31106		-1.46297	-1.46297	#DIV/0!
Q03135	[K].QVYDAHTK.[E]	707316	2.20695e+06		19.432	21.0736		1.56886	1.31482		1.56886	1.31482		-0.254032	-0.356639	0.45466
P04264	[R].DYQELMNTK.[L]	4.01146e+06	22653298		21.9357	24.4332		4.07256	4.67442		4.07256	4.67442		0.601861	0.457421	1.91763
TGME49_273760-t26_1-p1	[K].NDAVEIIANDQGNR.[T]	8505452	17811154		23.02	24.0863		5.15682	4.32748		5.15682	4.32748		-0.829339	2.13165	2.82513
TGME49_208740-t26_1-p1	[K].RFEQQCAK.[G]		59954080			25.8374			6.07856		-5.01644	6.07856		11.095	7.8449	71.4666
P07437	[R].ALTVPELTQQVFDAK.[N]	2.03669e+06	1.05614e+07		20.9578	23.3323		3.09465	3.5735		3.09465	3.5735		0.478843	0.459264	0.188841
P23528	[M].ASGVAVSDGVIK.[V]	1.84759e+06	8.98859e+06		20.8172	23.0997		2.95407	3.34086		2.95407	3.34086		0.386789	1.78682	3.01398
TGME49_221320-t26_1-p1	[R].NGVSHLVVQNDQEGMKEVLR.[W]	228302	8.10572e+06		17.8006	22.9505		-0.0625568	3.19171		-0.0625568	3.19171		3.25427	4.49644	165.425
TGME49_254720-t26_1-p1	[R].MFPDFQYR.[F]	174946	30711186		17.4166	24.8723		-0.446589	5.11346		-0.446589	5.11346		5.56005	6.80814	13.0784
P04264	[R].LRSEIDNVK.[K]	4.65487e+06	2.13759e+07		22.1503	24.3495		4.28717	4.59068		4.28717	4.59068		0.30351	0.457421	1.91763
O15511	[K].ALAAGGVGSIVR.[V]		202479			17.6274			-2.13139		-4.8818	-2.13139		2.75041	0.916382	0.389083
P35579	[K].VMQEQGTHPK.[F]	6.90952e+06	3.20598e+07		22.7202	24.9343		4.85702	5.17546		4.85702	5.17546		0.318447	0.73069	10.7503
P04264	[K].AEAESLYQSKYEELQITAGR.[H]	8.14284e+06	23467648		22.9571	24.4842		5.09396	4.72537		5.09396	4.72537		-0.368592	0.457421	1.91763
P13647	[R].ISISTSGGSFR.[N]	5.08145e+06	6181447		22.2768	22.5595		4.41367	2.80071		4.41367	2.80071		-1.61296	0.433348	1.22659
TGME49_267500-t26_1-p1	[R].TFTEDKENLVR.[A]	500858	1.15142e+06		18.934	20.135		1.0709	0.376188		1.0709	0.376188		-0.694713	2.53446	3.04513
P21333	[K].TGVAVNKPAEFTVDAK.[H]	2.20748e+06	6.95357e+06		21.074	22.7293		3.21083	2.97052		3.21083	2.97052		-0.240304	0.0739566	0.341147
P14618	[R].TATESFASDPILYRPVAVALDTKGPEIR.[T]	4.87149e+06	1.88495e+07		22.2159	24.168		4.35279	4.40922		4.35279	4.40922		0.0564283	-0.459673	1.56275
P35579	[R].QLEEAEEEAQRANASR.[R]	7653395	31438879		22.8677	24.906		5.00453	5.14725		5.00453	5.14725		0.142718	0.73069	10.7503
TGME49_284190-t26_1-p1	[K].VIEIAPAPFLSPALR.[E]		10105433			23.2686			3.50983		-4.90619	3.50983		8.41602	4.43623	51.3775
P35580	[R].ALEEALEAKEEFER.[Q]	2.73034e+06	1.30997e+07		21.3806	23.643		3.51751	3.88423		3.51751	3.88423		0.366723	0.981602	13.0947
TGME49_289540-t26_1-p1	[K].LAAEYSMIQNK.[A]		16389770			23.9663			4.20749		-4.96025	4.20749		9.16774	7.54978	86.3126
P13645	[R].SQYEQLAEQNR.[K]	5.7635e+06	7.0253e+06		22.4585	22.7441		4.59537	2.98533		4.59537	2.98533		-1.61004	-0.443411	1.26269
TGME49_264660-t26_1-p1	[R].EASLILNVR.[E]		19272314			24.2			4.44123		-4.80015	4.44123		9.24138	8.96632	315.364
TGME49_258870-t26_1-p1	[R].GFVVPVADMVAAVKR.[E]		2.08151e+07			24.3111			4.55233		-4.95063	4.55233		9.50295	7.22746	67.7578
P35579	[R].SMMQDREDQSILCTGESGAGKTENTK.[K]	3.51378e+06	3.40959e+07		21.7446	25.0231		3.88146	5.26429		3.88146	5.26429		1.38284	0.73069	10.7503
P35579	[K].LTKDFSALESQLQDTQELLQEENRQK.[L]	3959743	52207554		21.917	25.6378		4.05384	5.87896		4.05384	5.87896		1.82512	0.73069	10.7503
TGME49_264660-t26_1-p1	[R].FECPVESVLLPEQAMSGDIR.[A]		28764870			24.7778			5.01901		-4.84278	5.01901		9.86178	8.96632	315.364
TGME49_209755-t26_1-p1	[R].TEMERPAAGSMEKDKLVLPGEGEGHVLPK.[H]	43758.7	2.51907e+07		15.4173	24.5864		-2.44586	4.82759		-2.44586	4.82759		7.27344	6.1993	106.597
P13645	[K].SEITELRR.[N]	6.52721e+06	13932035		22.638	23.7319		4.7749	3.9731		4.7749	3.9731		-0.801792	-0.443411	1.26269
P04792	[K].LATQSNEITIPVTFESR.[A]	835640	2.26526e+06		19.6725	21.1112		1.80938	1.35245		1.80938	1.35245		-0.456936	0.169984	0.222672
P04350; P07437; P68371	[K].EAESCDCLQGFQLTHSLGGGTGSGMGTLLISK.[I]		11597987			23.4674			3.70857		-4.99626	3.70857		8.70484	3.70906	2.37076
P04264	[K].NKLNDLEDALQQAK.[E]	2.44832e+06	1.36882e+07		21.2234	23.7064		3.36022	3.94763		3.36022	3.94763		0.587413	0.457421	1.91763
TGME49_284190-t26_1-p1	[R].QIGFPVMLK.[A]		10079013			23.2649			3.50605		-5.03047	3.50605		8.53653	4.43623	51.3775
TGME49_251540-t26_1-p1	[R].VILHLQR.[R]		30753410			24.8742			5.11544		-4.93986	5.11544		10.0553	7.29329	34.8344
Q16666	[K].MREEYDKIQIADLMEEK.[F]		618960			19.2395			-0.519312		-4.75148	-0.519312		4.23217	4.30586	19.8082
Q8WXA9	[R].FAFVEFADQNSVPR.[A]	11218916	25333934		23.4194	24.5946		5.55629	4.83577		5.55629	4.83577		-0.720522	0.514714	0.212689
Q96PK6	[R].YSGSYNDYLR.[A]	105897	21469888		16.6923	24.3558		-1.17083	4.59701		-1.17083	4.59701		5.76784	0.986613	0.879172
TGME49_258870-t26_1-p1	[R].GMDDGAFVR.[G]		1.88376e+07			24.1671			4.40831		-5.01556	4.40831		9.42387	7.22746	67.7578
TGME49_264660-t26_1-p1	[R].KDGSCIIGEHTLK.[L]		34543124			25.0419			5.2831		-4.94996	5.2831		10.2331	8.96632	315.364
TGME49_208730-t26_1-p1	[R].YCGVSGAVAR.[F]		29226000			24.8007			5.04195		-4.7772	5.04195		9.81915	7.44286	112.573
Q9P2E9	[K].AAILETAPK.[E]	260531	3.60048e+07		17.9911	25.1017		0.127957	5.34289		0.127957	5.34289		5.21493	-0.206122	0.612708
P68366	[R].SIQFVDWCPTGFK.[V]	2.08321e+06	15133336		20.9904	23.8512		3.12723	4.09243		3.12723	4.09243		0.965192	0.2484	0.137689
P35580	[K].QVLALQSQLADTK.[K]	2209482	10418140		21.0753	23.3126		3.21214	3.55379		3.21214	3.55379		0.341658	0.981602	13.0947
TGME49_269690-t26_1-p1	[R].TQGIETAANKFFESSTQLDR.[T]		3.04996e+07			24.8623			5.10349		-4.83812	5.10349		9.94161	7.32916	90.4791
P35580	[K].LCHLLGMNVMEFTR.[A]	2.62989e+07	1.48533e+07		24.6485	23.8243		6.78536	4.06548		6.78536	4.06548		-2.71988	0.981602	13.0947
Q9NYL9	[K].STTGPFDREHLLSYLEK.[E]		1.26626e+06			20.2721			0.513346		-4.93271	0.513346		5.44605	1.90615	3.52783
P35579	[K].KDQGELER.[Q]	1.80757e+06	7.61217e+06		20.7856	22.8599		2.92248	3.10108		2.92248	3.10108		0.178601	0.73069	10.7503
TGME49_221320-t26_1-p1	[R].IDTSWLDKLIK.[Q]	169858	7.98226e+06		17.374	22.9284		-0.489169	3.16957		-0.489169	3.16957		3.65874	4.49644	165.425
Q96RQ3	[R].HVEVQVFGDHHGNAVYLFERDCSVQRR.[H]	7.49886e+06	2.68272e+07		22.8382	24.6772		4.9751	4.9184		4.9751	4.9184		-0.056704	-0.634115	2.94943
TGME49_269690-t26_1-p1	[K].AKGQQLLQLIK.[G]	78683.9	30115912		16.2638	24.844		-1.59936	5.08522		-1.59936	5.08522		6.68458	7.32916	90.4791
P62269	[K].RAGELTEDEVER.[V]		34543375			25.0419			5.28311		-4.92382	5.28311		10.2069	2.84913	5.37388
TGME49_312420-t26_1-p1	[R].VRFENNMELLR.[D]		20180465			24.2665			4.50766		-4.94325	4.50766		9.45091	6.94897	89.8267
TGME49_202620-t26_1-p1	[K].KRENLPGAEVK.[A]		22119398			24.3988			4.64001		-4.89692	4.64001		9.53693	6.67229	25.0071
P62750	[R].LAPDYDALDVANK.[I]	3506751	4401383		21.7417	22.0695		3.87856	2.31073		3.87856	2.31073		-1.56784	-0.207966	0.264308
Q13085	[K].AVVMDLLR.[Q]	8690978	13782480		23.0511	23.7163		5.18795	3.95753		5.18795	3.95753		-1.23042	-0.589132	6.02615
P07305	[M].TENSTSAPAAKPK.[R]	1.38006e+06	2.04343e+06		20.3963	20.9626		2.53316	1.20376		2.53316	1.20376		-1.3294	-1.66094	2.95564
Q9NYL9	[R].TKENDAHLVEVNLNNIK.[N]	119067	605174		16.8614	19.207		-1.00172	-0.55181		-1.00172	-0.55181		0.449914	1.90615	3.52783
TGME49_288650-t26_1-p1	[R].AATVAAGNELFKEALGHQRVDEVLSMVPADPFR.[L]	1.47043e+06	26840640		20.4878	24.6779		2.62467	4.91912		2.62467	4.91912		2.29445	8.76347	51.1755
TGME49_260520-t26_1-p1	[R].YGLAGDMR.[M]		30628474			24.8684			5.10957		-4.96459	5.10957		10.0742	7.25107	39.8085
TGME49_288650-t26_1-p1	[K].TEFIEGIITK.[R]		22480026			24.4221			4.66334		-4.97275	4.66334		9.63609	8.76347	51.1755
Q13085	[R].ITIGNKTCVFEKENDPSVMR.[S]	7.43793e+06	1.9522e+07		22.8265	24.2186		4.96333	4.45979		4.96333	4.45979		-0.503536	-0.589132	6.02615
P02533; Q04695; P08779	[K].IRDWYQR.[Q]	2.5084e+06	7.57803e+06		21.2583	22.8534		3.3952	3.09459		3.3952	3.09459		-0.300607	-0.538007	0.311516
P35580	[R].HAEQERDELADEITNSASGK.[S]	2.65189e+06	1.39029e+07		21.3386	23.7289		3.47545	3.97008		3.47545	3.97008		0.49463	0.981602	13.0947
P35579	[R].KKLEMDLK.[D]	2.5175e+06	1.19003e+07		21.2636	23.5045		3.40042	3.7457		3.40042	3.7457		0.345278	0.73069	10.7503
P11498	[K].LFSMENWGGATFDVAMR.[F]		1.89807e+06			20.8561			1.0973		-4.74686	1.0973		5.84417	-0.233973	1.16286
P35579	[K].TRLQQELDDLLVDLDHQR.[Q]	1.25748e+06	4.09966e+07		20.2621	25.289		2.39896	5.5302		2.39896	5.5302		3.13124	0.73069	10.7503
P35579	[K].LKDVLLQVDDER.[R]	1.0079e+06	3.98605e+06		19.9429	21.9265		2.07979	2.16773		2.07979	2.16773		0.0879436	0.73069	10.7503
P35579	[K].VLLQGKGDSEHK.[R]	3.26062e+06	1.74198e+07		21.6367	24.0542		3.77357	4.29542		3.77357	4.29542		0.521849	0.73069	10.7503
P35580	[R].HATALEELSEQLEQAKR.[F]	2.50522e+06	1.50854e+07		21.2565	23.8467		3.39337	4.08785		3.39337	4.08785		0.694488	0.981602	13.0947
TGME49_264660-t26_1-p1	[R].TYTFTTPEQPAEDR.[R]		36552776			25.1235			5.36468		-4.99285	5.36468		10.3575	8.96632	315.364
TGME49_221320-t26_1-p1	[R].IGLYENLKDK.[I]	58224.1	5.56469e+06		15.8293	22.4079		-2.03381	2.64907		-2.03381	2.64907		4.68288	4.49644	165.425
P04264	[K].QISNLQQSISDAEQRGENALKDAK.[N]	3.74158e+06	2.5723e+07		21.8352	24.6166		3.97208	4.85775		3.97208	4.85775		0.885678	0.457421	1.91763
TGME49_221320-t26_1-p1	[R].AYGQIALEAIR.[L]	162320	5174640		17.3085	22.303		-0.554655	2.54423		-0.554655	2.54423		3.09888	4.49644	165.425
P60660	[K].SDEMNVK.[V]	212787	532963		17.699	19.0237		-0.16409	-0.735124		-0.16409	-0.735124		-0.571034	-1.28772	1.98728
TGME49_270240-t26_1-p1	[K].ELVEPTSK.[E]	47559.9	23142534		15.5375	24.464		-2.32568	4.70524		-2.32568	4.70524		7.03093	8.3364	57.8661
Q5QNW6	[K].ESYSVYVYK.[V]	435858	761829		18.7335	19.5391		0.870359	-0.219692		0.870359	-0.219692		-1.09005	2.87846	1.1965
P16403	[M].SETAPAAPAAAPPAEKAPVK.[K]	5.82743e+06	9.14232e+06		22.4744	23.1241		4.61129	3.36533		4.61129	3.36533		-1.24596	-1.23782	1.30726
Q13085	[R].LLLEDLVKK.[K]	7.87646e+06	1.95852e+07		22.9091	24.2233		5.04598	4.46446		5.04598	4.46446		-0.581517	-0.589132	6.02615
P08670	[R].ETNLDSLPLVDTHSKR.[T]	779497	2.03325e+06		19.5722	20.9554		1.70904	1.19656		1.70904	1.19656		-0.512487	-0.510902	1.91921
P16401	[K].AKKPAGATPK.[K]	1.90571e+06	3.99947e+06		20.8619	21.9314		2.99876	2.17258		2.99876	2.17258		-0.826184	-1.09558	2.95805
Q13085	[K].VNNADDFPNLFR.[Q]	10848306	25867882		23.371	24.6247		5.50783	4.86586		5.50783	4.86586		-0.641968	-0.589132	6.02615
P35579	[R].EMEAELEDERKQR.[S]	1.06927e+07	4.77008e+07		23.3501	25.5075		5.48699	5.74871		5.48699	5.74871		0.261721	0.73069	10.7503
TGME49_289750-t26_1-p1; P62987; P62979	[K].ESTLHLVLR.[L]	403887	4.51564e+06		18.6236	22.1065		0.760454	2.3477		0.760454	2.3477		1.58725	3.01796	4.22797
TGME49_208730-t26_1-p1	[K].GVQCMDDCGNQMQCVGAVSVK.[T]		2.81943e+07			24.7489			4.9901		-5.00163	4.9901		9.99173	7.44286	112.573
TGME49_289540-t26_1-p1	[R].LGGFAGASMGR.[G]		37261480			25.1512			5.39238		-4.78179	5.39238		10.1742	7.54978	86.3126
P35579	[R].YEILTPNSIPK.[G]	3.43642e+06	10587430		21.7125	23.3358		3.84933	3.57705		3.84933	3.57705		-0.272285	0.73069	10.7503
P35908	[R].TAAENDFVTLK.[K]	8812139	11140148		23.0711	23.4093		5.20792	3.65047		5.20792	3.65047		-1.55746	-0.71541	2.88937
TGME49_208030-t26_1-p1	[K].EGKPDLYDLTGGK.[T]	89426.5			16.4484			-1.41472			-1.41472	-4.885		-3.47027	2.89161	5.93503
P07305	[K].GVGASGSFR.[L]	1.99331e+06	3.11814e+06		20.9267	21.5723		3.0636	1.81346		3.0636	1.81346		-1.25014	-1.66094	2.95564
TGME49_289540-t26_1-p1	[K].AFLVLQHAGLAQEQGAQAAIAIR.[T]		2.73082e+07			24.7028			4.94403		-5.04223	4.94403		9.98626	7.54978	86.3126
TGME49_260520-t26_1-p1	[R].LTDKVLSISESIDTIQTR.[A]		35399340			25.0772			5.31842		-4.83694	5.31842		10.1554	7.25107	39.8085
TGME49_208730-t26_1-p1	[R].SADALCNFKR.[T]	30120.6	2.25253e+07		14.8785	24.425		-2.98468	4.66625		-2.98468	4.66625		7.65092	7.44286	112.573
P35527	[K].NYSPYYNTIDDLKDQIVDLTVGNNK.[T]	5.05544e+06	13827177		22.2694	23.721		4.40627	3.9622		4.40627	3.9622		-0.444062	-0.011743	0.0282607
TGME49_312420-t26_1-p1	[R].TVPADELGVSSDPGVPFIPYR.[T]	561424	2.6644e+07		19.0987	24.6673		1.23559	4.90851		1.23559	4.90851		3.67292	6.94897	89.8267
Q9Y490	[K].GLAGAVSELLR.[S]	447651	4036051		18.772	21.9445		0.908876	2.18571		0.908876	2.18571		1.27684	1.42706	6.93056
TGME49_208730-t26_1-p1	[R].QDVTTDDWACFQTTKLPTYR.[W]		35108904			25.0653			5.30653		-4.97397	5.30653		10.2805	7.44286	112.573
P35580; P35579	[RK].YAEERDRAEAEAR.[E]	1.18622e+07	5.40457e+07		23.4999	25.6877		5.63673	5.92888		5.63673	5.92888		0.292146	0.867116	1.59908
Q8NBX0	[M].ATEQRPFHLVVFGASGFTGQFVTEEVAR.[E]	20908872	8.40126e+06		24.3176	23.0022		6.45447	3.24338		6.45447	3.24338		-3.2111	-3.2111	#DIV/0!
P04792	[R].VSLDVNHFAPDELTVK.[T]	980894	1.76459e+06		19.9037	20.7509		2.0406	0.992099		2.0406	0.992099		-1.0485	0.169984	0.222672
P02533; P19012; P13646; Q04695; P08779	[K].TRLEQEIATYR.[RS]	2.21409e+06	6.85676e+06		21.0783	22.7091		3.21514	2.9503		3.21514	2.9503		-0.264846	-0.373585	0.152355
P23528; Q9Y281	[R].YALYDATYETK.[E]	1.51214e+06	7848775		20.5282	22.904		2.66502	3.14524		2.66502	3.14524		0.480214	3.33062	1.35248
Q05682	[K].TTTTNTQVEGDDEAAFLER.[L]	552532	1.50676e+06		19.0757	20.523		1.21256	0.764219		1.21256	0.764219		-0.448341	0.371437	0.780871
TGME49_264660-t26_1-p1	[R].GPTEMVASK.[L]		28918462			24.7855			5.02669		-5.02301	5.02669		10.0497	8.96632	315.364
P35579	[K].QIATLHAQVADMKK.[K]	3.6329e+06	2.26262e+07		21.7927	24.4315		3.92955	4.67269		3.92955	4.67269		0.743142	0.73069	10.7503
Q16666	[K].VLNTSLKEK.[F]	19236302	3.71458e+07		24.1973	25.1467		6.33419	5.3879		6.33419	5.3879		-0.946291	4.30586	19.8082
P35579	[R].QSACNLEK.[K]	1.83364e+06	17363482		20.8063	24.0496		2.94314	4.29075		2.94314	4.29075		1.34762	0.73069	10.7503
O14950	[R].FTDEEVDELYREAPIDKK.[G]	80629.7	298106		16.299	18.1855		-1.56412	-1.57334		-1.56412	-1.57334		-0.00921976	-0.303026	0.264739
Q16666	[R].TPQMPPTTPSSSFFTK.[K]	12227479	12614630		23.5436	23.5886		5.68048	3.8298		5.68048	3.8298		-1.85069	4.30586	19.8082
TGME49_203290-t26_1-p1	[R].RRLPTFYLLQR.[R]		2.89338e+07			24.7863			5.02745		-4.88695	5.02745		9.91441	7.94179	27.6161
TGME49_290700-t26_1-p1	[R].WIQTFYSHNALQQDR.[A]		2.05664e+07			24.2938			4.53498		-5.03396	4.53498		9.56894	6.07683	12.9924
P16402; P10412; P16403; Q02539	[K].KALAAAGYDVEK.[N]	999916	1.01015e+06		19.9314	19.9461		2.06831	0.187341		2.06831	0.187341		-1.88097	-3.30747	2.82593
TGME49_240060-t26_1-p1	[R].SPTGSSSPLLR.[T]		33577000			25.001			5.24217		-5.0072	5.24217		10.2494	7.1281	50.5716
Q13085	[K].MADHYVPVPGGPNNNNYANVELILDIAK.[R]	4.92815e+06	227424		22.2326	17.795		4.36947	-1.96377		4.36947	-1.96377		-6.33325	-0.589132	6.02615
Q05639; P68104	[R].EHALLAYTLGVK.[Q]	2.67177e+06	1.17203e+07		21.3494	23.4825		3.48623	3.7237		3.48623	3.7237		0.237475	1.24977	1.47858
TGME49_221320-t26_1-p1	[K].MEMYADANAR.[G]	110093	8.23453e+06		16.7484	22.9733		-1.11477	3.21446		-1.11477	3.21446		4.32923	4.49644	165.425
TGME49_269690-t26_1-p1	[R].NGAHSICAILGCDYEHVK.[A]		2.79578e+07			24.7367			4.97795		-4.82931	4.97795		9.80725	7.32916	90.4791
TGME49_275470-t26_1-p1	[R].TPIHVTASTSPFATR.[K]	408394	23352718		18.6396	24.4771		0.776463	4.71829		0.776463	4.71829		3.94182	6.07631	22.9466
P35579	[K].KRHEMPPHIYAITDTAYR.[S]	2.77205e+06	1.01832e+07		21.4025	23.2797		3.53938	3.52089		3.53938	3.52089		-0.0184862	0.73069	10.7503
P08670	[R].EEAENTLQSFR.[Q]	288866	915480		18.14	19.8042		0.276899	0.0453692		0.276899	0.0453692		-0.23153	-0.510902	1.91921
P35579	[R].HEMPPHIYAITDTAYR.[S]	2.64617e+06	1.17782e+07		21.3355	23.4896		3.47234	3.73082		3.47234	3.73082		0.25848	0.73069	10.7503
P60709; P62736; Q562R1; P68032; P63261	[R].LDLAGRDLTDYLMK.[I]	4.67115e+06	36206492		22.1553	25.1097		4.29221	5.35095		4.29221	5.35095		1.05874	0.564134	0.629801
TGME49_284190-t26_1-p1	[R].LMGDKVEAR.[S]	66140.2	13070239		16.0132	23.6398		-1.8499	3.88098		-1.8499	3.88098		5.73088	4.43623	51.3775
TGME49_264660-t26_1-p1	[R].RTVVDGGVVQR.[Y]		3.92596e+07			25.2265			5.46774		-4.80738	5.46774		10.2751	8.96632	315.364
P09493	[K].HIAEDADRKYEEVAR.[K]	1.53496e+06	895163		20.5498	19.7718		2.68663	0.0129907		2.68663	0.0129907		-2.67364	1.08359	2.33483
P35580; P35749; P35579	[R].CIIPNHEK.[RK]	1.83995e+06	1.68132e+07		20.8112	24.0031		2.94809	4.24429		2.94809	4.24429		1.2962	0.301452	0.434198
P35579	[K].KMQQNIQELEEQLEEEESAR.[Q]	3.60393e+06	1.80974e+07		21.7811	24.1093		3.918	4.35048		3.918	4.35048		0.432477	0.73069	10.7503
TGME49_289540-t26_1-p1	[K].QQVSVASTALHQR.[Y]		26786288			24.675			4.91619		-4.7457	4.91619		9.66189	7.54978	86.3126
TGME49_260520-t26_1-p1	[R].VSPSAEEAVPVTAER.[A]	288303	3.19561e+07		18.1372	24.9296		0.274086	5.17079		0.274086	5.17079		4.8967	7.25107	39.8085
P35908; P12035	[K].KYEDEINKR.[T]	8.69332e+06	1.44051e+07		23.0515	23.7801		5.18834	4.02128		5.18834	4.02128		-1.16706	-0.656363	0.474647
TGME49_215910-t26_1-p1	[R].KLSVSVRPVLPGVPFAVTAVAKPYPGVK.[A]		1.03102e+07			23.2976			3.53876		-4.88921	3.53876		8.42797	5.1975	104.681
P02538; P48668; P13647	[R].QLDSIVGER.[G]	4.20233e+06	1.10456e+07		22.0028	23.397		4.13962	3.63816		4.13962	3.63816		-0.501454	-0.315534	0.127915
TGME49_215220-t26_1-p1	[R].VLTSDEGDAGLDAAPR.[Q]	1477843	1.31933e+07		20.4951	23.6533		2.63192	3.8945		2.63192	3.8945		1.26258	6.41312	37.8862
TGME49_284190-t26_1-p1	[R].ANVQAVPGTNEPVTDFEEAAAFCR.[Q]		10761621			23.3594			3.60059		-5.01887	3.60059		8.61946	4.43623	51.3775
P62241	[K].ISSLLEEQFQQGK.[L]	3.05741e+06	15471917		21.5439	23.8831		3.68074	4.12435		3.68074	4.12435		0.443612	1.01546	2.32074
P16401	[K].ALAAGGYDVEKNNSR.[I]	5.70774e+06	1.01352e+07		22.4445	23.2729		4.58135	3.51408		4.58135	3.51408		-1.06727	-1.09558	2.95805
TGME49_308970-t26_1-p1	[R].QGLPAGAWK.[K]		13195184			23.6535			3.89471		-4.75047	3.89471		8.64518	6.77197	21.6788
P54136	[R].LANIDEEMLQK.[A]	491236	594709		18.9061	19.1818		1.04292	-0.576974		1.04292	-0.576974		-1.61989	0.838538	0.916405
TGME49_202620-t26_1-p1	[R].ENLPGAEVK.[A]		19658210			24.2286			4.46983		-4.80602	4.46983		9.27585	6.67229	25.0071
P07437	[R].ISVYYNEATGGKYVPR.[A]	2.64532e+06	13350188		21.335	23.6704		3.47187	3.91156		3.47187	3.91156		0.439684	0.459264	0.188841
TGME49_211460-t26_1-p1	[R].ALEEVGSLGR.[G]		1645246			20.6499			0.891072		-4.78181	0.891072		5.67288	5.02033	23.4348
O00159	[R].LGTDEISPR.[V]	5773716	16383860		22.4611	23.9658		4.59793	4.20697		4.59793	4.20697		-0.390957	0.202283	0.730527
TGME49_208730-t26_1-p1	[R].ATPVGPKPADPAGK.[A]		35716781			25.0901			5.3313		-4.84552	5.3313		10.1768	7.44286	112.573
Q13085	[R].RWFVEVEGTVK.[A]	2.77212e+06	9.764e+06		21.4026	23.219		3.53942	3.46024		3.53942	3.46024		-0.0791757	-0.589132	6.02615
P11498; TGME49_284190-t26_1-p1	[K].AAYGGGGR.[G]	1.39759e+06	4682755		20.4145	22.1589		2.55137	2.40013		2.55137	2.40013		-0.151245	-0.388439	0.158646
TGME49_312420-t26_1-p1	[R].VASVMKPLMIAYGHQSR.[R]	39790.6	2.39074e+07		15.2801	24.511		-2.583	4.75216		-2.583	4.75216		7.33516	6.94897	89.8267
P42766	[K].QLDDLKVELSQLR.[V]		769580			19.5537			-0.205088		-4.96129	-0.205088		4.7562	1.5782	2.173
P35527	[R].LEKEIETYHNLLEGGQEDFESSGAGK.[I]	5017871	16897437		22.2586	24.0103		4.3955	4.2515		4.3955	4.2515		-0.144003	-0.011743	0.0282607
P14618	[R].LNFSHGTHEYHAETIK.[N]	3.52706e+06	1.167e+07		21.75	23.4763		3.88689	3.7175		3.88689	3.7175		-0.169392	-0.459673	1.56275
TGME49_221320-t26_1-p1	[R].TYKQPVFIYIPPHGELR.[G]	38112.8	1.1197e+07		15.218	23.4166		-2.64515	3.65781		-2.64515	3.65781		6.30296	4.49644	165.425
TGME49_264660-t26_1-p1	[R].DTCDLRGPTEMVASK.[L]		39366869			25.2305			5.47168		-4.91043	5.47168		10.3821	8.96632	315.364
TGME49_258870-t26_1-p1	[R].RGNTPHDGITWIAEHLADTDSGKDSHDYR.[F]		1.96369e+07			24.2271			4.46826		-5.02532	4.46826		9.49358	7.22746	67.7578
TGME49_284190-t26_1-p1	[R].GMQTVEGRPGASLAPVNWMEIR.[E]	394713	9367690		18.5904	23.1593		0.727307	3.40046		0.727307	3.40046		2.67316	4.43623	51.3775
TGME49_319340-t26_1-p1	[K].QLDGFVQQIQDLR.[K]	6.44865e+06	10543213		22.6206	23.3298		4.75743	3.57101		4.75743	3.57101		-1.18641	5.8188	20.972
Q16777; Q7L7L0; Q71UI9; P16104; TGME49_300200-t26_1-p1	[R].HLQLAIR.[NG]	420696	659147		18.6824	19.3302		0.81928	-0.428559		0.81928	-0.428559		-1.24784	-1.24784	#DIV/0!
P46777	[K].NSVTPDMMEEMYKK.[A]	63652.8			15.9579			-1.9052			-1.9052	-4.99819		-3.09299	0.605836	0.788409
Q13885; P04350; P07437; P68371; Q9BVA1	[K].TAVCDIPPR.[G]	933650	3.66387e+06		19.8325	21.8049		1.96938	2.04614		1.96938	2.04614		0.0767537	2.29145	1.49259
TGME49_269690-t26_1-p1	[R].GLQVVVPLPTLEEIQKDGMDR.[L]	674867	938652		19.3642	19.8402		1.50111	0.0814321		1.50111	0.0814321		-1.41967	7.32916	90.4791
P35579	[K].KLEMDLK.[D]	2.20346e+06	1.01697e+07		21.0713	23.2778		3.2082	3.51898		3.2082	3.51898		0.310775	0.73069	10.7503
P21333	[R].GAGTGGLGLAVEGPSEAK.[M]	1.98754e+06	5.34757e+06		20.9226	22.3505		3.05941	2.59165		3.05941	2.59165		-0.46776	0.0739566	0.341147
P04350; P68371	[R].AVLVDLEPGTMDSVR.[S]	3.02707e+06	1.2623e+07		21.5295	23.5895		3.66635	3.83075		3.66635	3.83075		0.164398	0.359108	0.146237
TGME49_309590-t26_1-p1	[R].VRDAFSAGLTR.[L]	965226	12563799		19.8805	23.5828		2.01737	3.82397		2.01737	3.82397		1.8066	2.94871	10.225
TGME49_267740-t26_1-p1	[R].EAELISLSPGGHDR.[S]		26348805			24.6512			4.89243		-4.8041	4.89243		9.69654	6.55344	12.6658
TGME49_248390-t26_1-p1	[K].IMTAPLCK.[E]	9167022	9568033		23.128	23.1898		5.26488	3.43099		5.26488	3.43099		-1.83389	2.19171	2.21839
Q13085; O00763	[K].DMYDQVLK.[F]	3.04577e+06	7459931		21.5384	22.8307		3.67524	3.07193		3.67524	3.07193		-0.603306	-0.459261	0.792602
TGME49_310780-t26_1-p1	[R].QQSQYDYSYPGTTSTPTPPRPASYGYPAFPAFPR.[L]	63332.4	27669268		15.9507	24.7218		-1.91248	4.96298		-1.91248	4.96298		6.87546	6.70973	16.6254
TGME49_209755-t26_1-p1	[K].HETKPALTDEKR.[T]		38833119			25.2108			5.45198		-4.7569	5.45198		10.2089	6.1993	106.597
TGME49_267500-t26_1-p1	[R].LQQTFADIAGR.[V]		923748			19.8171			0.05834		-4.9714	0.05834		5.02974	2.53446	3.04513
P35580	[R].QLLQANPILESFGNAK.[T]	2.46733e+06	12850879		21.2345	23.6154		3.37138	3.85656		3.37138	3.85656		0.485183	0.981602	13.0947
P25705	[R].TGAIVDVPVGEELLGR.[V]	1220920	3.50747e+06		20.2195	21.742		2.3564	1.9832		2.3564	1.9832		-0.373199	-0.156548	0.312346
TGME49_244120-t26_1-p1	[R].FVQLFGFDK.[Q]		352637			18.4278			-1.33097		-4.95167	-1.33097		3.62069	1.79903	5.69899
P35579	[K].SKKDQGELER.[Q]	2691843	1.55493e+07		21.3602	23.8903		3.49702	4.13155		3.49702	4.13155		0.634523	0.73069	10.7503
P02538	[R].SGFSSVSVSR.[S]	1.25674e+06	3.05176e+06		20.2613	21.5412		2.39812	1.78241		2.39812	1.78241		-0.615705	-0.324045	0.181808
TGME49_213280-t26_1-p1	[R].ILVHSGDSVTIQCPGAIASNPQDVSK.[Y]		226890			17.7916			-1.96716		-4.89601	-1.96716		2.92885	2.92885	#DIV/0!
TGME49_221320-t26_1-p1	[R].GGVLEPPGICEIK.[Y]	197242	8928887		17.5896	23.09		-0.27353	3.33125		-0.27353	3.33125		3.60478	4.49644	165.425
TGME49_258870-t26_1-p1	[R].RNESVLEAK.[L]		24023526			24.5179			4.75915		-4.7734	4.75915		9.53255	7.22746	67.7578
P35908	[K].GGSISGGGYGSGGGK.[H]	1.21302e+06	1.99345e+06		20.2102	20.9268		2.34704	1.16804		2.34704	1.16804		-1.179	-0.71541	2.88937
P35580	[K].LQNELDNVSTLLEEAEKK.[G]	955249	6.64969e+06		19.8655	22.6649		2.00238	2.90606		2.00238	2.90606		0.903678	0.981602	13.0947
P05165	[R].NQKVVEEAPSIFLDAETR.[R]	1.89896e+07	35613424		24.1787	25.0859		6.31557	5.32712		6.31557	5.32712		-0.988448	-0.97021	6.25307
TGME49_264660-t26_1-p1	[K].ASRLPEEDKK.[L]		34509404			25.0405			5.28169		-4.96324	5.28169		10.2449	8.96632	315.364
TGME49_221320-t26_1-p1	[K].SDFSDLPR.[I]		12716375			23.6002			3.84138		-4.94061	3.84138		8.78199	4.49644	165.425
TGME49_221320-t26_1-p1	[R].SVGIGAYIVR.[L]		9116916			23.1201			3.36131		-5.03365	3.36131		8.39497	4.49644	165.425
TGME49_310780-t26_1-p1	[R].YYHSMYGNK.[T]		1.61937e+07			23.9489			4.19013		-5.02517	4.19013		9.2153	6.70973	16.6254
P46776	[K].TGAAPIIDVVR.[S]	3.34073e+06	8471922		21.6717	23.0143		3.80859	3.25546		3.80859	3.25546		-0.553136	0.126647	0.115459
Q13085	[K].IDSQRDFTVASPAEFVTR.[F]	1.03993e+07	2.56898e+07		23.31	24.6147		5.44684	4.85589		5.44684	4.85589		-0.590951	-0.589132	6.02615
P05165	[R].NQKVVEEAPSIFLDAETRR.[A]	2.18781e+07	3.65304e+07		24.383	25.1226		6.51985	5.3638		6.51985	5.3638		-1.15605	-0.97021	6.25307
P35579	[K].VEAQLQELQVK.[F]	4912327	6445941		22.228	22.62		4.36484	2.86116		4.36484	2.86116		-1.50368	0.73069	10.7503
P35579	[K].TDLLLEPYNKYR.[F]	3.24559e+06	13893813		21.63	23.7279		3.76691	3.96914		3.76691	3.96914		0.20223	0.73069	10.7503
P35579	[K].KTLEEEAK.[T]	405594	2185168		18.6297	21.0593		0.766536	1.30051		0.766536	1.30051		0.533978	0.73069	10.7503
TGME49_270240-t26_1-p1	[K].QLVGTAAGEIEEGVKADTQAVQDSSK.[D]		29007320			24.7899			5.03111		-4.76686	5.03111		9.79797	8.3364	57.8661
Q04446	[K].IVLDSDAAEYGGHQR.[L]		55269544			25.72			5.96118		-4.98319	5.96118		10.9444	7.34544	4.00862
Q13085	[K].KIDSQRDFTVASPAEFVTR.[F]	9.81757e+06	2.96347e+07		23.2269	24.8208		5.36379	5.06199		5.36379	5.06199		-0.301809	-0.589132	6.02615
P62241	[K].LTPEEEEILNK.[K]	2.00032e+06	8727399		20.9318	23.0571		3.06866	3.29832		3.06866	3.29832		0.229664	1.01546	2.32074
P35580; P35749	[RK].ALELDPNLYR.[I]	1.07683e+06	2941402		20.0384	21.4881		2.17522	1.72927		2.17522	1.72927		-0.445946	0.693552	0.733781
P84243	[K].STELLIR.[K]	3.73662e+06	7725163		21.8333	22.8811		3.97016	3.12233		3.97016	3.12233		-0.847829	1.62944	1.57717
Q13085	[R].HMFHVAWVDPEDPYK.[G]	2.83833e+06	6.90259e+06		21.4366	22.7187		3.57347	2.95991		3.57347	2.95991		-0.613567	-0.589132	6.02615
Q05682	[R].LEQYTSAIEGTK.[S]	166765	280456		17.3475	18.0974		-0.515686	-1.66139		-0.515686	-1.66139		-1.1457	0.371437	0.780871
O00159	[R].DGTIDFTPGSELLITK.[A]	3.79962e+06	8.90613e+06		21.8574	23.0864		3.99429	3.32757		3.99429	3.32757		-0.666717	0.202283	0.730527
P11498	[K].IVGDLAQFMVQNGLSRAEAEAQAEELSFPR.[S]	914764	2.526e+06		19.803	21.2684		1.9399	1.50963		1.9399	1.50963		-0.430276	-0.233973	1.16286
O00159	[R].LLQSNPVLEAFGNAK.[T]	3.96193e+06	1.37573e+07		21.9178	23.7137		4.05463	3.95489		4.05463	3.95489		-0.0997377	0.202283	0.730527
TGME49_304955-t26_1-p1	[R].RVGEIQFVLVPEGVLSTVHDSR.[V]		5.24234e+06			22.3218			2.56298		-4.74857	2.56298		7.31154	5.34877	18.3504
TGME49_203310-t26_1-p1	[R].SFKDLLK.[K]		17555004			24.0654			4.30658		-4.84759	4.30658		9.15417	6.282	22.5389
TGME49_215220-t26_1-p1	[K].VSVAFQGDDAR.[V]		28206056			24.7495			4.9907		-4.75492	4.9907		9.74562	6.41312	37.8862
P35908	[R].NKLNDLEEALQQAKEDLAR.[L]	5.0019e+06	2.36829e+07		22.254	24.4973		4.39091	4.73854		4.39091	4.73854		0.347635	-0.71541	2.88937
TGME49_240060-t26_1-p1	[R].YSASYEPHHPSSPAPTPTVSGPLISASTGHSPPQTSSSASPPFPSR.[S]		33998266			25.019			5.26016		-4.87979	5.26016		10.14	7.1281	50.5716
TGME49_208730-t26_1-p1	[K].LCSETIDGGR.[Y]		2.72908e+07			24.7019			4.94311		-4.74585	4.94311		9.68896	7.44286	112.573
TGME49_227620-t26_1-p1	[R].AVGGKGEHTPPLPDERQQEPEEPVSQR.[A]	5731784	2.24461e+07		22.4506	24.42		4.58741	4.66116		4.58741	4.66116		0.073746	5.26429	10.4055
O94832	[R].IGELVGVLVNHFK.[S]		25709154			24.6158			4.85698		-4.89669	4.85698		9.75367	1.15953	7.33787
TGME49_312420-t26_1-p1	[K].TLGGVDEDLSR.[G]		24298160			24.5343			4.77554		-4.90903	4.77554		9.68457	6.94897	89.8267
TGME49_221320-t26_1-p1	[R].SFVFDEGEETDAEGFVAQASPAGSGAEGADGAK.[S]	280931	14781092		18.0999	23.8172		0.236716	4.05845		0.236716	4.05845		3.82173	4.49644	165.425
P16070	[R].YVQKGEYR.[T]	22057794	2.62689e+07		24.3948	24.6469		6.53165	4.88805		6.53165	4.88805		-1.64359	0.26503	0.271882
TGME49_312420-t26_1-p1	[R].MESLPMSPLR.[D]		13047253			23.6372			3.87844		-4.92	3.87844		8.79845	6.94897	89.8267
TGME49_275860-t26_1-p1	[R].GHNWVIDSGACLLGQPR.[N]		19853244			24.2429			4.48407		-4.81107	4.48407		9.29514	5.46782	21.6968
O14950	[R].NAFACFDEEATGTIQEDYLR.[E]	2.43432e+06	1.16271e+06		21.2151	20.1491		3.35195	0.390262		3.35195	0.390262		-2.96169	-0.303026	0.264739
TGME49_289540-t26_1-p1	[K].QYEVVSALLTEAK.[A]		20459898			24.2863			4.5275		-4.96193	4.5275		9.48942	7.54978	86.3126
Q9NZR1; Q9NYL9	[K].ALETNTHVK.[KC]	118562	321848		16.8553	18.296		-1.00785	-1.46278		-1.00785	-1.46278		-0.454927	-0.454927	#DIV/0!
P13645	[K].SKELTTEIDNNIEQISSYK.[S]	3.10762e+06	5.39473e+06		21.5674	22.3631		3.70424	2.60432		3.70424	2.60432		-1.09992	-0.443411	1.26269
TGME49_268950-t26_1-p1	[K].LCDIPESVQQWQQVK.[D]		213243			17.7021			-2.05666		-4.94338	-2.05666		2.88672	0.791981	2.02458
P35579	[K].RHEMPPHIYAITDTAYR.[S]	3.65348e+06	2.24525e+07		21.8008	24.4204		3.9377	4.66158		3.9377	4.66158		0.723873	0.73069	10.7503
Q13085	[R].WFVEVEGTVK.[A]	2.77562e+06	8.27838e+06		21.4044	22.9809		3.54124	3.22212		3.54124	3.22212		-0.319122	-0.589132	6.02615
P62805	[K].VFLENVIR.[D]	1.7236e+06	3.3377e+06		20.717	21.6704		2.85385	1.91162		2.85385	1.91162		-0.942227	0.0185589	0.0187857
P62241	[R].IIDVVYNASNNELVR.[T]	2.51601e+06	1.29696e+07		21.2627	23.6286		3.39957	3.86983		3.39957	3.86983		0.47026	1.01546	2.32074
P35579	[K].DLEAHIDSANKNRDEAIK.[Q]	3.08304e+06	1.41183e+07		21.5559	23.7511		3.69278	3.99227		3.69278	3.99227		0.299485	0.73069	10.7503
TGME49_221320-t26_1-p1	[K].SHGVDIASDKAACEFLSNTEGK.[E]		6.8845e+06			22.7149			2.95612		-4.87698	2.95612		7.83311	4.49644	165.425
TGME49_221320-t26_1-p1	[R].DMFEEILK.[F]		4382946			22.0635			2.30467		-4.92142	2.30467		7.22609	4.49644	165.425
P21333	[K].YTPVQQGPVGVNVTYGGDPIPK.[S]	2.41832e+06	6.89392e+06		21.2056	22.7169		3.34243	2.95809		3.34243	2.95809		-0.384339	0.0739566	0.341147
TGME49_208740-t26_1-p1	[R].NTTPENISSQMDSNKTTAPSPEPGTSKR.[A]		31246946			24.8972			5.13841		-4.93399	5.13841		10.0724	7.8449	71.4666
TGME49_264660-t26_1-p1	[K].LCYLCVYNR.[D]		24050606			24.5196			4.76077		-4.94351	4.76077		9.70428	8.96632	315.364
P01023	[R].QTVSWAVTPK.[S]	717093	2.56431e+06		19.4518	21.2901		1.58866	1.53134		1.58866	1.53134		-0.0573231	0.222752	0.0893838
P12814	[R].RDQALTEEHAR.[Q]	2.73155e+06	3.78547e+07		21.3813	25.174		3.51815	5.41517		3.51815	5.41517		1.89702	2.32662	17.898
TGME49_221320-t26_1-p1	[K].KVQDPATLLK.[L]		7.43251e+06			22.8254			3.06662		-4.92817	3.06662		7.99479	4.49644	165.425
Q9Y3I0	[R].IASPEGQDYLK.[G]	59812.1			15.8681			-1.99499			-1.99499	-5.05903		-3.06404	-3.96342	1.5516
P36578	[R].KNNRQPYAVSELAGHQTSAESWGTGR.[A]		2.5642e+07			24.612			4.8532		-4.90315	4.8532		9.75635	0.906367	3.4276
P35580	[R].RGGPISFSSSR.[S]	2.03242e+06	1.25784e+07		20.9548	23.5844		3.09163	3.82565		3.09163	3.82565		0.734018	0.981602	13.0947
TGME49_258870-t26_1-p1	[K].TSNECIIER.[T]		14616955			23.8011			4.04234		-5.02387	4.04234		9.06621	7.22746	67.7578
Q96RQ3	[K].CSVNGVASK.[A]	1.61626e+07	30687004		23.9462	24.8711		6.08302	5.11232		6.08302	5.11232		-0.970691	-0.634115	2.94943
P13645	[R].RVLDELTLTK.[A]	5.81325e+06	8.14047e+06		22.4709	22.9567		4.60777	3.19788		4.60777	3.19788		-1.40989	-0.443411	1.26269
P62829	[R].ISLGLPVGAVINCADNTGAK.[N]	1.69987e+06	11049476		20.697	23.3975		2.83386	3.63868		2.83386	3.63868		0.804819	0.352642	0.398338
P08779	[K].IIAATIENAQPILQIDNAR.[L]	1.02981e+06	3.96907e+06		19.974	21.9204		2.11081	2.16157		2.11081	2.16157		0.050755	0.479922	1.06524
P35908	[R].TSQNSELNNMQDLVEDYKK.[K]	8291347	16798770		22.9832	24.0019		5.12004	4.24305		5.12004	4.24305		-0.876983	-0.71541	2.88937
Q9UM54	[K].MSQSIIVSGESGAGKTENTK.[F]	5.85453e+06	1.21426e+07		22.4811	23.5336		4.61798	3.77477		4.61798	3.77477		-0.84321	1.45184	9.18382
P25705	[R].ILGADTSVDLEETGR.[V]	1.01434e+06	3.312e+06		19.9521	21.6593		2.08897	1.90047		2.08897	1.90047		-0.188497	-0.156548	0.312346
P30566	[K].AAGIIHLGATSCYVGDNTDLIILR.[N]		7.13291e+06			22.7661			3.00726		-4.77152	3.00726		7.77878	7.77878	#DIV/0!
P35579	[K].MEDSVGCLETAEEVKR.[K]	2.07265e+06	1.75354e+07		20.983	24.0638		3.1199	4.30497		3.1199	4.30497		1.18507	0.73069	10.7503
P07437; P68371	[K].IREEYPDRIMNTFSVVPSPK.[V]	2.09569e+06	1.41498e+07		20.999	23.7543		3.13586	3.99548		3.13586	3.99548		0.859619	0.859619	#DIV/0!
P04259; P02538; P48668	[R].SLYGLGGSKR.[I]	2.16342e+06			21.0449			3.18174			3.18174	-5.00976		-8.1915	0.11075	0.193196
P35580	[K].LQELEGAVK.[S]	1.8634e+06	9104746		20.8295	23.1182		2.96636	3.35939		2.96636	3.35939		0.393023	0.981602	13.0947
TGME49_260520-t26_1-p1	[R].WQHGWVPHPGHPSSVQR.[Q]	107164	1.028e+07		16.7095	23.2933		-1.15368	3.53454		-1.15368	3.53454		4.68822	7.25107	39.8085
TGME49_264660-t26_1-p1	[R].SGDSENGNPASSPVCRPSFSLEAWALGVR.[Q]		21503596			24.3581			4.59928		-4.84763	4.59928		9.4469	8.96632	315.364
Q05682	[K].GNVFSSPTAAGTPNKETAGLK.[V]	75005.8	148317		16.1947	17.1783		-1.66842	-2.58048		-1.66842	-2.58048		-0.912051	0.371437	0.780871
TGME49_264660-t26_1-p1	[K].CGVSVTVKGEGK.[M]		1.84392e+07			24.1363			4.37748		-4.74784	4.37748		9.12531	8.96632	315.364
P35908	[K].VDPEIQNVK.[A]	5.12913e+06	6347037		22.2903	22.5977		4.42714	2.83885		4.42714	2.83885		-1.58829	-0.71541	2.88937
P35580	[R].ELQAQIAELQEDFESEKASR.[N]	3.40882e+06	2.15999e+07		21.7008	24.3645		3.8377	4.60572		3.8377	4.60572		0.768019	0.981602	13.0947
P62937	[K].SIYGEKFEDENFILK.[H]	753667	2.56223e+06		19.5236	21.289		1.66043	1.53017		1.66043	1.53017		-0.130262	0.319142	0.279945
TGME49_254720-t26_1-p1	[R].TAILAAAAATLIALFR.[Q]	126954	1.07721e+06		16.9539	20.0389		-0.90919	0.280064		-0.90919	0.280064		1.18925	6.80814	13.0784
TGME49_312420-t26_1-p1	[K].VSGFKEALERFPK.[Q]		2.52655e+07			24.5907			4.83187		-4.76526	4.83187		9.59713	6.94897	89.8267
P08779	[R].APSTYGGGLSVSSR.[F]	713229			19.444			1.58087			1.58087	-5.01857		-6.59944	0.479922	1.06524
TGME49_270240-t26_1-p1	[K].ADTQAVQDSSKDVLTK.[S]		9.77962e+06			23.2213			3.46255		-4.91428	3.46255		8.37683	8.3364	57.8661
TGME49_312420-t26_1-p1	[R].ESDNFAHLGMGVLKR.[G]		2.31502e+07			24.4645			4.70572		-4.76542	4.70572		9.47114	6.94897	89.8267
P09493	[R].KLVIIESDLERAEER.[A]		112063			16.7739			-2.98485		-4.95245	-2.98485		1.9676	1.08359	2.33483
TGME49_289380-t26_1-p1	[K].AAVTLQEIISGAAR.[T]		21167244			24.3353			4.57653		-4.96336	4.57653		9.53989	4.77944	40.4452
P04264	[K].QISNLQQSISDAEQRGENALK.[D]	2.544e+06	2.70774e+07		21.2787	24.6906		3.41553	4.93178		3.41553	4.93178		1.51626	0.457421	1.91763
P05165	[K].HGNALWLNERECSIQR.[R]	5.2199e+06	7.55042e+06		22.3156	22.8481		4.45245	3.08933		4.45245	3.08933		-1.36313	-0.97021	6.25307
P09493	[K].QLEDELVSLQKK.[L]	40831.5	457536		15.3174	18.8035		-2.54574	-0.955273		-2.54574	-0.955273		1.59047	1.08359	2.33483
Q13085	[K].QVNYEVDRR.[F]	1.03674e+07	2.42366e+07		23.3055	24.5307		5.44241	4.77189		5.44241	4.77189		-0.670522	-0.589132	6.02615
P62753	[R].MATEVAADALGEEWKGYVVR.[I]	3.17149e+06	16097022		21.5967	23.9403		3.73359	4.18149		3.73359	4.18149		0.4479	1.59906	4.12323
TGME49_221320-t26_1-p1	[R].ILAADAR.[L]	202280	11701815		17.626	23.4802		-0.237144	3.72143		-0.237144	3.72143		3.95857	4.49644	165.425
Q16778; Q5QNW6	[K].QVHPDTGISSK.[A]	1.5471e+06	2.72831e+06		20.5611	21.3796		2.698	1.62078		2.698	1.62078		-1.07722	0.893673	0.540345
Q13085	[R].RLLLEDLVKK.[K]	7.08223e+06	1.70452e+07		22.7558	24.0229		4.89263	4.26406		4.89263	4.26406		-0.628573	-0.589132	6.02615
TGME49_215220-t26_1-p1	[R].VLTSGEGKEK.[AV]		50932246			25.6021			5.84328		-5.00514	5.84328		10.8484	6.41312	37.8862
TGME49_286000-t26_1-p1	[K].LQQVVGSVSESCVAFLKKEETR.[L]	149809	2.32365e+07		17.1928	24.4699		-0.670372	4.71109		-0.670372	4.71109		5.38146	5.31673	32.3895
Q13085	[R].FQAQSLGTTYIYDIPEMFR.[Q]	4846124	1.63399e+06		22.2084	20.64		4.34526	0.881169		4.34526	0.881169		-3.46409	-0.589132	6.02615
TGME49_270240-t26_1-p1	[R].LVDLIKDNQRR.[L]		24356462			24.5378			4.779		-4.85268	4.779		9.63168	8.3364	57.8661
TGME49_258410-t26_1-p1	[R].DQYGHPHTTLDFSR.[-]	4.9133e+06	1.87366e+07		22.2283	24.1594		4.36512	4.40056		4.36512	4.40056		0.0354375	-2.22108	1.86649
P11498	[R].HQKVVEIAPAAHLDPQLR.[T]	8494793	25053817		23.0181	24.5785		5.15501	4.81973		5.15501	4.81973		-0.33528	-0.233973	1.16286
P08238	[R].TLTLVDTGIGMTK.[A]	1.82493e+06	3.22828e+06		20.7994	21.6223		2.93627	1.86354		2.93627	1.86354		-1.07274	0.970455	1.58133
TGME49_208730-t26_1-p1	[R].AGTELMTPHPLASR.[A]		2.20692e+07			24.3955			4.63673		-4.93379	4.63673		9.57052	7.44286	112.573
TGME49_208730-t26_1-p1	[K].ATVVVPKPAAPSGK.[A]		2.76141e+07			24.7189			4.9601		-4.89359	4.9601		9.85369	7.44286	112.573
Q96RQ3	[K].ESLCQAALGLILK.[E]	159592	71850960		17.284	26.0985		-0.57911	6.3397		-0.57911	6.3397		6.91881	-0.634115	2.94943
Q13085	[K].KIHNANPELTDGQIQAMLR.[R]	4.32138e+06	1.22299e+07		22.0431	23.5439		4.17992	3.78511		4.17992	3.78511		-0.394809	-0.589132	6.02615
P05165	[R].LAAELNKFMLEK.[V]	5.88285e+06	9137825		22.4881	23.1234		4.62494	3.36462		4.62494	3.36462		-1.26032	-0.97021	6.25307
P35579	[K].VLLQGKGDSEHKR.[K]	3.98363e+06	1.86756e+07		21.9257	24.1547		4.06251	4.39585		4.06251	4.39585		0.33334	0.73069	10.7503
TGME49_218560-t26_1-p1	[R].LPAPAAATGAR.[T]		1.08573e+06			20.0502			0.291441		-4.92384	0.291441		5.21528	4.59863	121.982
TGME49_208730-t26_1-p1	[K].KATVVVPKPAAPSGK.[A]	22072.6	2.37768e+07		14.43	24.5031		-3.43317	4.74425		-3.43317	4.74425		8.17742	7.44286	112.573
Q13085	[R].ARDKFEEDR.[I]	4.44117e+06	7.93446e+06		22.0825	22.9197		4.21937	3.1609		4.21937	3.1609		-1.05847	-0.589132	6.02615
TGME49_211260-t26_1-p1	[K].FDANERPTPLEIVR.[R]		1.96973e+07			24.2315			4.47269		-5.04135	4.47269		9.51404	6.24996	21.3043
Q16778; Q5QNW6; TGME49_209910-t26_1-p1; TGME49_305160-t26_1-p1	[R].EIQTAVR.[L]	2.25999e+06	3.33178e+06		21.1079	21.6679		3.24475	1.90906		3.24475	1.90906		-1.33568	-1.08409	0.463557
TGME49_203310-t26_1-p1	[R].NSDFFDGQAPVDSLRPTNAGVDSK.[G]	94435.7	1.03766e+07		16.527	23.3068		-1.33609	3.54803		-1.33609	3.54803		4.88413	6.282	22.5389
P10412	[K].KATGAATPK.[K]	1.09897e+06	1.74287e+06		20.0677	20.733		2.20458	0.974237		2.20458	0.974237		-1.23034	-0.993234	1.22925
Q13085	[K].MTFKSPEYPEGR.[D]	10216893	2.3402e+07		23.2845	24.4801		5.42131	4.72133		5.42131	4.72133		-0.699985	-0.589132	6.02615
TGME49_251540-t26_1-p1	[R].RQVEVQYR.[A]		2.86875e+07			24.7739			5.01512		-4.79863	5.01512		9.81375	7.29329	34.8344
P35579	[K].KAGKLDPHLVLDQLR.[C]	1.72212e+06	1.55947e+07		20.7158	23.8946		2.85262	4.13575		2.85262	4.13575		1.28313	0.73069	10.7503
P35579	[R].ALEQQVEEMK.[T]	4.03533e+06	6200020		21.9443	22.5638		4.08112	2.80504		4.08112	2.80504		-1.27607	0.73069	10.7503
P35580	[R].AVIYNPATQADWTAK.[K]	2448054	13753076		21.2232	23.7133		3.36006	3.95445		3.36006	3.95445		0.594387	0.981602	13.0947
P07951	[K].EAQEKLEQAEK.[K]		77374.8			16.2396			-3.51922		-5.00977	-3.51922		1.49055	2.5592	4.72213
P21333	[R].DVDIIDHHDNTYTVK.[Y]	1.08364e+06	2.36995e+06		20.0475	21.1764		2.18432	1.41763		2.18432	1.41763		-0.76669	0.0739566	0.341147
TGME49_233870-t26_1-p1	[R].LSEPTHGPTGLALGYAR.[Y]		17718829			24.0788			4.31998		-4.99796	4.31998		9.31794	5.67822	68.6074
P0DP25; TGME49_249240-t26_1-p1	[K].DGDGTITTK.[E]	115854	962307		16.8219	19.8761		-1.04119	0.117338		-1.04119	0.117338		1.15853	1.02156	0.779127
P62805	[R].ISGLIYEETR.[G]	1.64178e+06	3.22935e+06		20.6468	21.6228		2.78369	1.86401		2.78369	1.86401		-0.919672	0.0185589	0.0187857
TGME49_231960-t26_1-p1	[R].GAAGLGTSTPSTTNLHQASSK.[N]		9714799			23.2118			3.45295		-4.86808	3.45295		8.32103	5.08888	46.0035
P46939	[K].LLEEYGSDDTR.[N]	14102585	14529817		23.7495	23.7925		5.88632	4.03371		5.88632	4.03371		-1.8526	-0.528894	1.00763
P09382	[K].DSNNLCLHFNPR.[F]	794782	1.61984e+06		19.6002	20.6274		1.73706	0.868617		1.73706	0.868617		-0.868444	-0.0294885	0.0317107
Q15365	[K].QICLVMLETLSQSPQGR.[V]		78990408			26.2352			6.47637		-4.76911	6.47637		11.2455	1.66075	2.74619
TGME49_288650-t26_1-p1	[K].TEFIEGIITKR.[A]		1.62105e+07			23.9504			4.19162		-4.98769	4.19162		9.17931	8.76347	51.1755
P11498	[R].SKVLKDLPR.[V]	786247	2.48632e+06		19.5846	21.2456		1.72148	1.48678		1.72148	1.48678		-0.234702	-0.233973	1.16286
TGME49_269690-t26_1-p1	[R].LKHTEEMDTIRR.[E]		2.61184e+07			24.6386			4.87977		-4.91048	4.87977		9.79025	7.32916	90.4791
P04406	[R].GALQNIIPASTGAAK.[A]	780059	2.6107e+06		19.5732	21.316		1.71008	1.55721		1.71008	1.55721		-0.152877	-0.963199	2.0816
TGME49_233870-t26_1-p1	[R].FAPATPGQPR.[A]	184637	9525357		17.4943	23.1833		-0.368806	3.42454		-0.368806	3.42454		3.79335	5.67822	68.6074
TGME49_221320-t26_1-p1	[R].RLLQDDLEAR.[I]		7.37505e+06			22.8142			3.05542		-4.95537	3.05542		8.01079	4.49644	165.425
P35579	[R].VRTELADK.[V]	799539	3.13712e+06		19.6088	21.581		1.74567	1.82221		1.74567	1.82221		0.0765421	0.73069	10.7503
P12814	[K].IDQLEGDHQLIQEALIFDNK.[H]	1.27691e+06	22848900		20.2842	24.4456		2.42109	4.68682		2.42109	4.68682		2.26573	2.32662	17.898
P07910	[K].LKGDDLQAIK.[K]	1.5125e+06	7.34124e+06		20.5285	22.8076		2.66537	3.04879		2.66537	3.04879		0.383426	2.12351	1.77707
TGME49_258870-t26_1-p1	[R].FGCSVLQRPFR.[T]		1.29069e+07			23.6216			3.86284		-4.96918	3.86284		8.83203	7.22746	67.7578
P08670	[R].LQDEIQNMKEEMAR.[H]	685181	2.14167e+06		19.3861	21.0303		1.52299	1.2715		1.52299	1.2715		-0.251483	-0.510902	1.91921
TGME49_227280-t26_1-p1	[K].RQPFMSSVK.[N]		8575743			23.0318			3.27303		-4.84172	3.27303		8.11475	4.94932	10.7167
P35579	[R].CIIPNHEKK.[A]	1.92545e+06	13466826		20.8768	23.6829		3.01363	3.92411		3.01363	3.92411		0.910482	0.73069	10.7503
Q96RQ3	[K].KLGVQTVAVYSEADRNSMHVDMADEAYSIGPAPSQQSYLSMEK.[I]	4.44794e+06	1.40826e+07		22.0847	23.7474		4.22157	3.98861		4.22157	3.98861		-0.232955	-0.634115	2.94943
P16401	[K].KALAAGGYDVEK.[N]	583622	416922		19.1547	18.6694		1.29153	-1.08938		1.29153	-1.08938		-2.38092	-1.09558	2.95805
TGME49_258870-t26_1-p1	[R].TVVAEVVEDDSKDSR.[A]		1.81805e+07			24.1159			4.35709		-4.80005	4.35709		9.15713	7.22746	67.7578
TGME49_284190-t26_1-p1	[R].ATSEAQAAFGNGAMFVEK.[L]		6.75462e+06			22.6874			2.92864		-4.89364	2.92864		7.82228	4.43623	51.3775
TGME49_221320-t26_1-p1	[R].GSGTIAGETSR.[A]	226572	13505863		17.7896	23.6871		-0.0735294	3.92828		-0.0735294	3.92828		4.00181	4.49644	165.425
TGME49_231960-t26_1-p1	[K].TIKEIEEEWGDESAFVTR.[K]	57314.4	8.08101e+06		15.8066	22.9461		-2.05653	3.18731		-2.05653	3.18731		5.24383	5.08888	46.0035
TGME49_221320-t26_1-p1	[K].KIVDFSGLLDLPR.[V]	105594	6.33798e+06		16.6882	22.5956		-1.17497	2.83679		-1.17497	2.83679		4.01177	4.49644	165.425
Q00325	[R].IQTQPGYANTLR.[D]	3867293			21.8829			4.01975			4.01975	-5.00368		-9.02343	-0.184712	0.171248
TGME49_203290-t26_1-p1	[R].LPTFYLLQR.[R]		12600494			23.587			3.82818		-4.96919	3.82818		8.79736	7.94179	27.6161
TGME49_218560-t26_1-p1	[R].AVAAFGLDEEPAAR.[L]	44220.6	7562401		15.4324	22.8504		-2.43071	3.09161		-2.43071	3.09161		5.52232	4.59863	121.982
O00159	[K].AVASEIFK.[G]	3.55543e+06			21.7616			3.89845			3.89845	-5.07323		-8.97168	0.202283	0.730527
O00159	[K].NGHLAVVAPR.[L]	5.6525e+06	1.51403e+07		22.4305	23.8519		4.56732	4.09309		4.56732	4.09309		-0.474228	0.202283	0.730527
P36578	[R].IEEVPELPLVVEDK.[V]	5456148	6385521		22.3795	22.6064		4.51631	2.84757		4.51631	2.84757		-1.66874	0.906367	3.4276
TGME49_264660-t26_1-p1	[K].VPALPSTETK.[L]		16541712			23.9796			4.22081		-4.83136	4.22081		9.05216	8.96632	315.364
TGME49_264660-t26_1-p1	[R].DRHICDMK.[E]		24378320			24.5391			4.7803		-4.96654	4.7803		9.74683	8.96632	315.364
TGME49_269690-t26_1-p1	[R].ESVSLDNEAR.[R]	326036	36841496		18.3147	25.1348		0.45153	5.37603		0.45153	5.37603		4.9245	7.32916	90.4791
P08670	[R].KLLEGEESR.[IL]	468166	1.47707e+06		18.8367	20.4943		0.97352	0.735504		0.97352	0.735504		-0.238016	-0.510902	1.91921
TGME49_217680-t26_1-p1	[R].AQGNRETFGDWGMK.[L]		3.28756e+06			21.6486			1.88979		-4.81924	1.88979		6.70902	5.34341	100.519
TGME49_289540-t26_1-p1	[K].ARHEADVSAIVDEANTR.[L]		2.64392e+07			24.6562			4.89738		-5.00937	4.89738		9.90675	7.54978	86.3126
TGME49_250710-t26_1-p1	[R].RKAEEDAETK.[R]	3671.95	3444.62		11.8423	11.7501		-6.02081	-8.00867		-6.02081	-8.00867		-1.98786	0.174446	0.238619
TGME49_264660-t26_1-p1	[R].QRGGGFLTTYTLNVPR.[L]	167240	2.90953e+07		17.3516	24.7943		-0.511582	5.03548		-0.511582	5.03548		5.54707	8.96632	315.364
P08670	[K].FADLSEAANRNNDALR.[Q]	1.39078e+06	4.04892e+06		20.4075	21.9491		2.54432	2.19031		2.54432	2.19031		-0.354016	-0.510902	1.91921
P35579	[R].QEEEMMAKEEELVK.[V]	3353620	16704373		21.6773	23.9937		3.81415	4.23492		3.81415	4.23492		0.420775	0.73069	10.7503
TGME49_208730-t26_1-p1	[K].KATVVVPKPEAPDIK.[V]		1.60752e+07			23.9383			4.17954		-4.8803	4.17954		9.05984	7.44286	112.573
Q96RQ3	[K].LVVWAADRQAALTK.[L]	12496629	37363974		23.575	25.1551		5.7119	5.39635		5.7119	5.39635		-0.315551	-0.634115	2.94943
TGME49_284190-t26_1-p1	[R].GTNAVGYTACPDNSVEAFCR.[E]	52733.4	1.24186e+07		15.6864	23.566		-2.17671	3.8072		-2.17671	3.8072		5.98391	4.43623	51.3775
Q13085	[R].DEPIHILNVAIK.[T]	2.37095e+06	2.37976e+06		21.177	21.1824		3.31389	1.42358		3.31389	1.42358		-1.89031	-0.589132	6.02615
P63104; P31947; P31946; Q04917; TGME49_263090-t26_1-p1; P61981; P27348; P62258	[R].NLLSVAYK.[N]	331947	744311		18.3406	19.5055		0.477456	-0.253253		0.477456	-0.253253		-0.730709	-0.730709	#DIV/0!
P62861	[R].FVNVVPTFGKK.[K]	2.77775e+06	3.01216e+06		21.4055	21.5224		3.54235	1.76357		3.54235	1.76357		-1.77878	-1.4318	1.35639
P14618	[R].NTGIICTIGPASR.[S]	5.91487e+06	9814818		22.4959	23.2265		4.63278	3.46773		4.63278	3.46773		-1.16504	-0.459673	1.56275
P13647	[K].AQYEEIANR.[S]	4378776	8.30911e+06		22.0621	22.9863		4.19896	3.22746		4.19896	3.22746		-0.971493	0.433348	1.22659
P35579	[K].YKASITALEAK.[I]		19094150			24.1866			4.42783		-5.01882	4.42783		9.44665	0.73069	10.7503
P57721	[K].QICVVMLESPPK.[G]	7.38759e+06	11320093		22.8167	23.4324		4.95353	3.67358		4.95353	3.67358		-1.27995	-2.8135	1.17309
P21333	[R].TGVELGKPTHFTVNAK.[A]	105436	3.7949e+06		16.686	21.8556		-1.17713	2.09683		-1.17713	2.09683		3.27396	0.0739566	0.341147
Q96RQ3	[K].SIMAAAGVPVVEGYHGEDQSDQCLKEHARR.[I]	8.07933e+06	1.69713e+07		22.9458	24.0166		5.08266	4.2578		5.08266	4.2578		-0.824867	-0.634115	2.94943
TGME49_289540-t26_1-p1	[R].GVHLVLAAQELFSR.[V]		1.55627e+07			23.8916			4.13279		-4.761	4.13279		8.89379	7.54978	86.3126
TGME49_221320-t26_1-p1	[K].VDAVWPGWGHASENPNLPR.[R]	198582	5162931		17.5994	22.2998		-0.263762	2.54096		-0.263762	2.54096		2.80472	4.49644	165.425
P62277	[R].DSHGVAQVR.[F]	90631.1	17059646		16.4677	24.0241		-1.39542	4.26528		-1.39542	4.26528		5.66071	2.17514	1.82442
TGME49_264660-t26_1-p1	[K].FACPNNSEVLPHNAVSDDGLKASVFAVR.[K]		48708309			25.5377			5.77887		-4.98376	5.77887		10.7626	8.96632	315.364
P12814	[R].LSNRPAFMPSEGR.[M]	30905.4	55007432		14.9156	25.7131		-2.94757	5.95432		-2.94757	5.95432		8.90189	2.32662	17.898
Q96RQ3	[K].AMTDTFTLQAHDQFSPFSSSSGRR.[L]	6.9288e+06	17149270		22.7242	24.0316		4.86104	4.27284		4.86104	4.27284		-0.588191	-0.634115	2.94943
P09493; P06753	[K].GTEDELDKYSEALKDAQEK.[L]	984822	516133		19.9095	18.9774		2.04636	-0.781417		2.04636	-0.781417		-2.82778	0.0667372	0.0597752
TGME49_289540-t26_1-p1	[K].AVGNLGAVTEK.[L]		22309276			24.4111			4.65234		-4.74878	4.65234		9.40112	7.54978	86.3126
TGME49_310790-t26_1-p1	[K].LFQYIAPGGLDEEKAEEL.[-]		14305376			23.7701			4.01125		-4.8261	4.01125		8.83736	5.31351	8.50791
TGME49_309590-t26_1-p1	[R].TSGEEGRPLLGEGR.[E]	605627	5.44645e+06		19.2081	22.3769		1.34493	2.61808		1.34493	2.61808		1.27315	2.94871	10.225
P38646	[R].TTPSVVAFTADGER.[L]	462352	1.24025e+06		18.8186	20.2422		0.955493	0.483398		0.955493	0.483398		-0.472094	0.276641	0.698457
P09382	[K].DGGAWGTEQR.[E]	570522	1.04741e+06		19.1219	19.9984		1.25878	0.239591		1.25878	0.239591		-1.01919	-0.0294885	0.0317107
P16401	[K].KPAAAGVK.[K]	1.58124e+06	3.10519e+06		20.5926	21.5663		2.72948	1.80745		2.72948	1.80745		-0.922032	-1.09558	2.95805
TGME49_264660-t26_1-p1	[R].ADTSDEDTMMAK.[T]		27812658			24.7292			4.97044		-5.01531	4.97044		9.98575	8.96632	315.364
Q96RQ3	[K].KSFNDDAMLIEKFVDTPR.[H]	5.17691e+06	1.75757e+07		22.3037	24.0671		4.44052	4.30828		4.44052	4.30828		-0.13224	-0.634115	2.94943
Q13885; Q9BVA1	[K].ESESCDCLQGFQLTHSLGGGTGSGMGTLLISK.[I]	525821	1.80024e+06		19.0042	20.7798		1.14107	1.02096		1.14107	1.02096		-0.120114	0.908156	1.00722
TGME49_208730-t26_1-p1	[K].STLFNTGHVTTTEHAPKNPGLLGKPVK.[Q]		22692529			24.4357			4.67691		-4.79674	4.67691		9.47366	7.44286	112.573
TGME49_215220-t26_1-p1	[R].SSIEPTVLSGLALAR.[V]		18045558			24.1051			4.34634		-4.84703	4.34634		9.19337	6.41312	37.8862
P14618	[R].APIIAVTR.[N]	3.99078e+06	9218237		21.9282	23.1361		4.0651	3.37726		4.0651	3.37726		-0.687842	-0.459673	1.56275
TGME49_311720-t26_1-p1; P54652; P11142; TGME49_273760-t26_1-p1	[R].IINEPTAAAIAYGLDKK.[NGV]	721391	6.69804e+06		19.4604	22.6753		1.59728	2.91651		1.59728	2.91651		1.31923	1.31923	#DIV/0!
TGME49_208740-t26_1-p1	[K].GAEIAHSQR.[Q]		3.14481e+07			24.9065			5.14767		-4.87998	5.14767		10.0277	7.8449	71.4666
TGME49_284190-t26_1-p1	[R].RGPVAIQCR.[I]	110556	1.04511e+07		16.7544	23.3172		-1.10872	3.55836		-1.10872	3.55836		4.66708	4.43623	51.3775
TGME49_249990-t26_1-p1	[K].VCSVMSHLVK.[Q]	74812.8	780556		16.191	19.5741		-1.67214	-0.184657		-1.67214	-0.184657		1.48749	3.43723	17.8949
P08670	[R].QVDQLTNDK.[A]	294925	455844		18.17	18.7982		0.306849	-0.96062		0.306849	-0.96062		-1.26747	-0.510902	1.91921
TGME49_221320-t26_1-p1	[R].DILSSLPESERR.[E]	73127.8	7.0449e+06		16.1581	22.7481		-1.70501	2.98935		-1.70501	2.98935		4.69436	4.49644	165.425
Q13085; O00763	[K].MHLYLGAAK.[V]	1.68556e+06	3.74433e+06		20.6848	21.8363		2.82166	2.07748		2.82166	2.07748		-0.74418	-0.459261	0.792602
P35580	[K].ALAYDKLEK.[T]	795406	3.56696e+06		19.6013	21.7663		1.73819	2.00747		1.73819	2.00747		0.269273	0.981602	13.0947
P21333	[R].ANLPQSFQVDTSK.[A]	2.56133e+06	6.30939e+06		21.2885	22.5891		3.42532	2.83027		3.42532	2.83027		-0.595055	0.0739566	0.341147
P08670	[R].FANYIDK.[V]	231567	919524		17.8211	19.8105		-0.0420713	0.0517288		-0.0420713	0.0517288		0.0938001	-0.510902	1.91921
P62851	[K].LITPAVVSER.[L]	54279.3			15.7281			-2.13503			-2.13503	-4.8276		-2.69258	0.481253	0.525365
P13647	[R].SFSTASAITPSVSR.[T]	1.06138e+06	3.67946e+06		20.0175	21.8111		2.15437	2.05226		2.15437	2.05226		-0.102101	0.433348	1.22659
P11498	[R].HGKHYFIEVNSR.[L]	3.50606e+06	9.25735e+06		21.7414	23.1422		3.87828	3.38337		3.87828	3.38337		-0.494913	-0.233973	1.16286
P62861	[-].KVHGSLAR.[A]	1.66409e+06	2.24316e+06		20.6663	21.0971		2.80316	1.3383		2.80316	1.3383		-1.46486	-1.4318	1.35639
TGME49_269690-t26_1-p1	[R].LEDYMQTAEER.[K]		12969869			23.6287			3.86986		-4.8447	3.86986		8.71456	7.32916	90.4791
P35527	[R].GGGGSFGYSYGGGSGGGFSASSLGGGFGGGSR.[G]	3604894	19567362		21.7815	24.2219		3.91839	4.46315		3.91839	4.46315		0.54476	-0.011743	0.0282607
TGME49_264660-t26_1-p1	[K].APALSLTIDSR.[A]		12888338			23.6196			3.86076		-4.98667	3.86076		8.84743	8.96632	315.364
TGME49_268950-t26_1-p1	[R].MCMAEFLQK.[T]		186851			17.5115			-2.24727		-4.85187	-2.24727		2.60461	0.791981	2.02458
P11498	[K].GQPLCVLSAMK.[M]	1.23569e+06	4.85952e+06		20.2369	22.2124		2.37374	2.45358		2.37374	2.45358		0.0798415	-0.233973	1.16286
TGME49_289540-t26_1-p1	[R].AQQHAELDQALR.[E]		15445600			23.8807			4.12189		-4.785	4.12189		8.90689	7.54978	86.3126
TGME49_269690-t26_1-p1	[K].LNVFYEK.[L]		17389690			24.0517			4.29293		-4.78851	4.29293		9.08144	7.32916	90.4791
P08670	[K].LQEEMLQREEAENTLQSFRQDVDNASLAR.[L]		1.44501e+06			20.4626			0.703847		-4.97702	0.703847		5.68086	-0.510902	1.91921
P62263	[K].IGRIEDVTPIPSDSTR.[R]	409121	4.43841e+06		18.6422	22.0816		0.779028	2.32281		0.779028	2.32281		1.54378	0.690422	0.729939
P35580; P35579	[K].ADEWLMK.[N]	2.8172e+06	10548859		21.4258	23.3306		3.56269	3.57178		3.56269	3.57178		0.0090905	0.867116	1.59908
P13645	[K].NHEEEMKDLR.[N]	6.88835e+06	1.49498e+07		22.7157	23.8336		4.85259	4.07482		4.85259	4.07482		-0.777769	-0.443411	1.26269
P05165	[K].ILVANRGEIACR.[V]	14023598	21971962		23.7414	24.3892		5.87821	4.63036		5.87821	4.63036		-1.24785	-0.97021	6.25307
P21333	[R].AWGPGLEGGVVGK.[S]	2.77995e+06	6.81295e+06		21.4066	22.6998		3.54349	2.94105		3.54349	2.94105		-0.602442	0.0739566	0.341147
P25705	[R].VLSIGDGIAR.[V]	1.12214e+06	2.22155e+06		20.0978	21.0831		2.23469	1.32434		2.23469	1.32434		-0.910351	-0.156548	0.312346
TGME49_221320-t26_1-p1	[K].FNGREEPLGLR.[L]	231806	4.09081e+06		17.8226	21.964		-0.0405786	2.20516		-0.0405786	2.20516		2.24574	4.49644	165.425
TGME49_284190-t26_1-p1	[R].LLGNPPKVTPSSK.[V]		7824232			22.8995			3.14072		-5.01434	3.14072		8.15505	4.43623	51.3775
P35580; P35749; P35579	[R].NCAAYLK.[L]	1.98369e+06	17370458		20.9198	24.0501		3.05662	4.29133		3.05662	4.29133		1.23472	0.301452	0.434198
TGME49_221320-t26_1-p1	[R].VGEREGEATPTRVGDGEGDPLADYVR.[K]	167400	1.63932e+07		17.3529	23.9666		-0.510199	4.20779		-0.510199	4.20779		4.71799	4.49644	165.425
P25705	[K].AVDSLVPIGR.[G]	1.14086e+06	2.17149e+06		20.1217	21.0503		2.25855	1.29145		2.25855	1.29145		-0.967093	-0.156548	0.312346
TGME49_221320-t26_1-p1	[R].VGDGEGDPLADYVR.[K]	149758	3.80011e+06		17.1923	21.8576		-0.670865	2.09881		-0.670865	2.09881		2.76968	4.49644	165.425
P08670	[R].VEVERDNLAEDIMR.[L]	1.60231e+06	3.23887e+06		20.6117	21.6271		2.74858	1.86826		2.74858	1.86826		-0.880325	-0.510902	1.91921
P04406	[K].VIHDNFGIVEGLMTTVHAITATQK.[T]	39363488			25.2304			7.36722			7.36722	-4.96594		-12.3332	-0.963199	2.0816
P08670	[R].SVSSSSYR.[R]	379371	861408		18.5332	19.7163		0.67011	-0.0424621		0.67011	-0.0424621		-0.712572	-0.510902	1.91921
Q13885; Q9BVA1	[R].ALTVPELTQQMFDSK.[N]	337300	1.07017e+06		18.3637	20.0294		0.500533	0.270606		0.500533	0.270606		-0.229927	0.908156	1.00722
TGME49_215910-t26_1-p1	[R].FAFQPSFGETTLR.[K]		13243819			23.6588			3.90002		-4.88614	3.90002		8.78616	5.1975	104.681
TGME49_308970-t26_1-p1	[K].FVHVFLKPSTQLAGTFQESHDYVIRR.[Y]		1.31434e+07			23.6478			3.88903		-4.83463	3.88903		8.72366	6.77197	21.6788
O76013	[R].LANYLEK.[V]	50638.2	21687658		15.6279	24.3704		-2.2352	4.61157		-2.2352	4.61157		6.84677	6.10589	4.83555
TGME49_218560-t26_1-p1	[R].LSTLGGGSPEYSAVSLPAR.[Q]		7128004			22.7651			3.00627		-4.95744	3.00627		7.96371	4.59863	121.982
TGME49_312420-t26_1-p1	[R].DLPDSLQIEGTVDSPSSFQSR.[G]		2.3764e+07			24.5023			4.74347		-5.02304	4.74347		9.76652	6.94897	89.8267
P35908	[R].LQGEIAHVK.[K]	7.58833e+06	1.58682e+07		22.8554	23.9196		4.99221	4.16084		4.99221	4.16084		-0.831374	-0.71541	2.88937
Q13085	[R].MAALEVYVR.[R]	2.81897e+06	4562304		21.4267	22.1213		3.5636	2.36253		3.5636	2.36253		-1.20106	-0.589132	6.02615
TGME49_240060-t26_1-p1	[R].STGTAPETPMPR.[E]		21137324			24.3333			4.57449		-4.81738	4.57449		9.39187	7.1281	50.5716
P21589	[R].GVDVVVGGHSNTFLYTGNPPSK.[E]	5.29603e+06	11893675		22.3365	23.5037		4.47334	3.74489		4.47334	3.74489		-0.728448	1.1034	1.39735
P35580	[R].QLEEAEEEATR.[A]	1.84796e+06	7586565		20.8175	22.855		2.95436	3.09622		2.95436	3.09622		0.141852	0.981602	13.0947
TGME49_231640-t26_1-p1	[K].VQQQIIQQQLSAR.[A]	376272	835754		18.5214	19.6727		0.658278	-0.0860815		0.658278	-0.0860815		-0.744359	1.49913	3.4465
P02533; Q04695; P08779	[K].TRLEQEIATYRR.[L]	1.55727e+06	3.95105e+06		20.5706	21.9138		2.70745	2.15501		2.70745	2.15501		-0.552446	-0.538007	0.311516
TGME49_208730-t26_1-p1	[R].TVYIIQQSDTAEAFAALHPCRHDEICIPSTVYPPACVK.[A]		27001820			24.6866			4.92775		-4.87557	4.92775		9.80332	7.44286	112.573
TGME49_312420-t26_1-p1	[R].LNAASGAALGDVISAAPSDCPFGGLRK.[L]		42582768			25.3438			5.58497		-4.96441	5.58497		10.5494	6.94897	89.8267
Q02878	[R].HQEGEIFDTEKEKYEITEQR.[K]	6.73089e+06	19778237		22.6824	24.2374		4.81923	4.47861		4.81923	4.47861		-0.340615	0.0353535	0.0549798
P06753	[K].YSQKEDKYEEEIK.[I]		113732			16.7953			-2.96352		-4.90178	-2.96352		1.93825	-0.470121	0.38098
Q9P0L0	[K].FKGPFTDVVTTNLK.[L]	783993	2.46826e+06		19.5805	21.2351		1.71734	1.47626		1.71734	1.47626		-0.241079	-0.131654	0.0988596
TGME49_240060-t26_1-p1	[R].HRTEGDATSSVQGQAPLIGPRPRPK.[S]		3.0161e+07			24.8462			5.08738		-4.91784	5.08738		10.0052	7.1281	50.5716
TGME49_215910-t26_1-p1	[R].LVAFSPPSSSQQESVPVLR.[G]		1.87643e+07			24.1615			4.40269		-4.95185	4.40269		9.35454	5.1975	104.681
TGME49_221320-t26_1-p1	[K].LNTQEVECVVREQPDGSYIVLFPGEK.[S]	121154	11871025		16.8865	23.5009		-0.97666	3.74214		-0.97666	3.74214		4.7188	4.49644	165.425
TGME49_221320-t26_1-p1	[R].EVYASQDQLGGPEVMFR.[N]		6.95289e+06			22.7292			2.97038		-4.77872	2.97038		7.7491	4.49644	165.425
TGME49_270320-t26_1-p1	[K].AGGSVETFDVPRVDGVLALSR.[A]		23542506			24.4888			4.72997		-4.86547	4.72997		9.59544	6.69956	43.0317
P68104	[K].KLEDGPK.[F]	1.00508e+06	4.45328e+06		19.9389	22.0864		2.07575	2.32764		2.07575	2.32764		0.25189	0.365635	0.492521
TGME49_301420-t26_1-p1	[R].APGTTEGASTR.[F]	17758.5	227477		14.1162	17.7954		-3.74692	-1.96344		-3.74692	-1.96344		1.78348	3.61486	3.08054
P35579	[K].IRELESQISELQEDLESERASR.[N]	6.37665e+06	34026172		22.6044	25.0201		4.74123	5.26134		4.74123	5.26134		0.520113	0.73069	10.7503
P35527	[K].GPAAIQK.[N]	2.4454e+06	6.98111e+06		21.2216	22.735		3.3585	2.97623		3.3585	2.97623		-0.382275	-0.011743	0.0282607
P21333	[K].YNEQHVPGSPFTAR.[V]	1.69856e+06	5.37255e+06		20.6959	22.3572		2.83274	2.59838		2.83274	2.59838		-0.234365	0.0739566	0.341147
P35579	[R].ELESQISELQEDLESERASR.[N]	5.1995e+06	3.78699e+07		22.3099	25.1745		4.4468	5.41575		4.4468	5.41575		0.968948	0.73069	10.7503
Q13085	[K].DNTCVVEFQFMLPTSHPNR.[G]	1.85311e+06	6.4972e+06		20.8215	22.6314		2.95837	2.87259		2.95837	2.87259		-0.0857875	-0.589132	6.02615
P21333	[K].SPFSVAVSPSLDLSK.[I]	1.66161e+06	5226762		20.6641	22.3175		2.80101	2.55869		2.80101	2.55869		-0.242322	0.0739566	0.341147
TGME49_215910-t26_1-p1	[R].TDAGGQFELPLVLEK.[L]	83250	1.1316e+07		16.3452	23.4319		-1.51798	3.67306		-1.51798	3.67306		5.19103	5.1975	104.681
P36578	[M].ACARPLISVYSEKGESSGK.[N]	3.74336e+06	1.46754e+07		21.8359	23.8069		3.97276	4.0481		3.97276	4.0481		0.0753399	0.906367	3.4276
TGME49_284190-t26_1-p1	[K].AHDFPEAVAR.[A]	34266.8	9.6217e+06		15.0645	23.1979		-2.79862	3.43906		-2.79862	3.43906		6.23768	4.43623	51.3775
Q16643	[M].AGVSFSGHR.[L]	1.05149e+06	2.15176e+06		20.004	21.0371		2.14087	1.27829		2.14087	1.27829		-0.862579	0.264121	0.474067
TGME49_264660-t26_1-p1	[K].GSGHLPEPK.[A]		25262964			24.5905			4.83172		-4.87114	4.83172		9.70286	8.96632	315.364
TGME49_289540-t26_1-p1	[R].WLCTVFGLQYEHVK.[S]		13657487			23.7032			3.94439		-4.76533	3.94439		8.70972	7.54978	86.3126
P35527	[K].IQDWYDKK.[G]	2.60324e+06	4.39285e+06		21.3119	22.0667		3.44874	2.30793		3.44874	2.30793		-1.14081	-0.011743	0.0282607
P42677	[K].DLLHPSPEEEKRK.[H]	129368	510756		16.9811	18.9623		-0.882018	-0.796526		-0.882018	-0.796526		0.0854923	0.0854923	#DIV/0!
Q6NZI2	[K].KLEVNEAELLR.[R]	75473.5	264431		16.2037	18.0125		-1.65946	-1.74627		-1.65946	-1.74627		-0.0868128	0.270818	0.352403
TGME49_264660-t26_1-p1	[K].APAPAAPEPK.[Q]		3.18396e+07			24.9243			5.16552		-4.86748	5.16552		10.033	8.96632	315.364
P35579	[R].EQLEEEEEAK.[H]	3417815	3.00687e+06		21.7046	21.5198		3.8415	1.76103		3.8415	1.76103		-2.08047	0.73069	10.7503
TGME49_221320-t26_1-p1	[K].QTEGTGATFSLFGSPEDEAAMR.[L]		7.93913e+06			22.9205			3.16175		-4.81579	3.16175		7.97754	4.49644	165.425
TGME49_221620-t26_1-p1; TGME49_266960-t26_1-p1	[R].INVFYNEATGGR.[F]		682985			19.3815			-0.377304		-4.90506	-0.377304		4.52775	1.51781	0.964714
TGME49_308970-t26_1-p1	[R].LRLDTGYIPGHVSPDVVVSDKINDGTQLDFNAEQPLLLR.[S]	208133	1.06103e+07		17.6671	23.339		-0.195994	3.58017		-0.195994	3.58017		3.77616	6.77197	21.6788
TGME49_215910-t26_1-p1	[R].TCEYFLPTAGNLLTR.[A]	65274.1	20504808		15.9942	24.2895		-1.86892	4.53066		-1.86892	4.53066		6.39958	5.1975	104.681
TGME49_229640-t26_1-p1	[K].ATSAQEGGISAEQVK.[Q]	13250983	21368506		23.6596	24.349		5.79646	4.59018		5.79646	4.59018		-1.20627	0.442125	0.181506
P09493	[R].AELSEGK.[C]	10901.5			13.4122			-4.4509			-4.4509	-5.04173		-0.590833	1.08359	2.33483
TGME49_221320-t26_1-p1	[R].GTQTSATGSAGAGEMPAASSSLPGRWEGGDR.[K]		6.53112e+06			22.6389			2.8801		-4.8557	2.8801		7.7358	4.49644	165.425
TGME49_218560-t26_1-p1	[R].SIAGSEGPCVPLR.[L]		6.34405e+06			22.597			2.83817		-4.85838	2.83817		7.69656	4.59863	121.982
Q13085	[K].VKDWVER.[L]	4219176	1.64135e+07		22.0085	23.9684		4.14539	4.20958		4.14539	4.20958		0.0641874	-0.589132	6.02615
P02545	[K].AAYEAELGDAR.[K]	63808.5	115135		15.9615	16.813		-1.90168	-2.94583		-1.90168	-2.94583		-1.04415	-1.62326	10.4074
TGME49_208730-t26_1-p1	[K].ATVVVPKPEAPDIK.[V]		15726643			23.9067			4.14791		-4.94407	4.14791		9.09198	7.44286	112.573
TGME49_284190-t26_1-p1	[K].THVLPDGSRDVFFEVMGLPR.[T]		9.23526e+06			23.1387			3.37992		-4.88053	3.37992		8.26045	4.43623	51.3775
P35580	[K].KLVWIPSER.[H]	1.37779e+06	8.30961e+06		20.3939	22.9863		2.53079	3.22755		2.53079	3.22755		0.696764	0.981602	13.0947
P62280	[K].EAIEGTYIDKK.[C]	7.42801e+06	5.96346e+06		22.8245	22.5077		4.96141	2.74892		4.96141	2.74892		-2.21249	1.06708	2.09081
TGME49_258870-t26_1-p1	[R].LIEALEAMK.[G]		5778307			22.4622			2.70342		-5.00539	2.70342		7.7088	7.22746	67.7578
P35579	[K].KQELEEICHDLEARVEEEEER.[C]	1.82351e+06	19327705		20.7983	24.2042		2.93515	4.44537		2.93515	4.44537		1.51022	0.73069	10.7503
TGME49_233460-t26_1-p1	[K].TALTEPPTLAYSPNR.[Q]		11640240			23.4726			3.71382		-4.79926	3.71382		8.51308	5.71796	18.5589
Q7Z794; Q7RTS7; P35908; P04259; P02538; P48668; Q9NSB2; P12035; Q14CN4; P19013; P13647	[K].FASFIDK.[V]	1711292	4603053		20.7067	22.1342		2.84352	2.37536		2.84352	2.37536		-0.468155	-0.468155	#DIV/0!
TGME49_269690-t26_1-p1	[R].RLFEQSVK.[V]		22025104			24.3926			4.63385		-5.03079	4.63385		9.66464	7.32916	90.4791
O00159	[R].QLLLTPNAVVIVEDAK.[V]	2.43564e+06	9.66983e+06		21.2159	23.2051		3.35273	3.44626		3.35273	3.44626		0.0935273	0.202283	0.730527
P35580; P35579	[R].AGVLAHLEEERDLK.[I]	339735	2.56682e+06		18.374	21.2915		0.510909	1.53275		0.510909	1.53275		1.02184	0.867116	1.59908
TGME49_202620-t26_1-p1	[R].LPGCDLDLPEPQKQK.[G]		8.38193e+06			22.9989			3.24005		-4.83672	3.24005		8.07677	6.67229	25.0071
TGME49_308970-t26_1-p1	[R].LDTGYIPGHVSPDVVVSDKINDGTQLDFNAEQPLLLR.[S]		8803009			23.0696			3.31077		-4.94523	3.31077		8.256	6.77197	21.6788
TGME49_264660-t26_1-p1	[R].SYTLTVSK.[L]		15919322			23.9243			4.16548		-5.04018	4.16548		9.20566	8.96632	315.364
TGME49_264660-t26_1-p1	[R].LLSDVLPGATLGSR.[T]		2.60913e+06			21.3151			1.55634		-4.77438	1.55634		6.33071	8.96632	315.364
P35579	[K].YLYVDKNFINNPLAQADWAAK.[K]	810443	4747070		19.6284	22.1786		1.76521	2.41981		1.76521	2.41981		0.654595	0.73069	10.7503
TGME49_253650-t26_1-p1	[R].AFLLPSSTNGSGEESAHYSPER.[H]		25838120			24.623			4.8642		-4.84772	4.8642		9.71192	4.28787	3.60786
P16402; P10412; P16403; Q02539	[K].KALAAAGYDVEKNNSR.[I]	4.3712e+06	6.83424e+06		22.0596	22.7043		4.19646	2.94555		4.19646	2.94555		-1.25091	-3.30747	2.82593
TGME49_270240-t26_1-p1	[R].EATGKLEADELESER.[G]	675659	1.00869e+06		19.3659	19.944		1.5028	0.185248		1.5028	0.185248		-1.31755	8.3364	57.8661
O75348	[K].EEAQAEIEQYR.[L]	2284190	1.97212e+06		21.1233	20.9113		3.26011	1.15251		3.26011	1.15251		-2.1076	0.338404	0.137514
TGME49_311260-t26_1-p1	[R].LAGASPSNGEVAEFAGK.[M]		394826			18.5909			-1.16794		-4.84998	-1.16794		3.68204	0.351248	0.197907
P35908	[R].STSSFSCLSR.[H]	5655626	18533458		22.4313	24.1436		4.56812	4.38483		4.56812	4.38483		-0.183287	-0.71541	2.88937
TGME49_221320-t26_1-p1	[R].VPADPSSPDSR.[E]	186498	7060749		17.5088	22.7514		-0.354341	2.99259		-0.354341	2.99259		3.34693	4.49644	165.425
P35579	[R].FLSNGHVTIPGQQDKDMFQETMEAMR.[I]	2.31194e+06	14887457		21.1407	23.8276		3.27754	4.06879		3.27754	4.06879		0.791259	0.73069	10.7503
Q6NZI2	[K].IIGAVDQIQLTQAQLEER.[Q]	125360	380169		16.9357	18.5363		-0.927425	-1.22252		-0.927425	-1.22252		-0.295093	0.270818	0.352403
P12814; Q08043; P35609; O43707	[K].CQLEINFNTLQTK.[L]	2.21071e+06	41300368		21.0761	25.2997		3.21294	5.54085		3.21294	5.54085		2.32791	1.47835	2.36811
P35579	[K].KTLEEEAKTHEAQIQEMR.[Q]	3292158	24582533		21.6506	24.5511		3.78746	4.79233		3.78746	4.79233		1.00487	0.73069	10.7503
Q03135	[K].YVDSEGHLYTVPIREQGNIYKPNNK.[A]	654762	2.5698e+06		19.3206	21.2932		1.45747	1.53442		1.45747	1.53442		0.0769506	-0.356639	0.45466
TGME49_319340-t26_1-p1	[R].ITTLLGMKPDLR.[K]		1.3553e+07			23.6921			3.93331		-4.84115	3.93331		8.77446	5.8188	20.972
P35580	[R].KTTLQVDTLNAELAAER.[S]	1.83663e+06	1.08605e+07		20.8086	23.3726		2.94549	3.61379		2.94549	3.61379		0.668305	0.981602	13.0947
P35580; P35749; P35579	[R].KLQAQMK.[D]	3543844	17727518		21.7569	24.0795		3.89374	4.32069		3.89374	4.32069		0.426943	0.301452	0.434198
TGME49_201180-t26_1-p1	[K].DAEKDATAFFSK.[L]	6949200	11273016		22.7284	23.4264		4.86528	3.66757		4.86528	3.66757		-1.19771	2.0436	3.85603
TGME49_251540-t26_1-p1	[K].EQSSQLMSVDPQCIMTR.[E]		1.26804e+07			23.5961			3.8373		-4.863	3.8373		8.7003	7.29329	34.8344
P02533	[R].LLEGEDAHLSSSQFSSGSQSSR.[D]	1869871			20.8345			2.97137			2.97137	-4.89114		-7.86251	-0.28924	0.510741
Q7L2E3	[K].DSGPLSDPITGKPYVPLLEAEEVR.[L]	26937628	61974312		24.6831	25.8852		6.81998	6.12637		6.81998	6.12637		-0.693613	-0.693613	#DIV/0!
P02533	[K].VVSTHEQVLR.[T]	16600.9	384331		14.019	18.552		-3.84416	-1.20681		-3.84416	-1.20681		2.63735	-0.28924	0.510741
P05165	[R].AQHFQENSR.[M]	8.57597e+06	2.01771e+07		23.0319	24.2662		5.16873	4.50742		5.16873	4.50742		-0.661313	-0.97021	6.25307
P42766	[K].YKPLDLRPK.[K]		217608			17.7314			-2.02743		-4.80632	-2.02743		2.77889	1.5782	2.173
P46776	[R].INFDKYHPGYFGK.[V]	1.7343e+06	7.43483e+06		20.7259	22.8259		2.86278	3.06707		2.86278	3.06707		0.204285	0.126647	0.115459
P08779	[R].EVFTSSSSSSSR.[Q]	340921	555931		18.3791	19.0845		0.51594	-0.674252		0.51594	-0.674252		-1.19019	0.479922	1.06524
P21333	[R].LVSNHSLHETSSVFVDSLTK.[A]	2.4817e+06	8.76815e+06		21.2429	23.0638		3.37976	3.30504		3.37976	3.30504		-0.0747185	0.0739566	0.341147
Q13885; P68371; Q9BVA1	[K].MSATFIGNSTAIQELFKR.[I]	182191	1.6651e+06		17.4751	20.6672		-0.388048	0.908378		-0.388048	0.908378		1.29643	1.29643	#DIV/0!
P35580; P35749	[R].IVFQEFR.[Q]	2.53286e+06	10426652		21.2723	23.3138		3.4092	3.55497		3.4092	3.55497		0.145778	0.693552	0.733781
P12814	[K].MLDAEDIVGTARPDEK.[A]	2.48196e+06	33592277		21.2431	25.0016		3.37991	5.24283		3.37991	5.24283		1.86292	2.32662	17.898
TGME49_270320-t26_1-p1	[R].LSAPVVENVVGR.[E]		20477694			24.2875			4.52875		-4.89028	4.52875		9.41903	6.69956	43.0317
TGME49_221320-t26_1-p1	[K].EATQAIVER.[S]	141929	6239042		17.1148	22.5729		-0.748329	2.81409		-0.748329	2.81409		3.56242	4.49644	165.425
P35579	[K].LQRELEDATETADAMNR.[E]	4.77132e+06	6.71245e+06		22.186	22.6784		4.32282	2.91961		4.32282	2.91961		-1.40321	0.73069	10.7503
TGME49_208740-t26_1-p1	[K].DVDYYCAK.[R]		35264040			25.0717			5.31289		-4.79778	5.31289		10.1107	7.8449	71.4666
P60709; P62736; P68032; P63261	[R].MQKEITALAPSTMK.[I]	2.98593e+06	23652053		21.5097	24.4955		3.64661	4.73666		3.64661	4.73666		1.09005	0.684922	0.851629
TGME49_264660-t26_1-p1	[K].GIAAVYGVK.[G]		11633810			23.4718			3.71302		-4.98755	3.71302		8.70057	8.96632	315.364
Q13501	[R].AGEARPGPTAESASGPSEDPSVNFLK.[N]		292166			18.1564			-1.60237		-4.85753	-1.60237		3.25516	2.11556	2.47224
Q13085	[R].HMEMYADR.[E]	2.97733e+06	6305900		21.5056	22.5883		3.64245	2.82947		3.64245	2.82947		-0.812975	-0.589132	6.02615
TGME49_258870-t26_1-p1	[R].LLKKEVDEGEELLHFADVEYPTSISR.[G]		26169618			24.6414			4.88259		-5.03473	4.88259		9.91732	7.22746	67.7578
O00159	[K].GAPVGGHILSYLLEK.[S]	1.03762e+06	6.65277e+06		19.9848	22.6655		2.1217	2.90673		2.1217	2.90673		0.785022	0.202283	0.730527
Q15746	[K].TLSEDDLKEIPAEQMDFR.[A]	2.7241e+06	8.20315e+06		21.3773	22.9677		3.51421	3.20895		3.51421	3.20895		-0.305263	0.618409	2.2575
TGME49_250710-t26_1-p1	[R].KVAGAGSLQASIGEHDFFNDYDQDEEYR.[K]	176013	285008		17.4253	18.1206		-0.437814	-1.63815		-0.437814	-1.63815		-1.20034	0.174446	0.238619
P35749; P35579	[K].ATDKSFVEK.[LV]	2.23707e+06	1.20763e+07		21.0932	23.5257		3.23004	3.76687		3.23004	3.76687		0.536836	-0.550858	0.790977
P07951	[K].HIAEDSDRKYEEVAR.[K]	55468.6	517554		15.7594	18.9814		-2.10375	-0.777449		-2.10375	-0.777449		1.32631	2.5592	4.72213
Q13085	[K].RVSALNSVHCEHVEDEGESRYK.[I]	7.93117e+06	1.56869e+07		22.9191	23.9031		5.05596	4.14426		5.05596	4.14426		-0.911704	-0.589132	6.02615
O00159	[R].VNSININQGSITFAGGPGR.[D]	1.74319e+06	5.52721e+06		20.7333	22.3981		2.87016	2.63932		2.87016	2.63932		-0.230843	0.202283	0.730527
P16403	[M].SETAPAAPAAAPPAEKAPVKK.[K]	4.44766e+06	4.57383e+06		22.0846	22.125		4.22148	2.36617		4.22148	2.36617		-1.8553	-1.23782	1.30726
P37840	[K].EGVLYVGSK.[T]		16136870			23.9439			4.18506		-4.89792	4.18506		9.08298	3.70404	2.36791
TGME49_221320-t26_1-p1	[K].DDKFFFLELNPR.[L]	5.90792e+06	1.6684e+07		22.4942	23.992		4.63108	4.23316		4.63108	4.23316		-0.397921	4.49644	165.425
P35527	[K].MRLEKEIETYHNLLEGGQEDFESSGAGK.[I]	3.74628e+06	1.81392e+07		21.837	24.1126		3.97389	4.3538		3.97389	4.3538		0.379915	-0.011743	0.0282607
TGME49_312420-t26_1-p1	[R].YMLEVTGEALQSVHVENR.[A]	114931	1.61129e+07		16.8104	23.9417		-1.05273	4.18291		-1.05273	4.18291		5.23564	6.94897	89.8267
P62736; P68032	[R].TTGIVLDSGDGVTHNVPIYEGYALPHAIMR.[L]	3.96363e+06	22261200		21.9184	24.408		4.05525	4.64923		4.05525	4.64923		0.593978	-0.365709	0.441774
TGME49_204340-t26_1-p1	[K].AAVSDDGDAVRPTVVEGEDQELLLKPIGK.[G]		1.61198e+07			23.9423			4.18353		-4.88804	4.18353		9.07157	5.57946	47.8048
TGME49_208740-t26_1-p1	[K].LSVFEDRR.[L]	773958	16237159		19.5619	23.9528		1.69876	4.194		1.69876	4.194		2.49524	7.8449	71.4666
TGME49_231630-t26_1-p1	[R].VVEVLKEEIQER.[V]		561368			19.0986			-0.660211		-4.92689	-0.660211		4.26668	4.02505	4.21459
TGME49_215910-t26_1-p1	[R].LFAASVAETR.[E]		7.9839e+06			22.9287			3.16986		-4.76359	3.16986		7.93345	5.1975	104.681
P0DPH8; Q9NY65; TGME49_316400-t26_1-p1; Q9BQE3; P68366	[K].RAFVHWYVGEGMEEGEFSEAR.[E]	85207.5			16.3787			-1.48445			-1.48445	-5.08996		-3.60551	-0.421688	0.24014
TGME49_264660-t26_1-p1	[R].QPDPLQHETCTVR.[V]		28384249			24.7586			4.99979		-5.02695	4.99979		10.0267	8.96632	315.364
TGME49_260520-t26_1-p1	[R].GNQWMGTAVGK.[A]		1.31039e+07			23.6435			3.88469		-4.9637	3.88469		8.84839	7.25107	39.8085
P35579	[K].FVSELWK.[D]	1.06948e+06	1.89259e+06		20.0285	20.8519		2.16534	1.09313		2.16534	1.09313		-1.07221	0.73069	10.7503
TGME49_258870-t26_1-p1	[R].ASQETMDNINHTTQR.[L]		1.33756e+07			23.6731			3.9143		-4.97645	3.9143		8.89075	7.22746	67.7578
P62280	[R].VLLGETGKEKLPR.[Y]	1.59317e+06	6.01085e+06		20.6035	22.5191		2.74033	2.76034		2.74033	2.76034		0.020007	1.06708	2.09081
P39023; TGME49_227360-t26_1-p1	[R].HGSLGFLPR.[K]	2.00262e+06	8861159		20.9335	23.0791		3.07032	3.32026		3.07032	3.32026		0.249946	0.249946	#DIV/0!
TGME49_208730-t26_1-p1	[K].AVRKPVVGVPKPAAPDGK.[A]		8.70662e+07			26.3756			6.61681		-4.92096	6.61681		11.5378	7.44286	112.573
TGME49_312420-t26_1-p1	[K].MHLTLDPAEAK.[L]		1.01264e+07			23.2716			3.51282		-4.99582	3.51282		8.50864	6.94897	89.8267
TGME49_208730-t26_1-p1	[K].AATGIPKPAAPGGK.[A]		20774645			24.3083			4.54952		-4.89807	4.54952		9.44759	7.44286	112.573
P13645	[R].SGGGGGGGGCGGGGGVSSLR.[I]	800704	9.31459e+06		19.6109	23.1511		1.74777	3.39226		1.74777	3.39226		1.64449	-0.443411	1.26269
TGME49_264660-t26_1-p1	[K].TFVGTGYKYTFTVPHLPAEQQQVCFMCVMDRDTSR.[S]		2.28276e+07			24.4443			4.68548		-4.99665	4.68548		9.68213	8.96632	315.364
P08670	[R].QVQSLTCEVDALKGTNESLER.[Q]	1.70103e+06	4.55051e+06		20.698	22.1176		2.83483	2.3588		2.83483	2.3588		-0.476037	-0.510902	1.91921
P21333	[K].YGGDEIPFSPYR.[V]	2.01696e+06	5.00513e+06		20.9438	22.255		3.08061	2.49618		3.08061	2.49618		-0.584435	0.0739566	0.341147
TGME49_238170-t26_1-p1	[R].QVFEHFYGQGVPVEASVSR.[F]		458343			18.8061			-0.95273		-4.90293	-0.95273		3.9502	3.0651	1.98996
TGME49_215910-t26_1-p1	[R].SASGQLVTLPEDCGR.[G]	124578	10727639		16.9267	23.3548		-0.936445	3.59603		-0.936445	3.59603		4.53247	5.1975	104.681
TGME49_202620-t26_1-p1	[K].GCLVHSELRPSIILIHSGSDRDGSGK.[G]		4269832			22.0257			2.26695		-5.01982	2.26695		7.28677	6.67229	25.0071
Q15149	[K].LAAIGEATR.[L]	3.62455e+06	6.63832e+06		21.7894	22.6624		3.92623	2.90359		3.92623	2.90359		-1.02264	-0.472178	5.16166
TGME49_258410-t26_1-p1	[R].LHENSASDRHPLAQEYFSER.[I]	20768.4			14.3421			-3.52104			-3.52104	-5.05827		-1.53723	-2.22108	1.86649
Q96RQ3	[K].IPLSQEEITLQGHAFEAR.[I]	3.98994e+06	7.03979e+06		21.9279	22.7471		4.0648	2.9883		4.0648	2.9883		-1.0765	-0.634115	2.94943
Q93074	[K].YTVPVMRAAWLIK.[M]	6.62337e+06	1.20837e+07		22.6591	23.5266		4.79599	3.76776		4.79599	3.76776		-1.02823	-1.02823	#DIV/0!
TGME49_218560-t26_1-p1	[K].LGDDSDFDGRPVSVPHPLPSALDVR.[R]		6695513			22.6748			2.91596		-4.82793	2.91596		7.7439	4.59863	121.982
TGME49_221320-t26_1-p1	[K].KQELLSVSR.[R]		4.81827e+06			22.2001			2.44128		-4.96625	2.44128		7.40753	4.49644	165.425
P21333	[K].DAGEGLLAVQITDPEGKPK.[K]	1.53154e+06	4.31028e+06		20.5465	22.0394		2.68341	2.28055		2.68341	2.28055		-0.402858	0.0739566	0.341147
P35579	[K].LKQVEDEKNSFR.[E]	750024	2.22096e+06		19.5166	21.0828		1.65344	1.32395		1.65344	1.32395		-0.329484	0.73069	10.7503
TGME49_289750-t26_1-p1; P62987; P62979	[R].TLSDYNIQK.[E]	436924	4207465		18.737	22.0045		0.873883	2.24572		0.873883	2.24572		1.37184	3.01796	4.22797
P05165	[K].TRAQAVHPGYGFLSENKEFAR.[C]	1.14697e+07	2.44488e+07		23.4513	24.5433		5.58818	4.78446		5.58818	4.78446		-0.803723	-0.97021	6.25307
P62841	[K].HGRPGIGATHSSR.[F]		41028.7			15.3243			-4.43445		-4.97443	-4.43445		0.539979	2.12768	1.38258
P0DP25	[R].EAFRVFDKDGNGYISAAELR.[H]	203387	199232		17.6339	17.6041		-0.229271	-2.15471		-0.229271	-2.15471		-1.92544	-0.781261	0.672508
TGME49_260520-t26_1-p1	[R].GGGLSSASYAGGGER.[G]	43560.9	23669312		15.4107	24.4965		-2.45239	4.73771		-2.45239	4.73771		7.19011	7.25107	39.8085
TGME49_240060-t26_1-p1	[R].VSLSLPPR.[S]		1.23547e+07			23.5586			3.79976		-4.95557	3.79976		8.75533	7.1281	50.5716
TGME49_208730-t26_1-p1	[K].QQEAMDNYCQTEMDQMCR.[V]		1.78362e+07			24.0883			4.32951		-4.81905	4.32951		9.14855	7.44286	112.573
O00159	[K].QKGDVVLQSDHVIETLTK.[T]	1.25413e+06	6.15234e+06		20.2583	22.5527		2.39511	2.7939		2.39511	2.7939		0.398791	0.202283	0.730527
TGME49_289540-t26_1-p1	[K].QLNADVSNVEK.[I]		15556976			23.8911			4.13226		-4.822	4.13226		8.95426	7.54978	86.3126
P13645	[K].ELTTEIDNNIEQISSYK.[S]	2.80895e+06	4386899		21.4216	22.0648		3.55846	2.30597		3.55846	2.30597		-1.25249	-0.443411	1.26269
P21333	[K].VAQPTITDNKDGTVTVR.[Y]	88293.2			16.43			-1.43312			-1.43312	-4.90616		-3.47303	0.0739566	0.341147
Q96RQ3	[K].YLSSVSSQETQGGPLAPMTGTIEK.[V]	11084147	12032252		23.402	23.5204		5.53886	3.7616		5.53886	3.7616		-1.77725	-0.634115	2.94943
TGME49_309590-t26_1-p1	[R].RLTSAASQGLR.[R]	597607	8.8895e+06		19.1888	23.0837		1.3257	3.32487		1.3257	3.32487		1.99917	2.94871	10.225
TGME49_260520-t26_1-p1	[K].LSNLSQGLSPR.[M]		1.79169e+07			24.0948			4.33602		-4.89011	4.33602		9.22613	7.25107	39.8085
O00159	[R].LLQFYAETCPAPER.[G]	1.67492e+06	7.74719e+06		20.6757	22.8852		2.81253	3.12644		2.81253	3.12644		0.313917	0.202283	0.730527
P47755; P52907	[R].LLLNNDNLLR.[E]	1.61458e+06	2.85912e+06		20.6227	21.4471		2.75958	1.68834		2.75958	1.68834		-1.07124	-0.876461	0.655441
Q92614	[R].LTAELQDTK.[L]	30204.4			14.8825			-2.98067			-2.98067	-5.08581		-2.10514	2.29047	7.33434
P62753	[K].LNISFPATGCQK.[L]	957470	7631960		19.8689	22.8636		2.00573	3.10482		2.00573	3.10482		1.09909	1.59906	4.12323
TGME49_284190-t26_1-p1	[R].VFREEELKEAFER.[A]	74148.9	5.89823e+06		16.1781	22.4919		-1.685	2.73305		-1.685	2.73305		4.41805	4.43623	51.3775
Q13561	[K].HKASVEDADTQSK.[V]	768007	4.00986e+06		19.5508	21.9351		1.68762	2.17632		1.68762	2.17632		0.488699	2.13194	2.82559
P11498	[R].HGEEVTPEDVLSAAMYPDVFAHFKDFTATFGPLDSLNTR.[L]	457240	808684		18.8026	19.6252		0.939454	-0.133583		0.939454	-0.133583		-1.07304	-0.233973	1.16286
Q96FJ2; P63167	[K].YNPTWHCIVGR.[N]	194768	1.82994e+07		17.5714	24.1253		-0.291744	4.3665		-0.291744	4.3665		4.65824	1.62517	1.03875
TGME49_229250-t26_1-p1	[R].KFNGITLSAER.[M]		74623208			26.1531			6.39432		-5.03915	6.39432		11.4335	11.4335	#DIV/0!
TGME49_208740-t26_1-p1	[K].WTYCSPYQQAADALCNLK.[H]		2.29188e+07			24.45			4.69123		-4.98284	4.69123		9.67408	7.8449	71.4666
TGME49_221320-t26_1-p1	[R].EGEATPTRVGDGEGDPLADYVRK.[H]		7.79549e+06			22.8942			3.13541		-4.84685	3.13541		7.98226	4.49644	165.425
TGME49_215910-t26_1-p1	[R].CQETLWILHDR.[Q]	46742.3	12535253		15.5124	23.5795		-2.3507	3.82069		-2.3507	3.82069		6.17139	5.1975	104.681
TGME49_221320-t26_1-p1	[R].IDTSWLDK.[L]		3.29938e+06			21.6538			1.89497		-5.0036	1.89497		6.89857	4.49644	165.425
P08670	[R].LGDLYEEEMR.[E]	1.05618e+06	1.96329e+06		20.0104	20.9048		2.14729	1.14604		2.14729	1.14604		-1.00125	-0.510902	1.91921
P05165	[K].LITYGSDRTEALK.[R]	15989942	26857404		23.9307	24.6788		6.06752	4.92002		6.06752	4.92002		-1.1475	-0.97021	6.25307
TGME49_208730-t26_1-p1	[K].WTTYCYQLWLSR.[M]		1.55651e+07			23.8918			4.13301		-4.7908	4.13301		8.92381	7.44286	112.573
TGME49_221320-t26_1-p1	[K].SHKFNGREEPLGLR.[L]		9.56523e+06			23.1894			3.43057		-4.89908	3.43057		8.32965	4.49644	165.425
Q13885; Q13509; P04350; P07437; P68371; Q9BVA1	[K].RISEQFTAMFR.[R]	247195	3.48911e+06		17.9153	21.7344		0.0521508	1.97563		0.0521508	1.97563		1.92348	2.19821	1.84555
TGME49_221320-t26_1-p1	[R].RVLIANNGMAATK.[S]	47532	7.48556e+06		15.5366	22.8357		-2.32653	3.07688		-2.32653	3.07688		5.40341	4.49644	165.425
Q9UIG0	[K].QMTLLDMAKGTQK.[M]	1.97594e+06	5.56639e+06		20.9141	22.4083		3.05097	2.64951		3.05097	2.64951		-0.40146	-0.40146	#DIV/0!
TGME49_260540-t26_1-p1	[K].LNNEDILGK.[H]	1.17066e+06	2.42511e+06		20.1589	21.2096		2.29575	1.45082		2.29575	1.45082		-0.84493	0.843107	1.17222
P35580	[K].TTLQVDTLNAELAAER.[S]	2.17627e+06	1.296e+07		21.0534	23.6276		3.19029	3.86877		3.19029	3.86877		0.678478	0.981602	13.0947
P14618	[K].GADFLVTEVENGGSLGSK.[K]	2377076	8.45736e+06		21.1808	23.0118		3.31762	3.25298		3.31762	3.25298		-0.0646402	-0.459673	1.56275
TGME49_233870-t26_1-p1	[R].LSQPTQSNYPGGPGDSQPPAVAGAGVRDPR.[V]		17185622			24.0347			4.2759		-4.86271	4.2759		9.13861	5.67822	68.6074
Q13085	[R].HSDLVTK.[E]	3795696	7254450		21.8559	22.7904		3.99279	3.03164		3.99279	3.03164		-0.961158	-0.589132	6.02615
P12814	[K].ICDQWDNLGALTQK.[R]	2.30123e+06	4.37566e+07		21.134	25.383		3.27083	5.6242		3.27083	5.6242		2.35337	2.32662	17.898
P62269	[R].VLNTNIDGR.[R]		677452			19.3698			-0.38904		-4.89771	-0.38904		4.50867	2.84913	5.37388
TGME49_240060-t26_1-p1	[R].GGGPPFPPQEEPLNLCTHAR.[N]	60886.7	1.51915e+07		15.8938	23.8568		-1.9693	4.09797		-1.9693	4.09797		6.06727	7.1281	50.5716
TGME49_284190-t26_1-p1	[R].NFQPSTGR.[I]	82274.5	5387566		16.3282	22.3612		-1.53498	2.6024		-1.53498	2.6024		4.13738	4.43623	51.3775
TGME49_264660-t26_1-p1	[K].LKHVPAAATTGLR.[E]	145189	2.12337e+07		17.1476	24.3399		-0.715566	4.58105		-0.715566	4.58105		5.29662	8.96632	315.364
TGME49_231960-t26_1-p1	[R].DSSLVAPSTSIGAAVR.[E]		7872832			22.9085			3.14965		-4.97271	3.14965		8.12236	5.08888	46.0035
TGME49_231960-t26_1-p1	[R].TGVNQPVAVDPYDNTPSPK.[L]		4.64831e+06			22.1483			2.38947		-4.7979	2.38947		7.18738	5.08888	46.0035
TGME49_221320-t26_1-p1	[R].SCSSLSLHR.[E]		643450			19.2955			-0.463332		-5.02372	-0.463332		4.56039	4.49644	165.425
P02545	[R].TLEGELHDLRGQVAK.[L]	9034492	13879809		23.107	23.7265		5.24387	3.96768		5.24387	3.96768		-1.27619	-1.62326	10.4074
P11498	[K].SGNSDVYENEIPGGQYTNLHFQAHSMGLGSKFK.[E]	552419	3057520		19.0754	21.5439		1.21226	1.78513		1.21226	1.78513		0.572868	-0.233973	1.16286
TGME49_208830-t26_1-p1	[R].DWLYVTTSETTASPGLTGFGGIGKK.[L]		11294196			23.4291			3.67028		-4.88224	3.67028		8.55252	5.00432	21.5912
P35908	[K].NVQDAIADAEQRGEHALKDAR.[N]	4.15764e+06	14988377		21.9873	23.8373		4.12419	4.07854		4.12419	4.07854		-0.0456513	-0.71541	2.88937
Q13085	[K].MADHYVPVPGGPNNNNYANVELILDIAKR.[I]	665850	4.42633e+06		19.3448	22.0777		1.4817	2.31888		1.4817	2.31888		0.837183	-0.589132	6.02615
TGME49_289540-t26_1-p1	[R].AVVQTLQK.[D]		26207506			24.6435			4.88468		-4.90359	4.88468		9.78827	7.54978	86.3126
P02751	[K].GLAFTDVDVDSIK.[I]	605816	1.12327e+06		19.2085	20.0993		1.34538	0.340479		1.34538	0.340479		-1.0049	-1.02906	5.80771
TGME49_289540-t26_1-p1	[R].LQQLAAAVMGGPGSGVTGTLAAGLR.[G]		7.43492e+06			22.8259			3.06709		-4.84405	3.06709		7.91113	7.54978	86.3126
P35580	[R].ASRDEIFAQSK.[E]	1.52611e+06	8.52588e+06		20.5414	23.0234		2.67829	3.26462		2.67829	3.26462		0.586325	0.981602	13.0947
P68371	[R].INVYYNEATGGK.[Y]	1.34271e+06	3.32786e+06		20.3567	21.6662		2.49358	1.90736		2.49358	1.90736		-0.586216	-0.567282	0.235448
P68104	[K].IGGIGTVPVGRVETGVLKPGMVVTFAPVNVTTEVK.[S]	860453	10404576		19.7147	23.3107		1.8516	3.55192		1.8516	3.55192		1.70032	0.365635	0.492521
TGME49_264660-t26_1-p1	[K].DTALCYLCVDPGDHSHNCGVVINVK.[G]	265031	1.38183e+07		18.0158	23.7201		0.152662	3.96128		0.152662	3.96128		3.80862	8.96632	315.364
TGME49_208740-t26_1-p1	[K].KLSVFEDRR.[L]		17406221			24.0531			4.2943		-4.80532	4.2943		9.09962	7.8449	71.4666
TGME49_213000-t26_1-p1	[R].LSDVLAHDDIIR.[T]		332553			18.3432			-1.41558		-4.99676	-1.41558		3.58118	3.58118	#DIV/0!
P13647	[R].GLGVGFGSGGGSSSSVK.[F]		937914			19.8391			0.0802971		-4.86765	0.0802971		4.94794	0.433348	1.22659
P11498	[K].ALKDVKGQIGAPMPGK.[V]		445541			18.7652			-0.9936		-4.74609	-0.9936		3.75249	-0.233973	1.16286
TGME49_264660-t26_1-p1	[R].NPADSCAVMITVK.[A]		1.19941e+07			23.5158			3.75702		-4.91646	3.75702		8.67347	8.96632	315.364
Q13885; P07437; P68371; Q9BVA1	[R].MSMKEVDEQMLNVQNK.[N]	407413	3.3251e+06		18.6361	21.665		0.772992	1.90617		0.772992	1.90617		1.13317	0.625615	0.260852
TGME49_231960-t26_1-p1	[K].TQAVPTRGDESGSVTSPYDQLFR.[E]		4.18396e+06			21.9964			2.23764		-4.92237	2.23764		7.16001	5.08888	46.0035
TGME49_215910-t26_1-p1	[K].TALPVTVQVDTDDPSLILNNR.[L]		1.22273e+07			23.5436			3.78481		-5.01631	3.78481		8.80111	5.1975	104.681
TGME49_304955-t26_1-p1	[K].HVGQSDERPLLQR.[G]		1.07745e+07			23.3611			3.60232		-4.92323	3.60232		8.52555	5.34877	18.3504
P04259; P02538; P48668	[R].SLYGLGGSK.[R]	461412	1.15593e+06		18.8157	20.1406		0.952556	0.381827		0.952556	0.381827		-0.570729	0.11075	0.193196
TGME49_275440-t26_1-p1	[R].GPSLEERIEEQGTR.[R]		19420145			24.2111			4.45225		-4.99336	4.45225		9.44561	5.29201	8.47636
TGME49_309590-t26_1-p1	[R].LTSAASQGLR.[R]	800370	6.80932e+06		19.6103	22.6991		1.74717	2.94028		1.74717	2.94028		1.19311	2.94871	10.225
TGME49_208740-t26_1-p1	[R].GQPAEVSPAFIDLPALDK.[V]	98211.2	2.36121e+07		16.5836	24.493		-1.27954	4.73423		-1.27954	4.73423		6.01376	7.8449	71.4666
TGME49_289540-t26_1-p1	[R].HEADVSAIVDEANTR.[L]		20788153			24.3093			4.55046		-4.96537	4.55046		9.51583	7.54978	86.3126
P08670; Q9NSB2	[KR].LLEGEESR.[IL]	400895	1.35844e+06		18.6129	20.3735		0.749727	0.614722		0.749727	0.614722		-0.135005	-0.135005	#DIV/0!
P35580	[K].KEEELQGALAR.[G]	438587	1.60574e+06		18.7425	20.6148		0.879365	0.856008		0.879365	0.856008		-0.0233567	0.981602	13.0947
TGME49_315320-t26_1-p1	[K].ICNADAAAK.[G]		276076			18.0747			-1.68409		-4.75969	-1.68409		3.0756	2.60481	1.69887
TGME49_204340-t26_1-p1	[R].IVPTVDAAPR.[T]		13443523			23.6804			3.92161		-4.81777	3.92161		8.73937	5.57946	47.8048
P18621	[K].GLDVDSLVIEHIQVNKAPK.[M]	671234	2.64716e+06		19.3565	21.336		1.49332	1.57721		1.49332	1.57721		0.0838948	0.831092	1.3022
P25705	[R].VVDALGNAIDGKGPIGSK.[T]	327790	1.81319e+06		18.3224	20.7901		0.459275	1.0313		0.459275	1.0313		0.572021	-0.156548	0.312346
Q0ZGT2	[R].IKYEEDKR.[I]	9576.23	120066		13.2252	16.8735		-4.6379	-2.88533		-4.6379	-2.88533		1.75256	1.2096	3.83288
P35580	[R].LRVELAEK.[A]	1.6494e+06	6758231		20.6535	22.6882		2.79037	2.92941		2.79037	2.92941		0.139048	0.981602	13.0947
TGME49_232600-t26_1-p1	[K].GGGDGKEELAELLSK.[A]	8.26039e+06	1.49631e+07		22.9778	23.8349		5.11464	4.07611		5.11464	4.07611		-1.03853	5.18911	23.3418
P12236; P05141; P12235	[K].GAWSNVLR.[G]	500893	1.83294e+06		18.9341	20.8057		1.071	1.04693		1.071	1.04693		-0.0240781	0.801427	0.592811
P14618	[R].GDLGIEIPAEK.[V]	3.49729e+06	7.26448e+06		21.7378	22.7924		3.87467	3.03363		3.87467	3.03363		-0.841037	-0.459673	1.56275
P25705	[R].VVDALGNAIDGK.[G]	106648	146624		16.7025	17.1618		-1.16064	-2.59704		-1.16064	-2.59704		-1.4364	-0.156548	0.312346
TGME49_270320-t26_1-p1	[R].ATLIHSDGGLTR.[L]		19371812			24.2075			4.44866		-4.99265	4.44866		9.4413	6.69956	43.0317
P0DPH8; Q9NY65; Q9BQE3; P68366	[R].QLFHPEQLITGK.[E]	682162	3.54533e+06		19.3798	21.7575		1.51662	1.99869		1.51662	1.99869		0.482072	0.542151	0.384601
P50454	[K].AVLSAEQLRDEEVHAGLGELLR.[S]	1.48754e+06	7.07924e+06		20.5045	22.7552		2.64136	2.99636		2.64136	2.99636		0.355001	-0.458484	0.90234
TGME49_311230-t26_1-p1	[R].RRPLSEGEGPPGGELEK.[S]	4.7604e+06	4.58002e+06		22.1827	22.1269		4.31951	2.36812		4.31951	2.36812		-1.95139	0.220937	0.494433
Q16643	[R].LREDENAEPVGTTYQK.[T]	71815.5	147024		16.132	17.1657		-1.73113	-2.5931		-1.73113	-2.5931		-0.861972	0.264121	0.474067
TGME49_264660-t26_1-p1	[R].DNAKVYPPAASLIKPAK.[A]		2.2237e+07			24.4065			4.64766		-4.82605	4.64766		9.47371	8.96632	315.364
P35579	[R].TEMEDLMSSKDDVGKSVHELEK.[S]	3.53829e+06	2.0233e+07		21.7546	24.2702		3.89148	4.51141		3.89148	4.51141		0.619923	0.73069	10.7503
P0DPH8; A6NHL2; Q9NY65; TGME49_316400-t26_1-p1; Q9BQE3; P68366	[K].FDLMYAK.[R]	378958	2.21855e+06		18.5317	21.0812		0.66854	1.32239		0.66854	1.32239		0.65385	1.20026	0.515063
P62979	[K].CCLTYCFNKPEDK.[-]	1.02033e+07	2.03315e+07		23.2825	24.2772		5.41939	4.51842		5.41939	4.51842		-0.90097	-1.47059	2.17398
TGME49_284190-t26_1-p1	[K].QIASPMPGNVLK.[Y]	81389.8	5161131		16.3126	22.2993		-1.55058	2.54046		-1.55058	2.54046		4.09104	4.43623	51.3775
TGME49_284190-t26_1-p1	[R].AEELSFPSSVVEFLQGR.[I]	500320	6941160		18.9325	22.7267		1.06935	2.96795		1.06935	2.96795		1.89859	4.43623	51.3775
P35580	[K].ALEEETKNHEAQIQDMR.[Q]	409128	8.03564e+06		18.6422	22.938		0.779055	3.17918		0.779055	3.17918		2.40013	0.981602	13.0947
Q9NVI7	[K].DALNLAQMQEQTLQLEQQSK.[L]	2.90672e+06	4.97364e+06		21.471	22.2459		3.60782	2.48707		3.60782	2.48707		-1.12075	-0.40032	0.227246
P14618	[R].RFDEILEASDGIMVAR.[G]	2.4698e+06	7.11705e+06		21.236	22.7628		3.37282	3.00405		3.37282	3.00405		-0.368776	-0.459673	1.56275
TGME49_284190-t26_1-p1	[R].TVNVIDTNASKDIVR.[N]		6296333			22.5861			2.82728		-4.78035	2.82728		7.60763	4.43623	51.3775
TGME49_208740-t26_1-p1	[K].VAMPGMDEWIDKRK.[W]	53718	1.19418e+07		15.7131	23.5095		-2.15002	3.75072		-2.15002	3.75072		5.90074	7.8449	71.4666
TGME49_250710-t26_1-p1	[K].RQQELQNQSPEEVEEAKR.[K]	31467.7	147168		14.9416	17.1671		-2.92156	-2.5917		-2.92156	-2.5917		0.329858	0.174446	0.238619
TGME49_215910-t26_1-p1	[R].LAVEQTSATLQK.[A]		11311313			23.4313			3.67246		-4.82201	3.67246		8.49447	5.1975	104.681
P04792	[R].QLSSGVSEIR.[H]	589979	1.40142e+06		19.1703	20.4185		1.30716	0.659655		1.30716	0.659655		-0.647509	0.169984	0.222672
TGME49_268950-t26_1-p1	[R].RCWVYLGSFEDDRETLQK.[M]	101995	258060		16.6381	17.9773		-1.225	-1.78145		-1.225	-1.78145		-0.556448	0.791981	2.02458
TGME49_275470-t26_1-p1	[R].TQPISSPHTLLSR.[S]		17078856			24.0257			4.26691		-4.76153	4.26691		9.02844	6.07631	22.9466
TGME49_233870-t26_1-p1	[R].DTGMLLPSRPAAPSFPR.[F]		9704340			23.2102			3.4514		-4.81896	3.4514		8.27036	5.67822	68.6074
Q0ZGT2	[R].KSEAPFTHK.[V]		1.85426e+06			20.8224			1.06361		-4.83528	1.06361		5.89889	1.2096	3.83288
Q9UBX7	[R].KPGVYTK.[V]	527859	1.00351e+06		19.0098	19.9366		1.14665	0.177818		1.14665	0.177818		-0.968834	-0.968834	#DIV/0!
Q13085	[R].TIQVENSHLILTGAGALNKVLGR.[E]	3.08328e+06	3.22131e+06		21.556	21.6192		3.6929	1.86042		3.6929	1.86042		-1.83248	-0.589132	6.02615
TGME49_231960-t26_1-p1	[R].KALEQRPPSMSGSLGTQSTGGTLPQATPEDTSVSR.[M]		5.72824e+06			22.4497			2.69086		-4.87695	2.69086		7.56781	5.08888	46.0035
O00159	[R].NPQSYLYLVK.[G]	2.06342e+06	6545680		20.9766	22.6421		3.11347	2.88331		3.11347	2.88331		-0.230153	0.202283	0.730527
Q8WUM4	[R].SVIEQGGIQTVDQLIK.[E]	285022	1.5077e+07		18.1207	23.8458		0.257575	4.08704		0.257575	4.08704		3.82947	4.41132	51.7778
TGME49_215910-t26_1-p1	[R].LTLVLPHSLALPVAR.[H]		8.98656e+06			23.0993			3.34054		-4.81337	3.34054		8.15391	5.1975	104.681
TGME49_209755-t26_1-p1	[R].VEGEAFFR.[A]	90445.3	796685		16.4648	19.6036		-1.39838	-0.155149		-1.39838	-0.155149		1.24323	6.1993	106.597
TGME49_264660-t26_1-p1	[R].TVIPGASVVK.[E]		12411611			23.5652			3.80639		-4.94928	3.80639		8.75567	8.96632	315.364
P35908	[K].NVQDAIADAEQR.[G]	3.56015e+06	5758745		21.7635	22.4573		3.90037	2.69852		3.90037	2.69852		-1.20184	-0.71541	2.88937
Q9UM54	[K].EGLGVNEVHYVDNQDCIDLIEAK.[L]		467702			18.8352			-0.923569		-4.84226	-0.923569		3.91869	1.45184	9.18382
TGME49_215910-t26_1-p1	[R].TSTLTGSFAASPR.[G]		8513723			23.0214			3.26256		-5.0046	3.26256		8.26716	5.1975	104.681
P35580	[K].NRLQQELDDLTVDLDHQR.[Q]	2.33179e+06	1.35897e+07		21.153	23.696		3.28987	3.93721		3.28987	3.93721		0.647345	0.981602	13.0947
P21333	[R].EATTEFSVDAR.[A]	1.86976e+06	4215548		20.8344	22.0073		2.97129	2.24849		2.97129	2.24849		-0.722796	0.0739566	0.341147
TGME49_233460-t26_1-p1	[K].STAAVILTPTENHFTLK.[C]		9.39993e+06			23.1642			3.40542		-4.85525	3.40542		8.26067	5.71796	18.5589
O43707	[R].EAILAIHK.[E]	1.32911e+06	11555624		20.342	23.4621		2.47889	3.70329		2.47889	3.70329		1.2244	2.13636	18.3776
P35579	[K].ITDVIIGFQACCR.[G]	191617	1.4895e+07		17.5479	23.8283		-0.315274	4.06952		-0.315274	4.06952		4.38479	0.73069	10.7503
Q0ZGT2	[K].ESLSPGKLK.[L]		7.14545e+06			22.7686			3.00979		-4.88191	3.00979		7.8917	1.2096	3.83288
TGME49_240060-t26_1-p1	[K].KSPPLPLQEQGR.[A]		15564612			23.8918			4.13297		-4.88669	4.13297		9.01966	7.1281	50.5716
Q13428	[K].KQEGPATQVSK.[K]		23656700			24.4957			4.73695		-4.9206	4.73695		9.65755	2.02053	3.23714
P49207	[R].AFLIEEQK.[I]	575593	1.17921e+06		19.1347	20.1694		1.27155	0.410592		1.27155	0.410592		-0.860959	0.898453	0.895079
P35527	[R].GGSGGSYGR.[G]	710646	2.82752e+06		19.4388	21.4311		1.57563	1.6723		1.57563	1.6723		0.0966724	-0.011743	0.0282607
TGME49_289540-t26_1-p1	[R].IIVEEQQKLDR.[L]		12957883			23.6273			3.86853		-4.75208	3.86853		8.62061	7.54978	86.3126
P13647	[K].LAELEEALQK.[A]	4.20206e+06	8.94885e+06		22.0027	23.0933		4.13953	3.33447		4.13953	3.33447		-0.805055	0.433348	1.22659
TGME49_218560-t26_1-p1	[K].LASEGLPIDAPR.[R]		3.71546e+06			21.8251			2.06631		-4.87951	2.06631		6.94582	4.59863	121.982
TGME49_289540-t26_1-p1	[K].LLALTYRLEQLQAK.[A]		30316818			24.8536			5.09482		-4.82018	5.09482		9.91499	7.54978	86.3126
TGME49_215910-t26_1-p1	[R].VSPAFIDQSVYAVVSHR.[H]	99933	5.76761e+06		16.6087	22.4595		-1.25447	2.70074		-1.25447	2.70074		3.95521	5.1975	104.681
P14618	[R].TATESFASDPILYRPVAVALDTK.[G]	1.82309e+06	5.64885e+06		20.798	22.4295		2.93482	2.67073		2.93482	2.67073		-0.264089	-0.459673	1.56275
TGME49_208730-t26_1-p1	[R].KPEAPDVK.[V]		20203808			24.2681			4.50932		-4.86067	4.50932		9.36999	7.44286	112.573
P18621	[R].YSLDPENPTK.[S]	358313	1.21545e+06		18.4509	20.2131		0.58772	0.454264		0.58772	0.454264		-0.133456	0.831092	1.3022
Q06830; P32119	[R].QITVNDLPVGR.[S]	1.70134e+06	4.08548e+06		20.6982	21.9621		2.8351	2.20327		2.8351	2.20327		-0.631827	-0.631827	#DIV/0!
TGME49_269690-t26_1-p1	[K].HMAQIKELEDAR.[H]		2.00218e+07			24.2551			4.49627		-4.82805	4.49627		9.32432	7.32916	90.4791
TGME49_268950-t26_1-p1	[K].CISELAKDPPCEAEELNK.[L]	39022			15.252			-2.61114			-2.61114	-4.91652		-2.30538	0.791981	2.02458
P35580	[R].HATALEELSEQLEQAK.[R]	1.74927e+06	9.38321e+06		20.7383	23.1616		2.87518	3.40285		2.87518	3.40285		0.527668	0.981602	13.0947
TGME49_221320-t26_1-p1	[K].DGGVGGWDEAVPR.[D]	102296	4.92992e+06		16.6424	22.2331		-1.22076	2.47433		-1.22076	2.47433		3.69509	4.49644	165.425
TGME49_218560-t26_1-p1	[R].FLPHFYVR.[F]	75853.3	4.58433e+06		16.2109	22.1283		-1.65222	2.36948		-1.65222	2.36948		4.0217	4.59863	121.982
TGME49_264660-t26_1-p1	[R].TYTLTAPK.[L]		15957169			23.9277			4.1689		-4.83861	4.1689		9.00751	8.96632	315.364
TGME49_208740-t26_1-p1	[R].GQPAEVSPAFIDLPALDKVAGDMSYCSAYQR.[A]	343035	19614700		18.388	24.2254		0.524856	4.46663		0.524856	4.46663		3.94178	7.8449	71.4666
P35579	[R].KGAGDGSDEEVDGKADGAEAKPAE.[-]	407940	2.15327e+06		18.638	21.0381		0.774858	1.2793		0.774858	1.2793		0.504442	0.73069	10.7503
TGME49_240060-t26_1-p1	[K].SALQTFR.[E]		1.4762e+07			23.8154			4.05658		-4.85775	4.05658		8.91433	7.1281	50.5716
P35579	[K].QFRTEMEDLMSSKDDVGK.[S]	2.94489e+06	1.90005e+07		21.4898	24.1795		3.62664	4.42073		3.62664	4.42073		0.794092	0.73069	10.7503
P12814; O43707	[R].ELPPDQAEYCIAR.[M]	2.62659e+06	3.07963e+07		21.3248	24.8763		3.46162	5.11746		3.46162	5.11746		1.65584	2.06141	3.89886
P02751	[R].SYTITGLQPGTDYK.[I]	1.7635e+06	2.83938e+06		20.75	21.4371		2.88687	1.67835		2.88687	1.67835		-1.20852	-1.02906	5.80771
O00159	[R].CPENAFFLDHVR.[T]	2.06889e+06	7.08188e+06		20.9804	22.7557		3.11728	2.9969		3.11728	2.9969		-0.120382	0.202283	0.730527
Q7RTS7; Q14CN4	[R].FLEQQNQVLETK.[W]	3.53665e+06	6.17507e+06		21.754	22.558		3.89081	2.79923		3.89081	2.79923		-1.09159	-1.09159	#DIV/0!
P04792	[R].LFDQAFGLPR.[L]	488449	1.14389e+06		18.8978	20.1255		1.03471	0.366716		1.03471	0.366716		-0.667993	0.169984	0.222672
TGME49_270240-t26_1-p1	[K].TKAFGEMVSQK.[A]	43217.4	1.39502e+07		15.3993	23.7338		-2.46381	3.97498		-2.46381	3.97498		6.4388	8.3364	57.8661
P10412	[M].SETAPAAPAAPAPAEKTPVKK.[K]	2.44587e+06	3.44671e+06		21.2219	21.7168		3.35878	1.95799		3.35878	1.95799		-1.40079	-0.993234	1.22925
TGME49_269690-t26_1-p1	[K].LVTLFLGDEVR.[T]	315385	9092226		18.2668	23.1162		0.403615	3.3574		0.403615	3.3574		2.95379	7.32916	90.4791
TGME49_221320-t26_1-p1	[K].IFEEAPPTTVVPPHTMK.[E]	44235.1	3.31551e+06		15.4329	21.6608		-2.43023	1.902		-2.43023	1.902		4.33223	4.49644	165.425
P04259; P02538; P48668; P12035	[R].TAAENEFVTLKK.[D]	72178.5	464358		16.1393	18.8249		-1.72386	-0.933921		-1.72386	-0.933921		0.789937	0.440852	0.251763
TGME49_289380-t26_1-p1	[R].DVCHLLETR.[L]		9.03073e+06			23.1064			3.34761		-4.75199	3.34761		8.0996	4.77944	40.4452
P11047	[R].NTIEETGNLAEQAR.[A]		196416			17.5836			-2.17525		-4.76841	-2.17525		2.59317	-1.08784	0.670316
P14618	[R].LAPITSDPTEATAVGAVEASFK.[C]	1.97471e+06	6556182		20.9132	22.6444		3.05007	2.88563		3.05007	2.88563		-0.164447	-0.459673	1.56275
Q13085	[K].TLRDPSLPLLELQDIMTSVSGRIPPNVEK.[S]	217689	6.11207e+07		17.7319	25.8652		-0.13123	6.10636		-0.13123	6.10636		6.23759	-0.589132	6.02615
TGME49_311720-t26_1-p1	[R].AKFEELNSDLFQK.[T]		1.06985e+07			23.3509			3.59211		-4.84488	3.59211		8.43698	4.87887	28.7013
TGME49_231960-t26_1-p1	[K].NSTVDPGASSSSGVSGVAQAFPGVLPGSVMHQALQR.[S]		402802			18.6197			-1.13909		-4.7644	-1.13909		3.62531	5.08888	46.0035
TGME49_231960-t26_1-p1	[R].GALQPALPGSMSPSSSARPQSLR.[A]		2.68168e+06			21.3547			1.59591		-4.80481	1.59591		6.40072	5.08888	46.0035
TGME49_264660-t26_1-p1	[K].LQDVVPGATLTGTTLVDK.[G]		1.59978e+07			23.9314			4.17257		-4.78648	4.17257		8.95905	8.96632	315.364
P35580	[R].NKQEVMISDLEER.[L]	1880702	1.24983e+07		20.8428	23.5752		2.9797	3.81643		2.9797	3.81643		0.836731	0.981602	13.0947
P61026; P62820; Q96E17; P20336; P61106; P20337; P61006; Q6IQ22; P61018; Q9H0U4; Q15286; Q96DA2; Q92930	[KR].LQIWDTAGQER.[FY]	891884	2565384		19.7665	21.2907		1.90336	1.53194		1.90336	1.53194		-0.371413	-0.371413	#DIV/0!
TGME49_251540-t26_1-p1	[R].EVVAQKLAGWTDNTHTATAGTPK.[K]		680525			19.3763			-0.38251		-4.85392	-0.38251		4.47141	7.29329	34.8344
P08670	[R].RQVDQLTNDK.[A]	198283	451980		17.5972	18.7859		-0.265937	-0.972899		-0.265937	-0.972899		-0.706962	-0.510902	1.91921
TGME49_304955-t26_1-p1	[R].SNVYPVELVCQTR.[R]		11088515			23.4026			3.64376		-5.04221	3.64376		8.68597	5.34877	18.3504
P35580	[K].KKVDDDLGTIESLEEAK.[K]	893917	4.93981e+06		19.7698	22.236		1.90664	2.47722		1.90664	2.47722		0.570582	0.981602	13.0947
TGME49_204340-t26_1-p1	[R].VTLVCTAPGEPAR.[I]		13522920			23.6889			3.9301		-4.9103	3.9301		8.84041	5.57946	47.8048
Q13509; P04350; P07437; P68371	[R].IMNTFSVVPSPK.[V]	809919	3.68545e+06		19.6274	21.8134		1.76428	2.05461		1.76428	2.05461		0.290332	0.290332	#DIV/0!
P62280	[R].DVQIGDIVTVGECRPLSK.[T]	1.46353e+06	5.92945e+06		20.481	22.4995		2.61788	2.74067		2.61788	2.74067		0.122786	1.06708	2.09081
P05141	[K].DFLAGGVAAAISK.[T]	599629	1.89267e+06		19.1937	20.852		1.33057	1.09319		1.33057	1.09319		-0.237383	1.08558	1.36981
P35579	[K].MQQNIQELEEQLEEEESARQK.[L]	4558670	27219668		22.1202	24.6981		4.25704	4.93935		4.25704	4.93935		0.682304	0.73069	10.7503
P62269	[K].DGKYSQVLANGLDNK.[L]		861382			19.7163			-0.0425055		-4.99023	-0.0425055		4.94772	2.84913	5.37388
TGME49_218560-t26_1-p1	[R].AQLQPLFDCLR.[K]		7105905			22.7606			3.00179		-5.00152	3.00179		8.00331	4.59863	121.982
P24593	[K].FVGGAENTAHPR.[I]	20246.2			14.3054			-3.55777			-3.55777	-5.02566		-1.46788	3.42882	3.5975
P13987	[K].AGLQVYNK.[C]	272413	1.66085e+06		18.0554	20.6635		0.192295	0.904691		0.192295	0.904691		0.712396	0.772429	0.663855
TGME49_208740-t26_1-p1	[R].NTTPENISSQMDSNKTTAPSPEPGTSK.[R]		24337036			24.5367			4.77785		-4.92559	4.77785		9.70344	7.8449	71.4666
TGME49_270250-t26_1-p1	[R].DEEIFFR.[A]		3.55898e+06			21.763			2.00423		-4.89705	2.00423		6.90129	6.17892	9.72082
Q9Y608	[R].FSAEDEALSNIAR.[E]		920998			19.8128			0.0540388		-4.84834	0.0540388		4.90238	1.25917	2.07035
P04264	[R].GENALKDAK.[N]	1.81281e+06	7.10594e+06		20.7898	22.7606		2.92666	3.00179		2.92666	3.00179		0.0751345	0.457421	1.91763
Q08554	[R].VCDCSTPSECR.[M]		91752			16.4855			-3.27335		-4.76122	-3.27335		1.48787	1.35289	1.79572
Q13085	[R].IQSTALR.[G]	4588845	10995843		22.1297	23.3905		4.26656	3.63166		4.26656	3.63166		-0.634905	-0.589132	6.02615
P07951	[K].LKGTEDEVEK.[Y]		1.24255e+06			20.2449			0.486079		-5.03236	0.486079		5.51844	2.5592	4.72213
P04264	[K].AEAESLYQSK.[Y]	2.3665e+06	2.75154e+06		21.1743	21.3918		3.31119	1.63301		3.31119	1.63301		-1.67818	0.457421	1.91763
TGME49_258870-t26_1-p1	[K].QYAANVLSQK.[N]		6.19873e+06			22.5635			2.80474		-4.74415	2.80474		7.54889	7.22746	67.7578
Q13085	[R].LGTPELSTAERKELENK.[L]	8.24287e+06	1.64663e+07		22.9747	23.973		5.11158	4.21421		5.11158	4.21421		-0.897362	-0.589132	6.02615
TGME49_258870-t26_1-p1	[K].TKGQLAGVLR.[L]		9901476			23.2392			3.48041		-4.96421	3.48041		8.44462	7.22746	67.7578
TGME49_220240-t26_1-p1	[R].SDLTRPSGSSDEASQVHGR.[Q]		1.70087e+07			24.0198			4.26097		-4.84776	4.26097		9.10873	6.10486	29.6155
P35579	[R].CQHLQAEK.[K]	611923	4.44909e+06		19.223	22.0851		1.35985	2.32628		1.35985	2.32628		0.966429	0.73069	10.7503
TGME49_284190-t26_1-p1	[R].ILSDAVR.[L]	71440.6	6.84351e+06		16.1245	22.7063		-1.73868	2.94751		-1.73868	2.94751		4.68619	4.43623	51.3775
Q02543	[R].DLTTAGAVTQCYR.[D]	2.20136e+06	7093826		21.07	22.7581		3.20683	2.99933		3.20683	2.99933		-0.207493	0.273995	0.466152
O00159	[R].VLQALGSEPIQYAVPVVKYDR.[K]	3.23534e+06	1.75975e+07		21.6255	24.0689		3.76234	4.31007		3.76234	4.31007		0.547726	0.202283	0.730527
TGME49_204340-t26_1-p1	[R].EHVGNQPYHFFPSER.[Q]		1.02102e+07			23.2835			3.5247		-4.8792	3.5247		8.4039	5.57946	47.8048
TGME49_231630-t26_1-p1	[R].LVSGVVATQGEAR.[I]		885534			19.7562			-0.0026116		-4.74778	-0.0026116		4.74517	4.02505	4.21459
P08708	[R].LGNDFHTNKR.[V]	23924.6	1.56031e+06		14.5462	20.5734		-3.31693	0.814602		-3.31693	0.814602		4.13153	0.785844	0.579928
[truncated: 15,198 more rows]

## Sheet: HFF_TurboID_Rep2_Analysis
Protein Accessions	Annotated Sequence	Control Sample Peptide Intensity	GRA64-TurboID Sample Peptide Intensity	Log2 Transformation	Control Sample Peptide Intensity	GRA64-TurboID Sample Peptide Intensity	Normalization	Control Sample Peptide Intensity	GRA64-TurboID Sample Peptide Intensity	Imputation	Control Sample Peptide Intensity	GRA64-TurboID Sample Peptide Intensity	T-Test	Peptide Fold Change	Protein Fold Change	-log2 p-Value
[truncated: 19,926 more rows]

[truncated: 3 more sheets: Neuron_TurboID_Rep1_Analysis, Neuron_TurboID_Rep2_Analysis, Raw Data]
